# Supplementary material for: Continuous DNA Methylation Deconvolution-Based Surrogate for B-Cell Differentiation State in CLL
Source: bioRxiv. 2025 Sep 16:2025.09.16.676535. Preprint. [Version 1] doi: 10.1101/2025.09.16.676535 (PMC12458924; doi:10.1101/2025.09.16.676535)
Supplement: Supplement 2 [file media-2.xlsx]

## Sheet: 1_Significant_B_Index_EWAS_Resu
CpGs FDR-significant differentially methylated with B-Index, determined by EWAS adjusting for age, sex.

## Sheet: 2_B_Index_Chromosomal_Enrichmen
Chromosomal enrichment analysis results of FDR-significant hypomethylated CpGs with B-Index.

## Sheet: 3_B_Index_Chromosomal_Enrichmen
Chromosomal enrichment analysis results of FDR-significant hypermethylated CpGs with B-Index.

## Sheet: 4_B_Index_Island_Enrichment_Hyp
Island enrichment (CMH) for FDR-significant hypomethylated CpGs with B-Index, adjusting for Illumina probe type.

## Sheet: 5_B_Index_Island_Enrichment_Hyp
Island enrichment (CMH) for FDR-significant hypermethylated CpGs with B-Index, adjusting for Illumina probe type.

## Sheet: 6_B_Index_Genomic_Context_Enric
Genomic Context enrichment (CMH, adjusting for Island relation) for FDR-significant hypomethylated CpGs with B-Index.

## Sheet: 7_B_Index_Genomic_Context_Enric
Genomic Context enrichment (CMH, adjusting for Island relation) for FDR-significant hypermethylated CpGs with B-Index.

## Sheet: 8_B_Index_TF_Binding_Enrichment
TF Binding site enrichment for FDR-significant hypomethylated CpGs with B-Index.

## Sheet: 9_B_Index_TF_Binding_Enrichment
TF Binding site enrichment for FDR-significant hypermethylated CpGs with B-Index.

## Sheet: 10_B_Index_GO_Enrichment_Hypo
GO enrichment for FDR-significant hypomethylated CpGs with B-Index.

[truncated: 6 more sheets: 11_B_Index_KEGG_Enrichment_Hypo, 12_B_Index_KEGG_Enrichment_Hype, 13_B_Index_GO_Enrichment_Hyper, 14_Sig_B_Index_EWAS_Results_On_, 15_Sig_IGHV_Percent_EWAS_Result, 16_Sig_B_Index_EWAS_Results_On_]
