# Supplementary material for: Continuous DNA Methylation Deconvolution-Based Surrogate for B-Cell Differentiation State in CLL
Source: bioRxiv. 2025 Sep 16:2025.09.16.676535. Preprint. [Version 1] doi: 10.1101/2025.09.16.676535 (PMC12458924; doi:10.1101/2025.09.16.676535)
Supplement: Supplement 3 [file media-3.xlsx]

## Sheet: 17_Sig_B_Memory_B_Naive_EWAS_Re
CpGs FDR significantly differentially methylated across B-memory and B-naive cells, adjusting for Age and Sex. FDR<0.05 and abs(DeltaBeta)>0.2 included.
CpG	logFC	delta_beta	P.Value	adj.P.Val	chr	pos	Relation_to_Island	UCSC_RefGene_Name	UCSC_RefGene_Group
cg16063783	-4.85745	-0.376019	5.41046e-14	4.6847e-08	chr1	25291720	OpenSea	RUNX3	TSS1500
cg20805133	-4.97954	-0.325209	8.85622e-13	8.19253e-08	chr2	242802192	N_Shelf	PDCD1	TSS1500
cg18530956	-4.54928	-0.628806	9.00873e-13	8.19253e-08	chr13	100544747	N_Shelf	CLYBL	3'UTR
cg19162416	4.36383	0.508475	9.25453e-13	8.19253e-08	chr13	49147524	OpenSea
cg01955050	-4.39844	-0.590943	1.39881e-12	8.19253e-08	chr5	96217478	OpenSea	ERAP2;ERAP2	Body;Body
cg22316418	3.10558	0.363771	1.57557e-12	8.19253e-08	chr11	1912178	OpenSea	LSP1;LSP1;LSP1;LSP1;LSP1;LSP1	3'UTR;3'UTR;3'UTR;3'UTR;3'UTR;3'UTR
cg20423100	-4.74664	-0.617031	1.67128e-12	8.19253e-08	chr6	28919021	OpenSea
cg17330491	-4.45101	-0.543694	2.05315e-12	8.19253e-08	chr13	67550124	OpenSea	PCDH9-AS3;PCDH9;PCDH9	TSS1500;Body;Body
cg04741094	-5.69136	-0.741564	2.07719e-12	8.19253e-08	chr3	197209034	OpenSea
cg18010014	-3.72318	-0.513688	2.21062e-12	8.19253e-08	chr15	98507208	S_Shelf	ARRDC4	Body
cg06818929	-3.89358	-0.54896	2.3679e-12	8.19253e-08	chr3	157562672	OpenSea
cg10401078	-4.73067	-0.668702	2.39887e-12	8.19253e-08	chr1	66673501	OpenSea	PDE4B;PDE4B;PDE4B;PDE4B;PDE4B	Body;Body;Body;Body;Body
cg10656633	-3.62962	-0.438193	2.46176e-12	8.19253e-08	chr13	85888872	OpenSea
cg15971878	-4.6459	-0.611515	2.84866e-12	8.19253e-08	chr2	226928686	OpenSea
cg18794976	-4.60997	-0.661191	2.93194e-12	8.19253e-08	chr5	160802610	OpenSea	GABRB2;GABRB2	Body;Body
cg23480341	-4.33135	-0.449031	2.96014e-12	8.19253e-08	chr20	43883705	OpenSea	SLPI	TSS1500
cg02315513	-3.16893	-0.305131	2.97046e-12	8.19253e-08	chr14	22974951	OpenSea
cg00839906	3.2195	0.359325	3.15516e-12	8.19253e-08	chr20	10485515	OpenSea	SLX4IP	Body
cg23811499	-4.74044	-0.585951	3.26843e-12	8.19253e-08	chr5	176586386	OpenSea	NSD1;NSD1	Body;Body
cg24267300	-4.02944	-0.589384	3.34484e-12	8.19253e-08	chr5	138634507	OpenSea	MATR3;MATR3;MATR3;MATR3;MATR3;MATR3	5'UTR;5'UTR;5'UTR;5'UTR;5'UTR;Body
cg20040976	3.69966	0.442357	3.5278e-12	8.19253e-08	chr15	70766226	OpenSea
cg19883494	-4.55544	-0.623988	3.67156e-12	8.19253e-08	chr10	34733436	OpenSea	PARD3;PARD3;PARD3;PARD3;PARD3;PARD3;PARD3;PARD3;PARD3;PARD3;PARD3	Body;Body;Body;Body;Body;Body;Body;Body;Body;Body;Body
cg07984458	-4.98128	-0.657145	3.67401e-12	8.19253e-08	chr2	191566480	OpenSea
cg14153207	3.15636	0.452505	3.68711e-12	8.19253e-08	chr17	62195875	OpenSea	ERN1	Body
cg08126393	-3.71259	-0.491687	4.32223e-12	8.19253e-08	chr9	102485162	OpenSea	LOC101928438	Body
cg13795579	-4.7132	-0.631424	4.3448e-12	8.19253e-08	chr3	35747962	OpenSea	ARPP21;ARPP21;ARPP21	Body;Body;Body
cg07206630	-4.19977	-0.548678	4.47356e-12	8.19253e-08	chr5	142066768	OpenSea	FGF1;FGF1;FGF1;FGF1;FGF1;FGF1	5'UTR;5'UTR;TSS1500;TSS1500;Body;Body
cg14010720	-3.81831	-0.24673	4.53659e-12	8.19253e-08	chr20	62168878	S_Shore	PTK6	TSS200
cg22744831	-4.00975	-0.488924	4.54598e-12	8.19253e-08	chr3	114169696	OpenSea	ZBTB20;ZBTB20;ZBTB20;ZBTB20;ZBTB20;ZBTB20;ZBTB20	Body;5'UTR;5'UTR;5'UTR;5'UTR;5'UTR;5'UTR
cg22571544	-3.94894	-0.487131	4.59878e-12	8.19253e-08	chr5	32014638	OpenSea	PDZD2	Body
cg25871388	-3.62777	-0.527247	4.71073e-12	8.19253e-08	chr10	111971576	S_Shore	MXI1;MXI1	Body;5'UTR
cg07093324	-5.56234	-0.723972	4.73209e-12	8.19253e-08	chr2	114652143	S_Shelf	ACTR3	Body
cg09329178	-3.51578	-0.363563	4.84862e-12	8.19253e-08	chr6	138192206	S_Shelf	TNFAIP3;TNFAIP3;TNFAIP3	5'UTR;5'UTR;5'UTR
cg25972997	-4.86018	-0.679356	4.9138e-12	8.19253e-08	chr13	92174072	OpenSea	GPC5	Body
cg23687996	-5.08822	-0.705958	4.9408e-12	8.19253e-08	chr3	140079395	OpenSea	CLSTN2	Body
cg00425764	-3.58408	-0.321927	4.97237e-12	8.19253e-08	chr16	15949616	N_Shore	MYH11;MYH11;MYH11;MYH11	5'UTR;5'UTR;5'UTR;5'UTR
cg09147423	-4.20828	-0.219607	5.04445e-12	8.19253e-08	chr10	103455113	S_Shore	FBXW4	TSS1500
cg03744810	-3.20923	-0.334232	5.06297e-12	8.19253e-08	chr11	20295944	OpenSea
cg02459543	-3.88961	-0.556136	5.32591e-12	8.19253e-08	chr8	94924611	N_Shelf
cg09276418	-5.59523	-0.737313	5.33481e-12	8.19253e-08	chr5	97224484	OpenSea
cg19875370	-4.69006	-0.659139	5.38104e-12	8.19253e-08	chr7	25312085	OpenSea
cg05473987	2.86917	0.255445	5.41411e-12	8.19253e-08	chr5	10734605	OpenSea	DAP	Body
cg20450058	-3.90425	-0.389431	5.48182e-12	8.19253e-08	chr13	111152708	OpenSea	COL4A2	Body
cg25643154	7.08981	0.777052	5.56238e-12	8.19253e-08	chr6	159084057	OpenSea	SYTL3;SYTL3;SYTL3;SYTL3	5'UTR;5'UTR;5'UTR;5'UTR
cg11225751	-4.64198	-0.361467	5.72741e-12	8.19253e-08	chr22	22901661	Island	PRAME;PRAME;PRAME;PRAME;LOC648691;PRAME;PRAME;PRAME;PRAME	TSS200;5'UTR;1stExon;1stExon;TSS200;TSS200;5'UTR;5'UTR;1stExon
cg16594273	-4.47052	-0.380493	5.75009e-12	8.19253e-08	chr16	58131312	OpenSea
cg27033979	-4.2308	-0.573131	5.81599e-12	8.19253e-08	chr5	10030097	OpenSea
cg19115041	3.20761	0.294742	5.93206e-12	8.19253e-08	chr3	137918515	OpenSea	ARMC8;ARMC8;ARMC8;ARMC8;ARMC8;ARMC8	5'UTR;Body;Body;Body;Body;Body
cg22386315	-3.5618	-0.469746	5.93907e-12	8.19253e-08	chr15	27278476	OpenSea	GABRG3;GABRG3	Body;Body
cg17367616	-3.51417	-0.32387	5.96281e-12	8.19253e-08	chr12	27485428	N_Shore	ARNTL2	TSS1500
cg16519100	-3.5422	-0.42059	6.316e-12	8.19253e-08	chr15	83869266	OpenSea	HDGFRP3	Body
cg15877785	-4.32693	-0.303827	6.34319e-12	8.19253e-08	chr4	1234993	S_Shore	CTBP1;CTBP1	Body;Body
cg14927696	3.26708	0.25576	6.98091e-12	8.19253e-08	chr12	95172118	OpenSea
cg22784669	-5.7925	-0.747092	7.03249e-12	8.19253e-08	chr8	23305331	OpenSea	ENTPD4;ENTPD4	Body;Body
cg03501901	-2.54286	-0.223115	7.31991e-12	8.19253e-08	chr1	6520777	Island	ESPN	3'UTR
cg16449219	-4.91162	-0.689189	7.37139e-12	8.19253e-08	chr14	51290169	OpenSea	NIN;NIN;NIN;NIN;NIN	5'UTR;5'UTR;5'UTR;1stExon;5'UTR
cg02272968	-4.95918	-0.485601	7.50092e-12	8.19253e-08	chr6	32015773	OpenSea	TNXB	Body
cg13057392	-4.00859	-0.555515	7.50841e-12	8.19253e-08	chr5	24813952	OpenSea
cg23181356	3.49472	0.416048	7.52487e-12	8.19253e-08	chr6	106764021	OpenSea	ATG5;ATG5;ATG5;ATG5;ATG5;ATG5;ATG5	5'UTR;Body;Body;Body;Body;Body;Body
cg15364956	-4.40953	-0.588267	7.5994e-12	8.19253e-08	chr9	83264058	OpenSea
cg01569067	-3.4695	-0.374444	7.68563e-12	8.19253e-08	chr9	75473407	OpenSea
cg07250315	4.53383	0.573323	7.83466e-12	8.19253e-08	chr2	113592034	OpenSea	IL1B	Body
cg10262997	-3.67823	-0.349142	7.95874e-12	8.19253e-08	chr11	18654886	N_Shore	SPTY2D1	Body
cg26931601	-3.81126	-0.539052	8.01117e-12	8.19253e-08	chr1	67030196	OpenSea	SGIP1;SGIP1	Body;Body
cg18686703	-4.98448	-0.685595	8.02535e-12	8.19253e-08	chr7	46737984	OpenSea
cg14868465	-4.25693	-0.466272	8.15041e-12	8.19253e-08	chr11	67203045	N_Shore	PTPRCAP	3'UTR
cg05987644	-4.20573	-0.427995	8.1964e-12	8.19253e-08	chr1	32729770	OpenSea	LCK	5'UTR
cg12336960	-4.53303	-0.620462	8.25398e-12	8.19253e-08	chr3	191049285	S_Shore	CCDC50;CCDC50;UTS2D	Body;Body;TSS1500
cg12741608	-3.84704	-0.480923	8.39196e-12	8.19253e-08	chr5	173259298	OpenSea
cg23004070	-4.54492	-0.476844	8.42178e-12	8.19253e-08	chr13	67551521	OpenSea	PCDH9-AS3;PCDH9;PCDH9	Body;Body;Body
cg19216788	3.71708	0.376384	8.46554e-12	8.19253e-08	chr3	121633802	OpenSea	SLC15A2;SLC15A2	Body;Body
cg14934396	2.87994	0.291673	8.52411e-12	8.19253e-08	chr17	73641675	OpenSea	SMIM6;RECQL5	TSS1500;Body
cg06097077	-3.81106	-0.537176	8.57565e-12	8.19253e-08	chr3	173920226	OpenSea	NLGN1	Body
cg24053393	-5.38105	-0.722976	8.58062e-12	8.19253e-08	chr5	105733719	OpenSea
cg05181098	-4.81542	-0.667477	8.59868e-12	8.19253e-08	chr10	23304238	OpenSea	ARMC3;ARMC3;ARMC3	Body;Body;Body
cg20800807	-4.69335	-0.636519	8.63023e-12	8.19253e-08	chr1	113163671	S_Shore	CAPZA1	Body
cg03636048	-3.9961	-0.551303	8.66355e-12	8.19253e-08	chr16	72206536	OpenSea	PMFBP1;PMFBP1	TSS200;TSS1500
cg05135851	-4.01446	-0.402617	8.71099e-12	8.19253e-08	chr3	45039331	OpenSea	EXOSC7;EXOSC7	Body;Body
cg25631489	-3.65654	-0.424929	8.79474e-12	8.19253e-08	chr3	169900020	S_Shore	PHC3	TSS1500
cg26792129	-4.08015	-0.589878	8.83027e-12	8.19253e-08	chr1	99550256	OpenSea	LOC100129620	Body
cg18122528	-4.18297	-0.562012	8.86939e-12	8.19253e-08	chr2	141555470	OpenSea	LRP1B	Body
cg00247033	-3.66179	-0.487124	9.00488e-12	8.19253e-08	chr3	38882643	OpenSea
cg11159234	-4.08866	-0.585993	9.0209e-12	8.19253e-08	chr14	63112650	OpenSea
cg13464323	-5.02809	-0.645384	9.03554e-12	8.19253e-08	chr13	92057446	OpenSea	GPC5	Body
cg18225897	-4.52918	-0.655156	9.04811e-12	8.19253e-08	chr6	80087320	OpenSea
cg06900514	-3.68335	-0.483932	9.07452e-12	8.19253e-08	chr2	39696979	OpenSea
cg08986727	3.46797	0.421312	9.1591e-12	8.19253e-08	chr5	14489178	S_Shore	TRIO	Body
cg13531018	-4.06288	-0.556145	9.21037e-12	8.19253e-08	chr2	50883765	OpenSea	NRXN1;NRXN1	Body;Body
cg10734896	-3.78852	-0.505953	9.47315e-12	8.19253e-08	chr12	53240318	OpenSea	KRT78;KRT78	Body;Body
cg21881263	3.28477	0.310559	9.53651e-12	8.19253e-08	chr22	46188504	OpenSea	ATXN10;ATXN10	Body;Body
cg11304291	-3.86807	-0.390126	9.55298e-12	8.19253e-08	chr15	85504412	OpenSea
cg26146569	-3.23686	-0.499611	9.60794e-12	8.19253e-08	chr15	31637592	OpenSea	KLF13	Body
cg27333886	-3.38563	-0.448398	9.62835e-12	8.19253e-08	chr19	47713807	OpenSea	SAE1;SAE1;SAE1;SAE1	3'UTR;3'UTR;Body;3'UTR
cg02109264	-3.8128	-0.452973	9.76801e-12	8.19253e-08	chr13	93162949	OpenSea	GPC5	Body
cg15188217	-3.7468	-0.387015	9.79019e-12	8.19253e-08	chr6	106589718	OpenSea
cg08865926	-5.40493	-0.684609	9.8942e-12	8.19253e-08	chr9	88967735	N_Shore	ZCCHC6;ZCCHC6;ZCCHC6	Body;Body;Body
cg11580199	-3.64436	-0.551713	1.0215e-11	8.19253e-08	chr10	24738322	OpenSea	KIAA1217;KIAA1217;KIAA1217;KIAA1217;KIAA1217	TSS200;Body;Body;Body;Body
cg03827471	-4.65432	-0.547767	1.02759e-11	8.19253e-08	chr2	7959915	OpenSea
cg15143723	-3.47708	-0.322406	1.0278e-11	8.19253e-08	chr4	152090172	OpenSea	SH3D19;SH3D19;SH3D19;SH3D19	Body;Body;Body;Body
cg24946729	-3.68666	-0.507287	1.03046e-11	8.19253e-08	chr18	32398024	OpenSea	DTNA;DTNA;DTNA;DTNA;DTNA;DTNA;DTNA;DTNA;DTNA	Body;TSS1500;Body;Body;Body;Body;Body;TSS1500;Body
cg18708252	-3.49476	-0.444301	1.03445e-11	8.19253e-08	chr22	39545030	N_Shelf	CBX7	Body
cg26868164	-3.80745	-0.559984	1.04294e-11	8.19253e-08	chr3	14008079	OpenSea	TPRXL	Body
cg06105555	-4.67187	-0.561531	1.04967e-11	8.19253e-08	chr6	22017093	OpenSea	FLJ22536	Body
cg12077142	-4.15605	-0.453955	1.05885e-11	8.19253e-08	chr8	28300399	OpenSea	FBXO16;FBXO16	Body;Body
cg12153480	-5.01811	-0.700878	1.06619e-11	8.19253e-08	chr3	186505713	S_Shelf	EIF4A2	Body
cg22099812	-4.4384	-0.605071	1.07192e-11	8.19253e-08	chr18	58751545	OpenSea
cg17407893	-3.61398	-0.39726	1.08592e-11	8.19253e-08	chr16	16119200	OpenSea	ABCC1	Body
cg09234759	-4.73535	-0.650045	1.10282e-11	8.19253e-08	chr10	33387911	OpenSea
cg13118559	-3.60702	-0.323678	1.11007e-11	8.19253e-08	chr7	102353757	OpenSea
cg13990743	-3.9867	-0.504753	1.13217e-11	8.19253e-08	chr1	212108591	OpenSea
cg21478425	-3.42421	-0.425391	1.1341e-11	8.19253e-08	chr22	39019601	OpenSea	FAM227A;FAM227A	Body;Body
cg17258442	-4.8988	-0.654341	1.15309e-11	8.19253e-08	chr1	77460516	OpenSea	ST6GALNAC5	Body
cg06597895	-5.18955	-0.491899	1.16576e-11	8.19253e-08	chr3	44935097	OpenSea	TGM4	Body
cg15833746	-3.03641	-0.352245	1.17898e-11	8.19253e-08	chr10	67691951	OpenSea	CTNNA3;CTNNA3	Body;Body
cg05512483	-3.49899	-0.316197	1.18908e-11	8.19253e-08	chr11	62621791	N_Shore	SNORD30;SNORD22;SNORD29;SNORD31;SNHG1	TSS1500;TSS1500;TSS1500;TSS1500;Body
cg12749396	-4.20252	-0.499393	1.20484e-11	8.19253e-08	chr15	80913388	OpenSea
cg03459617	-4.81635	-0.637913	1.22366e-11	8.19253e-08	chr4	88528262	OpenSea	DSPP	TSS1500
cg03465048	-5.23413	-0.71953	1.2266e-11	8.19253e-08	chr1	226632559	OpenSea
cg24128943	-5.43582	-0.727935	1.25727e-11	8.19253e-08	chr18	24050283	OpenSea	KCTD1;KCTD1;KCTD1	Body;Body;Body
cg02457635	3.66984	0.454184	1.25951e-11	8.19253e-08	chr10	11722304	OpenSea
cg23088126	-2.98485	-0.324235	1.27004e-11	8.19253e-08	chr1	207078912	N_Shelf	FAIM3;FAIM3;FAIM3	Body;Body;Body
cg04442806	-4.15382	-0.530076	1.27476e-11	8.19253e-08	chr3	39509081	OpenSea	MOBP;MOBP;MOBP	5'UTR;1stExon;Body
cg24916931	-4.47506	-0.616504	1.2809e-11	8.19253e-08	chr1	100716899	OpenSea	DBT	TSS1500
cg24228489	-4.01451	-0.559972	1.28137e-11	8.19253e-08	chr8	111169177	OpenSea
cg13280380	-2.7477	-0.263973	1.28447e-11	8.19253e-08	chr1	51190698	OpenSea	FAF1	Body
cg27067035	-4.68308	-0.663932	1.29104e-11	8.19253e-08	chr2	113735503	OpenSea	IL1F9	TSS200
cg07776172	-3.8983	-0.493896	1.29663e-11	8.19253e-08	chr17	68740050	OpenSea
cg04060851	-5.48908	-0.720276	1.29679e-11	8.19253e-08	chr2	198817702	OpenSea	PLCL1	Body
cg07136652	-4.77622	-0.644671	1.30071e-11	8.19253e-08	chr15	39627235	OpenSea
cg25945866	2.91126	0.272333	1.33197e-11	8.19253e-08	chr21	44345821	OpenSea	ERVH48-1	TSS200
cg09292069	-4.16281	-0.518038	1.33629e-11	8.19253e-08	chr4	77801348	OpenSea
cg17336139	-4.72476	-0.356886	1.33758e-11	8.19253e-08	chr22	22901648	Island	PRAME;PRAME;PRAME;PRAME;LOC648691;PRAME;PRAME;PRAME;PRAME	TSS200;5'UTR;1stExon;1stExon;TSS200;TSS200;5'UTR;5'UTR;1stExon
cg14850570	4.02802	0.515576	1.34404e-11	8.19253e-08	chr5	153777296	OpenSea	SAP30L-AS1;GALNT10	Body;Body
cg17840250	-3.80919	-0.373013	1.35046e-11	8.19253e-08	chr6	32822857	S_Shore	PSMB9;PSMB9;TAP1	Body;Body;TSS1500
cg27438425	-3.03596	-0.351707	1.35069e-11	8.19253e-08	chr1	41952221	OpenSea
cg15269459	-3.30326	-0.335387	1.35674e-11	8.19253e-08	chr8	119391904	OpenSea	SAMD12;SAMD12;SAMD12	Body;Body;Body
cg17408380	-5.45746	-0.73472	1.37324e-11	8.19253e-08	chr17	27049137	S_Shore	RPL23A;SNORD4A;SNORD42A	Body;TSS1500;TSS1500
cg16218494	-5.82583	-0.749432	1.38425e-11	8.19253e-08	chr11	34426751	OpenSea
cg13725408	-3.9704	-0.551151	1.39222e-11	8.19253e-08	chr3	124646788	OpenSea	MUC13	Body
cg05093429	-3.39967	-0.490198	1.40362e-11	8.19253e-08	chr14	96129574	OpenSea	TCL6	Body
cg02393097	-4.29168	-0.571747	1.40761e-11	8.19253e-08	chr8	27473422	S_Shore	CLU	TSS1500
cg09802768	-3.6411	-0.513666	1.40998e-11	8.19253e-08	chr2	22147895	OpenSea
cg24639703	-5.16394	-0.70825	1.44376e-11	8.19253e-08	chr1	64986155	OpenSea	CACHD1	Body
cg16469353	-3.85438	-0.424669	1.44469e-11	8.19253e-08	chr20	40585035	OpenSea
cg11819081	-4.90631	-0.649353	1.465e-11	8.19253e-08	chr6	16541082	OpenSea	ATXN1;ATXN1	5'UTR;5'UTR
cg18875074	-3.89046	-0.442732	1.46945e-11	8.19253e-08	chr7	143676472	OpenSea
cg04775627	-2.82228	-0.226837	1.50225e-11	8.19253e-08	chr2	42258324	OpenSea
cg22389380	-4.56324	-0.534471	1.51336e-11	8.19253e-08	chr4	26077294	OpenSea
cg01584202	-2.96904	-0.233772	1.5337e-11	8.19253e-08	chr13	46745445	OpenSea	LCP1	5'UTR
cg07755752	-4.47576	-0.619979	1.53872e-11	8.19253e-08	chr5	156351090	OpenSea	LOC100286948;TIMD4;TIMD4	TSS200;Body;Body
cg21660887	-4.80163	-0.670477	1.55691e-11	8.19253e-08	chr3	78210011	OpenSea
cg07702442	-3.56125	-0.347779	1.55863e-11	8.19253e-08	chr2	205534743	OpenSea	PARD3B;PARD3B;PARD3B;PARD3B	Body;Body;Body;Body
cg11068930	-3.39284	-0.404721	1.56001e-11	8.19253e-08	chr2	13213653	OpenSea
cg08684988	3.47676	0.472446	1.5777e-11	8.19253e-08	chr11	47968764	OpenSea
cg12431052	-4.28867	-0.58136	1.58345e-11	8.19253e-08	chr1	75323942	OpenSea
cg06538684	-4.48362	-0.515719	1.58456e-11	8.19253e-08	chr12	12511223	S_Shore	LOH12CR2;LOH12CR1	TSS1500;Body
cg02832237	-4.06591	-0.544194	1.58854e-11	8.19253e-08	chr1	167607232	OpenSea	RCSD1	Body
cg01073393	-5.59055	-0.744185	1.60085e-11	8.19253e-08	chr8	63915522	OpenSea
cg02863121	-3.34056	-0.349544	1.60763e-11	8.19253e-08	chr2	169528734	OpenSea	CERS6;CERS6	Body;Body
cg22610233	4.41937	0.602302	1.61899e-11	8.19253e-08	chr3	18767508	OpenSea
cg11816191	-2.93056	-0.338439	1.62905e-11	8.19253e-08	chr1	47213132	OpenSea
cg03055238	-4.47736	-0.632379	1.63687e-11	8.19253e-08	chr5	118690944	N_Shore	TNFAIP8;TNFAIP8;TNFAIP8;TNFAIP8;TNFAIP8;TNFAIP8;TNFAIP8	TSS1500;1stExon;5'UTR;Body;5'UTR;5'UTR;Body
cg06291619	-4.20897	-0.515695	1.64486e-11	8.19253e-08	chr9	120577652	OpenSea
cg15272334	-4.13548	-0.472651	1.64781e-11	8.19253e-08	chr6	117161376	OpenSea
cg08802408	-5.77546	-0.761912	1.65773e-11	8.19253e-08	chr3	176824215	OpenSea	TBL1XR1	5'UTR
cg27542729	-2.73821	-0.28789	1.67584e-11	8.19253e-08	chr1	177850564	OpenSea
cg18537923	-4.95008	-0.662814	1.68623e-11	8.19253e-08	chr3	114171375	OpenSea	LOC101929754;ZBTB20;ZBTB20;ZBTB20;ZBTB20;ZBTB20;ZBTB20;ZBTB20	TSS1500;Body;5'UTR;5'UTR;5'UTR;5'UTR;5'UTR;5'UTR
cg17952808	-4.64928	-0.520553	1.68712e-11	8.19253e-08	chr12	94955956	OpenSea
cg17781668	-4.89094	-0.649557	1.69641e-11	8.19253e-08	chr20	9334016	OpenSea	PLCB4;PLCB4;PLCB4	Body;Body;Body
cg07185587	-4.65247	-0.615664	1.71019e-11	8.19253e-08	chr14	32981885	OpenSea	AKAP6	Body
cg14359052	-3.6601	-0.488854	1.73113e-11	8.19253e-08	chr6	106546744	OpenSea	PRDM1;PRDM1	Body;TSS200
cg12896404	-3.91006	-0.519021	1.73394e-11	8.19253e-08	chr17	27375440	OpenSea	PIPOX	Body
cg02998938	-3.69335	-0.467669	1.7715e-11	8.19253e-08	chr2	88681009	OpenSea
cg03931999	-4.93024	-0.676229	1.79108e-11	8.19253e-08	chr4	88581953	OpenSea	DMP1;DMP1	Body;Body
cg10326249	-4.37973	-0.570265	1.79109e-11	8.19253e-08	chr3	12315071	OpenSea
cg02800700	-3.5291	-0.409475	1.79715e-11	8.19253e-08	chr3	130278047	OpenSea	COL6A6	TSS1500
cg03125462	-5.18395	-0.65727	1.80518e-11	8.19253e-08	chr3	29228761	OpenSea
cg07355763	-4.53794	-0.612688	1.82897e-11	8.19253e-08	chr5	127868982	N_Shelf	FBN2	Body
cg04544874	-4.43683	-0.551928	1.84645e-11	8.19253e-08	chr3	124490104	OpenSea	ITGB5	Body
cg25041922	-4.26571	-0.563517	1.86485e-11	8.19253e-08	chr9	7658062	OpenSea
cg09085067	-3.44695	-0.407046	1.86519e-11	8.19253e-08	chr4	93376538	OpenSea	GRID2;GRID2	Body;Body
cg13998945	-4.14648	-0.572495	1.87269e-11	8.19253e-08	chr7	45035665	N_Shelf
cg14495776	-4.38605	-0.612255	1.88472e-11	8.19253e-08	chr2	229336988	OpenSea
cg19892088	-3.03918	-0.437753	1.88669e-11	8.19253e-08	chr12	82948439	OpenSea
cg03074326	-3.63115	-0.408057	1.90583e-11	8.19253e-08	chr14	52163526	OpenSea	FRMD6;FRMD6;FRMD6	Body;Body;Body
cg17797074	-4.46973	-0.621223	1.91416e-11	8.19253e-08	chr7	78151387	OpenSea	MAGI2;MAGI2	Body;Body
cg02788834	-3.64591	-0.481185	1.91779e-11	8.19253e-08	chr7	150517855	OpenSea
cg06317370	-3.94148	-0.510232	1.91828e-11	8.19253e-08	chr1	238836726	OpenSea
cg23255934	-4.37942	-0.639179	1.92502e-11	8.19253e-08	chr2	151025188	OpenSea
cg14042099	-3.26401	-0.295705	1.93328e-11	8.19253e-08	chr11	114068801	N_Shore	ZBTB16;ZBTB16	Body;Body
cg02358647	-3.90275	-0.582347	1.93494e-11	8.19253e-08	chr6	25698362	OpenSea	SCGN	Body
cg26421633	-4.80846	-0.619808	1.93535e-11	8.19253e-08	chr1	225686683	OpenSea	ENAH;ENAH	Body;Body
cg10634800	-3.86871	-0.432335	1.93812e-11	8.19253e-08	chr3	45504207	OpenSea	LARS2	Body
cg26507589	-3.24995	-0.428341	1.9389e-11	8.19253e-08	chr2	126468025	OpenSea
cg21256907	-3.15479	-0.304063	1.94629e-11	8.19253e-08	chr5	174423460	OpenSea	FLJ16171	TSS1500
cg10395850	-2.75547	-0.418251	1.97746e-11	8.19253e-08	chr11	120751335	OpenSea	GRIK4;GRIK4;GRIK4	Body;Body;Body
cg06127555	-5.16711	-0.633467	1.97888e-11	8.19253e-08	chr16	14766140	OpenSea
cg23512098	-2.67085	-0.302969	1.98556e-11	8.19253e-08	chr17	70476042	OpenSea	LINC00673	Body
cg12210523	-3.09522	-0.30283	1.98615e-11	8.19253e-08	chr14	81613964	OpenSea
cg08938062	-4.18327	-0.584322	1.99377e-11	8.19253e-08	chr20	5589042	N_Shelf	RP5-1022P6.2	5'UTR
cg19616274	2.86622	0.287194	1.99498e-11	8.19253e-08	chr3	101499721	S_Shore	NXPE3;NXPE3	5'UTR;5'UTR
cg21152599	-5.11323	-0.70722	2.02127e-11	8.19253e-08	chr1	27745716	OpenSea	WASF2;WASF2	Body;Body
cg25474687	-4.04753	-0.588828	2.04352e-11	8.19253e-08	chr1	223871750	OpenSea
cg11953516	-3.12048	-0.432138	2.05697e-11	8.19253e-08	chr2	27719501	S_Shore	FNDC4;GCKR	TSS1500;TSS1500
cg09976897	-4.43996	-0.581696	2.06441e-11	8.19253e-08	chr22	27715673	OpenSea
cg11164649	-5.31943	-0.611038	2.07309e-11	8.19253e-08	chr17	47297130	Island	ABI3;ABI3	Body;Body
cg21277729	-4.36062	-0.524272	2.08445e-11	8.19253e-08	chr8	23305122	OpenSea	ENTPD4;ENTPD4	Body;Body
cg08243524	-3.10744	-0.27107	2.08946e-11	8.19253e-08	chr19	6482011	OpenSea	DENND1C	TSS1500
cg10446667	-3.44595	-0.365953	2.11196e-11	8.19253e-08	chr1	171787047	OpenSea
cg19376684	-4.17136	-0.500389	2.11281e-11	8.19253e-08	chr17	48745655	OpenSea	ABCC3	Body
cg11042185	-3.56934	-0.436611	2.12085e-11	8.19253e-08	chr11	126412895	OpenSea	KIRREL3;KIRREL3;KIRREL3	Body;Body;Body
cg24327692	-5.21467	-0.705529	2.12666e-11	8.19253e-08	chr2	152015880	OpenSea
cg02432040	-3.41074	-0.525491	2.13604e-11	8.19253e-08	chr1	224953212	OpenSea
cg10017547	3.60616	0.487588	2.16411e-11	8.19253e-08	chr22	24900032	OpenSea	UPB1	Body
cg11591520	-4.9488	-0.639534	2.17306e-11	8.19253e-08	chr4	123542400	OpenSea	IL21	TSS200
cg19674205	-6.05181	-0.733978	2.19036e-11	8.19253e-08	chr3	186504948	S_Shelf	EIF4A2;SNORA4;SNORA63	Body;TSS1500;TSS200
cg16996682	-5.73926	-0.744266	2.19329e-11	8.19253e-08	chr1	71830814	OpenSea
cg27382459	-4.18244	-0.495428	2.19647e-11	8.19253e-08	chr2	145237379	OpenSea	ZEB2;ZEB2	Body;Body
cg23916160	-4.07366	-0.543413	2.20619e-11	8.19253e-08	chr5	59326529	OpenSea	PDE4D	Body
cg00903595	-4.97985	-0.685802	2.22376e-11	8.19253e-08	chr5	68763328	OpenSea
cg16199524	-3.46244	-0.402927	2.25419e-11	8.19253e-08	chr11	32319538	OpenSea
cg22211324	-3.47139	-0.524701	2.26073e-11	8.19253e-08	chr3	185721079	OpenSea
cg18527971	-4.89876	-0.647557	2.26668e-11	8.19253e-08	chr2	177610783	OpenSea
cg25107624	-4.76616	-0.676207	2.2757e-11	8.19253e-08	chr7	79060196	OpenSea	MAGI2;MAGI2	Body;Body
cg17344048	3.61236	0.548841	2.29026e-11	8.19253e-08	chr19	38756382	S_Shore	SPINT2;SPINT2	Body;Body
cg13170807	-3.67063	-0.313431	2.29622e-11	8.19253e-08	chr17	25708208	OpenSea
cg07053851	-3.88769	-0.510847	2.30195e-11	8.19253e-08	chr17	61352831	OpenSea	TANC2	Body
cg13275603	-3.24416	-0.32894	2.30487e-11	8.19253e-08	chr5	73927487	OpenSea	ENC1	3'UTR
cg18968241	-4.49517	-0.566937	2.32311e-11	8.19253e-08	chr4	123554632	OpenSea	IL21-AS1	Body
cg14260083	-4.01172	-0.513502	2.33685e-11	8.19253e-08	chr7	4876858	S_Shore	RADIL	Body
cg12692069	-4.89018	-0.638496	2.33937e-11	8.19253e-08	chr4	157897045	S_Shelf
cg09029902	-4.30813	-0.593122	2.34156e-11	8.19253e-08	chr20	52199594	S_Shore	ZNF217;ZNF217	5'UTR;1stExon
cg01623879	-4.49845	-0.645238	2.34724e-11	8.19253e-08	chr13	107559229	OpenSea
cg15695082	-4.92528	-0.642493	2.34895e-11	8.19253e-08	chr14	85904015	OpenSea
cg14843129	-3.17802	-0.287659	2.34997e-11	8.19253e-08	chr5	75810564	OpenSea	IQGAP2	Body
cg08742502	-4.78277	-0.614347	2.35427e-11	8.19253e-08	chr6	106546754	OpenSea	PRDM1;PRDM1	Body;TSS200
cg22594654	-3.85817	-0.471989	2.37459e-11	8.19253e-08	chr8	127312686	OpenSea
cg15114001	4.64183	0.606268	2.37913e-11	8.19253e-08	chr2	136899351	OpenSea
cg06868284	-3.60064	-0.551035	2.3943e-11	8.19253e-08	chr5	29355076	OpenSea
cg06809965	-2.84886	-0.248547	2.39811e-11	8.19253e-08	chr14	70070333	OpenSea
cg20304287	-3.14492	-0.215951	2.40942e-11	8.19253e-08	chr18	34894581	OpenSea	CELF4;CELF4;CELF4;CELF4	Body;Body;Body;Body
cg11879484	-4.09978	-0.474505	2.41624e-11	8.19253e-08	chr8	68605033	OpenSea	CPA6	Body
cg16820798	4.69393	0.501482	2.42829e-11	8.19253e-08	chr11	47417364	S_Shore
cg08563318	-4.11766	-0.571	2.43568e-11	8.19253e-08	chr10	11100049	OpenSea	CELF2;CELF2	Body;Body
cg08852619	-4.98202	-0.639376	2.44357e-11	8.19253e-08	chr4	157721790	OpenSea	PDGFC;PDGFC	Body;Body
cg15990646	-3.39675	-0.296254	2.46538e-11	8.19253e-08	chr3	44171939	OpenSea
cg05026968	-3.3536	-0.501072	2.49501e-11	8.19253e-08	chr9	17900651	OpenSea
cg01811202	-5.72629	-0.74982	2.49545e-11	8.19253e-08	chr1	232659895	OpenSea
cg18460884	-3.81938	-0.519347	2.49694e-11	8.19253e-08	chr1	34384200	OpenSea	CSMD2;CSMD2	Body;Body
cg06753333	-4.13232	-0.485931	2.50133e-11	8.19253e-08	chr3	25498670	OpenSea	RARB;RARB;RARB;RARB;RARB;RARB;RARB;RARB;RARB;RARB	TSS1500;5'UTR;5'UTR;Body;Body;Body;Body;Body;Body;Body
cg04013014	-3.13777	-0.432511	2.50508e-11	8.19253e-08	chr2	108313832	OpenSea
cg04427952	-4.18577	-0.586032	2.51217e-11	8.19253e-08	chr8	60173281	OpenSea
cg02108006	-5.11067	-0.707575	2.52529e-11	8.19253e-08	chr7	10000666	OpenSea
cg26484448	-5.3825	-0.663405	2.53139e-11	8.19253e-08	chr21	32882208	OpenSea	TIAM1	5'UTR
cg11361382	-3.13971	-0.40453	2.53581e-11	8.19253e-08	chr18	30992331	OpenSea	CCDC178;CCDC178;CCDC178	5'UTR;5'UTR;5'UTR
cg18740773	-5.71151	-0.743949	2.54088e-11	8.19253e-08	chr1	94798666	OpenSea
cg23163523	-3.6942	-0.509105	2.54445e-11	8.19253e-08	chr6	122994797	OpenSea	PKIB;PKIB;PKIB;PKIB;PKIB;PKIB	5'UTR;5'UTR;5'UTR;5'UTR;5'UTR;5'UTR
cg21919900	-3.55157	-0.418224	2.55878e-11	8.19253e-08	chr3	16103854	OpenSea
cg03752741	-4.53348	-0.624504	2.58053e-11	8.19253e-08	chr15	84168459	OpenSea	SH3GL3;SH3GL3	Body;Body
cg10834082	-4.50544	-0.593089	2.5996e-11	8.19253e-08	chr15	80500594	OpenSea
cg16257607	-4.73949	-0.6565	2.61092e-11	8.19253e-08	chr17	27050042	N_Shelf	RPL23A;SNORD42A;SNORD4B	Body;TSS1500;TSS1500
cg05626226	-3.67509	-0.378884	2.61684e-11	8.19253e-08	chr4	106515450	OpenSea	FLJ20184	Body
cg23731089	-6.06758	-0.763192	2.61806e-11	8.19253e-08	chr8	141599208	OpenSea	EIF2C2;EIF2C2	Body;Body
cg19359368	-3.24902	-0.378316	2.63357e-11	8.19253e-08	chr3	189349073	OpenSea	TP63;TP63;TP63	TSS200;TSS200;TSS200
cg19388930	-4.12138	-0.521966	2.63781e-11	8.19253e-08	chr11	129564373	OpenSea
cg12131685	-2.87672	-0.405187	2.65887e-11	8.19253e-08	chr11	92588304	OpenSea	FAT3	Body
cg01478330	-4.47634	-0.471014	2.66403e-11	8.19253e-08	chr7	148936061	N_Shore	ZNF212	TSS1500
cg21066876	-3.39735	-0.375866	2.67762e-11	8.19253e-08	chr4	95972466	OpenSea	BMPR1B;BMPR1B;BMPR1B	TSS1500;5'UTR;5'UTR
cg26534460	-5.115	-0.707244	2.69623e-11	8.19253e-08	chr2	215896959	OpenSea	ABCA12;ABCA12	TSS200;Body
cg02021371	-4.89355	-0.657206	2.69771e-11	8.19253e-08	chr9	114682186	OpenSea	UGCG	Body
cg15666143	-5.64803	-0.740242	2.69957e-11	8.19253e-08	chr3	130061073	N_Shelf
cg15453097	-4.28533	-0.489489	2.70974e-11	8.19253e-08	chr16	14051856	OpenSea
cg23235468	-4.22952	-0.551499	2.71095e-11	8.19253e-08	chr7	11413714	OpenSea	THSD7A	3'UTR
cg09837799	-4.83371	-0.636687	2.71329e-11	8.19253e-08	chr3	82023856	OpenSea
cg16661114	-5.64536	-0.748282	2.74824e-11	8.19253e-08	chr14	34261221	OpenSea	NPAS3;NPAS3;NPAS3;NPAS3	Body;Body;Body;Body
cg11063877	-3.93893	-0.450446	2.75517e-11	8.19253e-08	chr12	50793961	N_Shore	LARP4;LARP4;LARP4;LARP4;LARP4;LARP4;LARP4	TSS1500;TSS1500;TSS1500;TSS1500;TSS1500;TSS1500;TSS1500
cg20571115	-3.60268	-0.377822	2.75634e-11	8.19253e-08	chr14	106963544	OpenSea
cg21240255	-4.95947	-0.623916	2.75874e-11	8.19253e-08	chr15	66403394	OpenSea	MEGF11	Body
cg22300949	-4.13663	-0.5164	2.76809e-11	8.19253e-08	chr3	35710038	OpenSea	ARPP21;ARPP21;ARPP21	5'UTR;5'UTR;5'UTR
cg20638879	-5.21095	-0.713691	2.76923e-11	8.19253e-08	chr3	23201502	OpenSea
cg01061053	-5.43328	-0.730224	2.77036e-11	8.19253e-08	chr6	84090476	OpenSea	ME1	Body
cg01952012	-4.47318	-0.527849	2.77363e-11	8.19253e-08	chr13	42851862	OpenSea	AKAP11	5'UTR
cg27648850	-4.64626	-0.578847	2.79907e-11	8.19253e-08	chr1	247887281	OpenSea
cg27090988	-3.08903	-0.349285	2.80125e-11	8.19253e-08	chr3	9789110	N_Shelf	BRPF1;BRPF1	3'UTR;3'UTR
cg17792125	-3.03104	-0.480264	2.80827e-11	8.19253e-08	chr18	44049309	OpenSea
cg25807923	-3.42635	-0.463182	2.80984e-11	8.19253e-08	chr14	47663593	OpenSea	MDGA2;MDGA2;MDGA2	Body;Body;5'UTR
cg00215736	-4.5738	-0.622209	2.81172e-11	8.19253e-08	chr13	44625095	OpenSea
cg18802998	-5.17489	-0.682591	2.82553e-11	8.19253e-08	chr3	172444423	OpenSea
cg08751977	-4.95557	-0.635123	2.83464e-11	8.19253e-08	chr6	43054299	OpenSea	PTK7;PTK7;PTK7;PTK7;PTK7;PTK7;PTK7	Body;Body;Body;Body;Body;Body;Body
cg24891733	-5.5371	-0.739252	2.83597e-11	8.19253e-08	chr9	93671702	OpenSea
cg07954971	3.50438	0.432846	2.85541e-11	8.19253e-08	chr3	71257755	OpenSea	FOXP1;FOXP1;FOXP1;FOXP1;FOXP1;FOXP1;FOXP1	5'UTR;5'UTR;5'UTR;5'UTR;5'UTR;5'UTR;5'UTR
cg21408677	-3.86682	-0.547931	2.85714e-11	8.19253e-08	chr15	71769185	OpenSea	THSD4	Body
cg23229692	-4.47021	-0.622664	2.85749e-11	8.19253e-08	chr5	143094437	OpenSea
cg13952413	-3.38269	-0.392272	2.87009e-11	8.19253e-08	chr1	94765230	OpenSea
cg00148025	-4.86918	-0.655444	2.87374e-11	8.19253e-08	chr7	133451621	OpenSea	EXOC4	Body
cg27537692	-4.43918	-0.608108	2.8768e-11	8.19253e-08	chr8	8836977	OpenSea
cg04990703	-4.66498	-0.613357	2.87687e-11	8.19253e-08	chr10	128246216	OpenSea
cg23821480	-4.66058	-0.615511	2.88083e-11	8.19253e-08	chr2	196179107	OpenSea
cg18738344	-4.8307	-0.623261	2.88153e-11	8.19253e-08	chr21	33459591	OpenSea	LINC00159	TSS1500
cg10126552	-4.76818	-0.645033	2.8894e-11	8.19253e-08	chr13	94822910	OpenSea	GPC6-AS1;GPC6	Body;Body
cg08768395	-3.74946	-0.462423	2.90088e-11	8.19253e-08	chr5	33889461	N_Shelf	ADAMTS12	Body
cg24442951	-4.85285	-0.648031	2.90701e-11	8.19253e-08	chr20	20169605	OpenSea	CFAP61	Body
cg27166718	3.85432	0.511747	2.91183e-11	8.19253e-08	chr6	118880109	OpenSea	PLN;C6orf204;C6orf204	Body;Body;Body
cg12733574	-5.00228	-0.676588	2.91505e-11	8.19253e-08	chr12	5261497	OpenSea
cg08218990	-5.39138	-0.723072	2.91669e-11	8.19253e-08	chr13	99956131	OpenSea	GPR183;UBAC2;UBAC2;UBAC2;MIR548AN	5'UTR;Body;Body;Body;Body
cg18068826	-3.3458	-0.40701	2.92356e-11	8.19253e-08	chr7	82452583	OpenSea	PCLO;PCLO	Body;Body
cg00410951	-3.56926	-0.39404	2.95607e-11	8.19253e-08	chr12	123604538	OpenSea
cg05902108	-3.84205	-0.546237	2.9576e-11	8.19253e-08	chr5	10856835	OpenSea
cg27195778	-5.01225	-0.675223	2.98477e-11	8.19253e-08	chr3	114172287	OpenSea	LOC101929754;ZBTB20;ZBTB20;ZBTB20;ZBTB20;ZBTB20;ZBTB20;ZBTB20	TSS200;Body;5'UTR;5'UTR;5'UTR;5'UTR;5'UTR;5'UTR
cg14269813	-3.39742	-0.410692	2.99366e-11	8.19253e-08	chr9	3899055	OpenSea	GLIS3;GLIS3;C9orf70	Body;Body;Body
cg15816819	-3.23493	-0.357232	2.99588e-11	8.19253e-08	chr6	115056109	OpenSea
cg05820527	-3.88633	-0.516093	2.99789e-11	8.19253e-08	chr10	82132926	OpenSea
cg23517199	-2.86684	-0.388277	3.02039e-11	8.19253e-08	chr17	47288218	OpenSea	GNGT2;GNGT2;GNGT2;GNGT2;ABI3;ABI3	TSS1500;TSS1500;TSS1500;TSS1500;Body;Body
cg09699830	-4.39913	-0.611485	3.02762e-11	8.19253e-08	chr16	72516874	OpenSea
cg15581537	4.19985	0.532363	3.03223e-11	8.19253e-08	chr7	23375935	OpenSea	IGF2BP3	Body
cg20684197	-5.13887	-0.710989	3.07451e-11	8.19253e-08	chr5	142066938	OpenSea	FGF1;FGF1;FGF1;FGF1;FGF1;FGF1	5'UTR;5'UTR;TSS1500;TSS1500;Body;Body
cg00163459	-5.55541	-0.735739	3.09278e-11	8.19253e-08	chr20	10411528	N_Shelf	MKKS;MKKS	5'UTR;5'UTR
cg01566155	-3.63538	-0.479728	3.10629e-11	8.19253e-08	chr17	32685450	OpenSea	CCL13	3'UTR
cg22312628	-3.87368	-0.354092	3.10872e-11	8.19253e-08	chr5	125695774	OpenSea	GRAMD3	TSS200
cg05409693	-4.27407	-0.624621	3.10995e-11	8.19253e-08	chr12	78680140	OpenSea
cg22282697	-3.70532	-0.477408	3.11418e-11	8.19253e-08	chr4	148754529	OpenSea	ARHGAP10	Body
cg07790947	-4.01674	-0.57125	3.11512e-11	8.19253e-08	chr6	28474513	OpenSea	GPX6	Body
cg12220370	-3.3546	-0.373619	3.12102e-11	8.19253e-08	chr17	77416472	OpenSea	RBFOX3	5'UTR
cg26634587	-3.20676	-0.416915	3.1312e-11	8.19253e-08	chr4	106026820	OpenSea
cg07338715	2.57554	0.308649	3.13722e-11	8.19253e-08	chr2	109649281	S_Shore
cg15366546	-4.03873	-0.580816	3.14609e-11	8.19253e-08	chr5	91888854	OpenSea
cg17586203	-3.97298	-0.468113	3.1511e-11	8.19253e-08	chr8	25142483	OpenSea	DOCK5	Body
cg12827637	-4.72147	-0.357687	3.15834e-11	8.19253e-08	chr14	69256791	Island	ZFP36L1	Body
cg20944195	-2.31094	-0.358283	3.18992e-11	8.19253e-08	chr8	25800212	OpenSea	EBF2	Body
cg03011658	-3.92455	-0.472041	3.19014e-11	8.19253e-08	chr8	75893710	N_Shelf
cg06563157	-3.89204	-0.475224	3.19091e-11	8.19253e-08	chr9	13120702	OpenSea	MPDZ;MPDZ;MPDZ	Body;Body;Body
cg17327331	2.78645	0.299626	3.21752e-11	8.19253e-08	chr14	67736448	OpenSea	MPP5	5'UTR
cg07074453	-4.87326	-0.688152	3.22152e-11	8.19253e-08	chr2	59460226	OpenSea	LOC101927285	Body
cg08259936	-4.43625	-0.603333	3.23793e-11	8.19253e-08	chr17	59659383	OpenSea
cg07842386	-5.65198	-0.750827	3.24711e-11	8.19253e-08	chr1	67632028	OpenSea	IL23R	TSS200
cg16248886	-4.01947	-0.547821	3.25985e-11	8.19253e-08	chr2	231748439	OpenSea
cg18940887	-3.69839	-0.462609	3.26335e-11	8.19253e-08	chr8	62800933	OpenSea
cg20158578	-3.16396	-0.378764	3.27592e-11	8.19253e-08	chr5	10060198	OpenSea
cg05850035	-3.96221	-0.528814	3.28762e-11	8.19253e-08	chr3	104914710	OpenSea
cg15900540	-2.98965	-0.360727	3.28881e-11	8.19253e-08	chr7	73050757	OpenSea
cg19108170	-3.26947	-0.413022	3.29214e-11	8.19253e-08	chr4	20045701	OpenSea
cg04604215	-4.62528	-0.656029	3.29338e-11	8.19253e-08	chr8	106702829	OpenSea	ZFPM2	Body
cg02939120	-3.93176	-0.474936	3.29572e-11	8.19253e-08	chr17	14255156	OpenSea
cg27407423	-3.3208	-0.36739	3.30023e-11	8.19253e-08	chr10	5851600	N_Shelf	GDI2;GDI2	Body;Body
cg09145629	-3.24652	-0.460555	3.3099e-11	8.19253e-08	chr12	81189688	OpenSea
cg19008491	-2.63026	-0.248336	3.31698e-11	8.19253e-08	chr13	49759632	OpenSea	FNDC3A;FNDC3A;FNDC3A;FNDC3A	Body;Body;Body;Body
cg15689226	-5.30956	-0.711094	3.32331e-11	8.19253e-08	chr6	37200864	OpenSea	TMEM217;TMEM217;TMEM217;TMEM217;TMEM217	Body;Body;5'UTR;5'UTR;5'UTR
cg24094625	-2.85396	-0.398459	3.32349e-11	8.19253e-08	chr15	51600409	OpenSea	CYP19A1;CYP19A1	5'UTR;5'UTR
cg04836442	-4.02295	-0.426819	3.32869e-11	8.19253e-08	chr1	181204428	OpenSea
cg24586685	-4.28675	-0.587775	3.33132e-11	8.19253e-08	chr3	55348402	OpenSea
cg17515347	-5.65573	-0.736927	3.35819e-11	8.19253e-08	chr1	159047163	OpenSea	AIM2	TSS1500
cg21416069	-5.03236	-0.685232	3.3641e-11	8.19253e-08	chr7	81645196	OpenSea	LOC101927356;LOC101927356;CACNA2D1	Body;Body;Body
cg13577629	-3.84644	-0.549699	3.36735e-11	8.19253e-08	chr4	182102403	OpenSea
cg07307919	-3.77356	-0.501148	3.36838e-11	8.19253e-08	chr2	241646747	OpenSea
cg21576531	-4.43002	-0.566657	3.38693e-11	8.21458e-08	chr15	31490173	OpenSea
cg04806979	-3.3969	-0.382475	3.41383e-11	8.25668e-08	chr7	5120977	N_Shore
cg21949194	-3.63136	-0.387213	3.43325e-11	8.26436e-08	chr2	39355435	S_Shelf
cg07129879	-3.33976	-0.403223	3.44388e-11	8.26436e-08	chr3	144344430	OpenSea
cg18358845	-3.47053	-0.383928	3.44907e-11	8.26436e-08	chr5	178381935	OpenSea	ZNF454	Body
cg22578373	-4.02671	-0.571692	3.45518e-11	8.26436e-08	chr10	20268452	OpenSea	PLXDC2	Body
cg15022400	-3.61732	-0.484053	3.47325e-11	8.27229e-08	chr15	45028161	OpenSea	TRIM69;TRIM69	TSS1500;TSS1500
cg01023355	-3.4989	-0.440116	3.49113e-11	8.27229e-08	chr10	3247460	OpenSea
cg02028151	-3.12209	-0.252979	3.49183e-11	8.27229e-08	chr3	45128794	OpenSea	CDCP1	Body
cg16170380	-3.89416	-0.513922	3.50438e-11	8.27229e-08	chr6	29395394	OpenSea	OR11A1	1stExon
cg02643971	-4.1546	-0.530278	3.50809e-11	8.27229e-08	chr17	68071130	OpenSea	KCNJ16;KCNJ16;KCNJ16;KCNJ16	TSS1500;TSS1500;TSS1500;TSS1500
cg08717003	-3.93232	-0.404745	3.51582e-11	8.27229e-08	chr3	176919713	S_Shelf
cg06038367	-3.40384	-0.388434	3.57134e-11	8.33507e-08	chr16	30198370	S_Shelf	CORO1A	Body
cg21651000	-3.6347	-0.39885	3.5954e-11	8.33507e-08	chr8	71129472	OpenSea	NCOA2	5'UTR
cg10606193	-3.18731	-0.42564	3.59976e-11	8.33507e-08	chr14	98602336	OpenSea
cg00781957	3.51791	0.487025	3.59993e-11	8.33507e-08	chr7	151452760	OpenSea	PRKAG2;PRKAG2	Body;Body
cg08119452	-4.58831	-0.632495	3.60505e-11	8.33507e-08	chr13	53602385	OpenSea	OLFM4	TSS1500
cg14865407	-4.36456	-0.554274	3.60993e-11	8.33507e-08	chr5	102824623	OpenSea
cg23009042	-4.97791	-0.697406	3.61643e-11	8.33507e-08	chr3	47603786	OpenSea	CSPG5	3'UTR
cg08338281	-5.98666	-0.74396	3.6218e-11	8.33507e-08	chr12	56322667	S_Shore	WIBG	TSS1500
cg17941406	3.61152	0.473156	3.65234e-11	8.33507e-08	chr6	109397786	OpenSea	SESN1	Body
cg22886598	-4.72392	-0.650571	3.65243e-11	8.33507e-08	chr13	106730822	OpenSea
cg05011526	-4.21385	-0.561381	3.66476e-11	8.33507e-08	chr11	9684410	N_Shore	SWAP70	TSS1500
cg04866689	-5.15956	-0.701361	3.69588e-11	8.33507e-08	chr3	35973060	OpenSea
cg04589151	-5.02495	-0.683309	3.70393e-11	8.33507e-08	chr6	148130124	OpenSea
cg13694655	-2.90918	-0.407492	3.71043e-11	8.33507e-08	chr8	64616010	OpenSea
cg26416897	-3.9411	-0.525333	3.71184e-11	8.33507e-08	chr13	28609567	OpenSea	FLT3;FLT3	Body;Body
cg26893667	3.40854	0.477954	3.72714e-11	8.33507e-08	chr3	129514202	OpenSea	TMCC1;TMCC1	Body;Body
cg25269388	-3.60927	-0.458303	3.74711e-11	8.33507e-08	chr6	128175426	OpenSea	THEMIS;THEMIS;THEMIS	Body;Body;Body
cg20458811	-3.91913	-0.29413	3.76135e-11	8.33507e-08	chr8	144631810	Island
cg07465344	-5.84406	-0.765681	3.76514e-11	8.33507e-08	chr17	4849412	N_Shore	PFN1	Body
cg02738338	-4.64215	-0.572895	3.77218e-11	8.33507e-08	chr14	61808918	OpenSea	PRKCH	Body
cg15066503	-3.98306	-0.555649	3.77645e-11	8.33507e-08	chr3	42578433	S_Shore	VIPR1	3'UTR
cg00088620	-4.90555	-0.640106	3.77691e-11	8.33507e-08	chr16	73224998	OpenSea
cg04475953	-2.84812	-0.250423	3.79661e-11	8.33507e-08	chr5	42386289	OpenSea
cg07084675	-5.25121	-0.708008	3.80071e-11	8.33507e-08	chr18	56666239	OpenSea
cg11846216	-3.69194	-0.491938	3.82053e-11	8.33507e-08	chr7	67734669	OpenSea
cg19319725	-5.53795	-0.717963	3.82074e-11	8.33507e-08	chr16	82145836	OpenSea
cg25564800	-3.35769	-0.26115	3.82137e-11	8.33507e-08	chr3	122234134	S_Shore	KPNA1;KPNA1	TSS1500;TSS1500
cg01228290	-3.26741	-0.251016	3.82902e-11	8.33507e-08	chr11	91130448	OpenSea
cg06256898	-3.70708	-0.443255	3.83309e-11	8.33507e-08	chr6	141932146	OpenSea
cg11639950	3.07798	0.346393	3.83902e-11	8.33507e-08	chr12	125003407	Island	NCOR2;NCOR2	5'UTR;5'UTR
cg04344282	-2.99235	-0.239327	3.84092e-11	8.33507e-08	chr9	90060787	OpenSea
cg22233121	-3.86892	-0.574958	3.86793e-11	8.3727e-08	chr16	18782170	OpenSea
cg16263499	3.02286	0.359752	3.88012e-11	8.37815e-08	chr18	42406631	OpenSea	SETBP1;SETBP1	Body;Body
cg12000228	-3.9656	-0.578592	3.89547e-11	8.39037e-08	chrX	24261506	OpenSea
cg01194044	-2.92604	-0.277807	3.91343e-11	8.39072e-08	chr11	47486187	OpenSea
cg21217221	-3.46599	-0.479432	3.91501e-11	8.39072e-08	chr14	65881787	S_Shore	FUT8;FUT8;FUT8;FUT8	5'UTR;5'UTR;5'UTR;5'UTR
cg25883149	-4.731	-0.63879	3.92496e-11	8.39127e-08	chr2	232757080	OpenSea	MIR1471	TSS200
cg03983506	-4.46276	-0.487359	3.94489e-11	8.40679e-08	chr19	30067759	OpenSea
cg10186330	-3.54709	-0.316981	3.97533e-11	8.40679e-08	chr15	39960859	OpenSea	FSIP1	Body
cg01341067	-4.81236	-0.638037	4.03484e-11	8.40679e-08	chr8	122368492	OpenSea
cg15152890	-4.63292	-0.594493	4.03712e-11	8.40679e-08	chr20	3877704	OpenSea	PANK2;PANK2;PANK2	5'UTR;Body;5'UTR
cg06353486	-4.28187	-0.54468	4.04779e-11	8.40679e-08	chr1	3427479	Island	MEGF6	Body
cg10515989	-5.05369	-0.6565	4.05544e-11	8.40679e-08	chr17	32528422	OpenSea
cg00420193	-3.68349	-0.492672	4.05748e-11	8.40679e-08	chr18	47017918	N_Shore	RPL17;RPL17;RPL17;RPL17;RPL17;RPL17;RPL17;RPL17-C18orf32;RPL17;RPL17;RPL17-C18orf32;RPL17;RPL17;RPL17;RPL17;RPL17;RPL17;RPL17;RPL17-C18orf32;SNORD58A	Body;Body;Body;Body;Body;Body;Body;5'UTR;5'UTR;ExonBnd;ExonBnd;ExonBnd;ExonBnd;ExonBnd;ExonBnd;ExonBnd;ExonBnd;ExonBnd;1stExon;TSS1500
cg08965435	-4.04038	-0.520362	4.06078e-11	8.40679e-08	chr11	129034338	OpenSea	ARHGAP32;ARHGAP32	ExonBnd;Body
cg21801176	-4.03542	-0.4303	4.07181e-11	8.40679e-08	chr6	167544964	OpenSea	CCR6;CCR6	5'UTR;5'UTR
cg07370390	-4.30546	-0.608699	4.07329e-11	8.40679e-08	chr10	8704402	OpenSea
cg02874930	3.00601	0.381225	4.07591e-11	8.40679e-08	chr1	234749468	S_Shelf
cg25587107	-4.15198	-0.558961	4.0791e-11	8.40679e-08	chr17	68078868	OpenSea	KCNJ16;KCNJ16;KCNJ16;KCNJ16	5'UTR;5'UTR;5'UTR;5'UTR
cg22559013	-3.67935	-0.521984	4.13662e-11	8.40679e-08	chr1	78693899	OpenSea	MGC27382	TSS1500
cg09182506	-3.71659	-0.424336	4.16829e-11	8.40679e-08	chr8	93737956	OpenSea	FLJ46284	Body
cg07454154	-4.272	-0.56806	4.17554e-11	8.40679e-08	chr10	106176905	OpenSea	CCDC147	Body
cg05366024	-3.17428	-0.322239	4.18334e-11	8.40679e-08	chr8	75227148	N_Shore	JPH1	Body
cg10833454	-4.10832	-0.441272	4.21046e-11	8.40679e-08	chr5	78431722	OpenSea
cg25637655	-5.55741	-0.457499	4.21337e-11	8.40679e-08	chr6	29911542	S_Shore	HLA-A	Body
cg06196742	-3.6024	-0.496147	4.22064e-11	8.40679e-08	chr3	109899605	OpenSea
cg09863718	-2.83176	-0.226976	4.2238e-11	8.40679e-08	chr3	159526450	OpenSea	IQCJ-SCHIP1;IQCJ-SCHIP1;SCHIP1;SCHIP1;SCHIP1	Body;Body;Body;Body;Body
cg12066530	2.87747	0.382981	4.22497e-11	8.40679e-08	chr6	90504299	OpenSea	MDN1;MDN1	ExonBnd;Body
cg10898077	-4.43251	-0.606055	4.23861e-11	8.40679e-08	chr8	122253006	OpenSea
cg07689010	-3.91509	-0.539128	4.23918e-11	8.40679e-08	chr6	3916699	OpenSea
cg01131978	-4.83504	-0.656449	4.24156e-11	8.40679e-08	chr17	46188747	S_Shelf	SNX11;SNX11	5'UTR;5'UTR
cg25764110	-4.08921	-0.592169	4.24853e-11	8.40679e-08	chr3	98000604	OpenSea	OR5H2	TSS1500
cg11591807	-4.4177	-0.627395	4.25554e-11	8.40679e-08	chr2	118888717	OpenSea
cg03431111	-4.96858	-0.695472	4.25783e-11	8.40679e-08	chr11	62621406	N_Shore	SNORD30;SNORD22;SNORD29;SNORD31;SNHG1	TSS1500;TSS1500;Body;TSS1500;Body
cg07826386	-4.17433	-0.505248	4.29234e-11	8.40679e-08	chr3	189793846	OpenSea	P3H2;P3H2	Body;5'UTR
cg20704823	-3.76967	-0.517031	4.29304e-11	8.40679e-08	chr10	60578917	OpenSea	BICC1	Body
cg02799759	-5.05702	-0.672072	4.30082e-11	8.40679e-08	chr22	31138870	OpenSea	OSBP2;OSBP2;OSBP2	Body;Body;Body
cg12998124	-4.71617	-0.588314	4.31407e-11	8.40679e-08	chr2	111977557	N_Shelf
cg13887829	3.36674	0.329739	4.33014e-11	8.40679e-08	chr14	102300771	OpenSea	PPP2R5C;PPP2R5C;PPP2R5C;PPP2R5C;PPP2R5C	Body;Body;Body;Body;Body
cg19197463	-5.71961	-0.747865	4.35657e-11	8.40679e-08	chr1	186488111	OpenSea
cg17644137	-4.9682	-0.694988	4.35821e-11	8.40679e-08	chr11	15504403	OpenSea
cg27213733	-3.292	-0.404168	4.36094e-11	8.40679e-08	chr1	53834033	OpenSea
cg07574468	-4.25502	-0.604397	4.36626e-11	8.40679e-08	chr6	46554898	OpenSea	CYP39A1;CYP39A1;CYP39A1;CYP39A1;CYP39A1;CYP39A1	ExonBnd;ExonBnd;ExonBnd;Body;Body;Body
cg03758822	-3.95709	-0.516986	4.38356e-11	8.40679e-08	chr2	140224014	OpenSea
cg04331717	-4.86265	-0.679952	4.39555e-11	8.40679e-08	chr2	33495895	OpenSea	LTBP1;LTBP1;LTBP1;LTBP1;LTBP1	Body;Body;Body;Body;Body
cg20040709	-3.19746	-0.26646	4.40246e-11	8.40679e-08	chr7	98429468	OpenSea
cg25802439	-3.38188	-0.500113	4.41523e-11	8.40679e-08	chr1	96044237	OpenSea
cg17627967	-2.67899	-0.216188	4.41641e-11	8.40679e-08	chr20	32320679	S_Shore	ZNF341	Body
cg08673056	-2.82743	-0.263923	4.43859e-11	8.40679e-08	chr22	33155375	OpenSea	SYN3;SYN3;SYN3	Body;Body;Body
cg15227014	-2.71905	-0.381224	4.44148e-11	8.40679e-08	chr22	38037179	S_Shore	SH3BP1;SH3BP1	ExonBnd;Body
cg19559641	-3.6132	-0.424109	4.44495e-11	8.40679e-08	chr5	148003558	OpenSea	HTR4;HTR4;HTR4;HTR4;HTR4;HTR4;HTR4	Body;Body;Body;Body;Body;Body;Body
cg14451724	-3.27911	-0.26877	4.47e-11	8.40679e-08	chr13	27442056	OpenSea
cg12658634	-3.72388	-0.444504	4.47183e-11	8.40679e-08	chr13	44599207	OpenSea	LINC00284	Body
cg08893931	-3.77912	-0.499642	4.48171e-11	8.40679e-08	chr20	57354416	OpenSea
cg16133683	-4.98249	-0.624563	4.48963e-11	8.40679e-08	chr9	79039563	OpenSea
cg19926250	-4.75609	-0.604055	4.493e-11	8.40679e-08	chr3	151034474	OpenSea	GPR87;MED12L;GPR87	5'UTR;Body;1stExon
cg20175766	-4.77203	-0.672891	4.50386e-11	8.40679e-08	chr6	112513208	OpenSea	LAMA4;LAMA4;LAMA4	Body;Body;Body
cg24178846	-5.33887	-0.725668	4.52198e-11	8.40679e-08	chr1	51956747	OpenSea	EPS15	Body
cg08579468	-3.63375	-0.440907	4.52945e-11	8.40679e-08	chr16	81324215	OpenSea	BCMO1	3'UTR
cg07183567	-3.71566	-0.522551	4.53306e-11	8.40679e-08	chr8	56876178	OpenSea	LYN;LYN	Body;Body
cg04858322	-3.0274	-0.295902	4.5488e-11	8.40679e-08	chr13	114831550	OpenSea	RASA3	Body
cg06717747	-4.89482	-0.643523	4.55853e-11	8.40679e-08	chr8	23626859	OpenSea
cg19993487	-3.10367	-0.465698	4.56145e-11	8.40679e-08	chr9	139304298	N_Shore	SDCCAG3;SDCCAG3;SDCCAG3;PMPCA;PMPCA;PMPCA	Body;Body;Body;TSS1500;TSS1500;TSS1500
cg25508830	-3.72923	-0.559005	4.56154e-11	8.40679e-08	chr15	100893944	S_Shelf
cg26736099	-2.80226	-0.265309	4.56544e-11	8.40679e-08	chr17	61989275	OpenSea	CSHL1;CSHL1;CSHL1;CSHL1	TSS1500;TSS1500;TSS1500;TSS1500
cg00079656	-4.83006	-0.680916	4.57166e-11	8.40679e-08	chr5	37185318	OpenSea	C5orf42	Body
cg02881186	-2.78954	-0.221967	4.57398e-11	8.40679e-08	chr8	140892009	OpenSea	TRAPPC9;TRAPPC9	Body;Body
cg06944141	4.19792	0.552192	4.57723e-11	8.40679e-08	chr19	11681044	OpenSea
cg25074066	-3.46176	-0.536508	4.58306e-11	8.40679e-08	chr11	62690043	N_Shore	CHRM1	TSS1500
cg22433418	-3.36135	-0.435582	4.58844e-11	8.40679e-08	chr8	113702707	OpenSea	CSMD3;CSMD3;CSMD3	Body;Body;Body
cg18142906	-4.3663	-0.501001	4.59189e-11	8.40679e-08	chr3	167293814	OpenSea	WDR49	Body
cg03973102	-2.97311	-0.34027	4.59354e-11	8.40679e-08	chr1	39392345	OpenSea	RHBDL2;RHBDL2	Body;5'UTR
cg04762006	-3.54163	-0.319827	4.61277e-11	8.40679e-08	chr14	92217398	OpenSea
cg22435313	-4.18349	-0.604661	4.62254e-11	8.40679e-08	chr17	64669739	OpenSea	PRKCA	Body
cg22013228	-3.42065	-0.521235	4.62356e-11	8.40679e-08	chr17	70292747	OpenSea
cg27102772	-3.2041	-0.388381	4.63244e-11	8.40679e-08	chr15	96981748	OpenSea
cg26873486	2.8777	0.342608	4.64909e-11	8.40679e-08	chr1	172790731	OpenSea
cg06268189	-3.25983	-0.353143	4.65101e-11	8.40679e-08	chr6	99865315	OpenSea	PNISR;PNISR	5'UTR;5'UTR
cg05432903	2.44712	0.341245	4.65905e-11	8.40679e-08	chr13	52385804	OpenSea
cg21599081	-3.55459	-0.385882	4.66765e-11	8.40679e-08	chr4	1511568	N_Shelf
cg10246792	-3.24141	-0.415592	4.68638e-11	8.40679e-08	chr7	1416895	OpenSea
cg25851362	-4.36213	-0.609056	4.68778e-11	8.40679e-08	chr14	44976216	OpenSea	FSCB;FSCB	5'UTR;1stExon
cg12714795	-3.76274	-0.525749	4.68954e-11	8.40679e-08	chr4	148233989	OpenSea
cg12130725	-3.15679	-0.290841	4.70967e-11	8.42543e-08	chr7	14882020	OpenSea	DGKB;DGKB	TSS1500;TSS1500
cg08550748	-3.43462	-0.393164	4.72066e-11	8.42768e-08	chr6	66999374	OpenSea
cg22270818	-4.07339	-0.453905	4.74021e-11	8.4314e-08	chr5	132578576	OpenSea	FSTL4	Body
cg13244315	-4.53687	-0.365035	4.74834e-11	8.4314e-08	chr1	985393	S_Shore	AGRN	Body
cg02764250	-4.22111	-0.496452	4.75196e-11	8.4314e-08	chr10	97145217	OpenSea	SORBS1;SORBS1;SORBS1;SORBS1;SORBS1;SORBS1;SORBS1	Body;Body;Body;Body;Body;Body;Body
cg13767926	-4.37484	-0.577629	4.76525e-11	8.43771e-08	chr9	119267308	OpenSea	ASTN2;ASTN2;ASTN2;ASTN2;ASTN2-AS1;ASTN2	Body;Body;Body;Body;Body;Body
cg08680415	-5.50438	-0.732523	4.79123e-11	8.4504e-08	chr6	30686922	N_Shore	TUBB;MDC1	TSS1500;TSS1500
cg18429611	-5.04551	-0.689425	4.79487e-11	8.4504e-08	chr3	144148898	OpenSea
cg25736600	-4.4175	-0.58591	4.80931e-11	8.4504e-08	chr3	178233049	OpenSea
cg24800373	-5.64846	-0.720395	4.81146e-11	8.4504e-08	chr4	7794646	OpenSea	AFAP1;AFAP1	Body;Body
cg11484936	-3.71173	-0.401361	4.82591e-11	8.45862e-08	chr3	168060761	OpenSea	C3orf50	Body
cg16226185	-2.99993	-0.292433	4.84775e-11	8.46544e-08	chr21	17364795	OpenSea
cg08508745	-3.49757	-0.391211	4.87427e-11	8.46544e-08	chr10	4378624	OpenSea
cg08748033	-4.26356	-0.608762	4.87778e-11	8.46544e-08	chr4	165111372	S_Shore	MARCH1	5'UTR
cg02099390	-4.45156	-0.600607	4.8802e-11	8.46544e-08	chr3	31959312	OpenSea	OSBPL10	Body
cg15154701	-5.00293	-0.617153	4.88776e-11	8.46544e-08	chr11	27938351	OpenSea
cg24476939	-3.7594	-0.498405	4.89887e-11	8.46544e-08	chr20	43804797	OpenSea	PI3	3'UTR
cg22305574	-4.61291	-0.629174	4.90975e-11	8.46544e-08	chr3	123797483	OpenSea
cg18780271	-4.20313	-0.474032	4.9148e-11	8.46544e-08	chr1	234406306	OpenSea	SLC35F3;SLC35F3	Body;Body
cg12311175	-5.29344	-0.713488	4.91779e-11	8.46544e-08	chr4	118975504	OpenSea	NDST3	Body
cg10384725	-4.87688	-0.683914	4.94169e-11	8.47656e-08	chr11	63035103	OpenSea
cg04350547	-4.1131	-0.518934	4.94383e-11	8.47656e-08	chr4	33937903	OpenSea	LOC101928622	Body
cg09645572	-4.72564	-0.605222	4.96775e-11	8.50051e-08	chr17	64297761	N_Shore	PRKCA	TSS1500
cg18801856	-5.07489	-0.690288	4.97743e-11	8.50051e-08	chr1	245992692	OpenSea	SMYD3;SMYD3	Body;Body
cg07462863	-4.07093	-0.492611	4.99097e-11	8.50684e-08	chr17	29644164	OpenSea	EVI2A;NF1;NF1;EVI2A	3'UTR;Body;Body;3'UTR
cg16742474	-4.74637	-0.67099	5.01545e-11	8.53177e-08	chr9	13900570	OpenSea
cg12027819	-4.24574	-0.602533	5.03622e-11	8.54076e-08	chr1	67479450	OpenSea	SLC35D1	Body
cg11454468	-4.0844	-0.493268	5.04873e-11	8.54076e-08	chr3	142569221	OpenSea	PCOLCE2	Body
cg16437983	-4.88964	-0.650744	5.05237e-11	8.54076e-08	chr7	16341410	OpenSea	ISPD;ISPD	Body;Body
cg19574704	-4.79835	-0.640266	5.07997e-11	8.54076e-08	chr12	67490706	OpenSea	LOC102724421	TSS1500
cg17596511	-4.64887	-0.3778	5.09414e-11	8.54076e-08	chr16	84627958	OpenSea	COTL1	Body
cg05625206	-3.64143	-0.37609	5.10367e-11	8.54076e-08	chr6	80191740	OpenSea
cg02701388	-3.52493	-0.441115	5.10676e-11	8.54076e-08	chr21	17798271	OpenSea	MIR99AHG;MIR99AHG;MIR99AHG;MIR99AHG	Body;Body;Body;Body
cg03319695	-3.40599	-0.43508	5.11195e-11	8.54076e-08	chr18	59156627	OpenSea	CDH20	TSS1500
cg11011354	4.54469	0.601501	5.11272e-11	8.54076e-08	chr7	26745413	OpenSea	SKAP2;SKAP2	Body;Body
cg04003187	-4.05985	-0.606134	5.13141e-11	8.54076e-08	chr1	41315961	OpenSea
cg10408737	-5.02646	-0.622861	5.13847e-11	8.54076e-08	chr6	100619369	OpenSea
cg14117793	-4.00394	-0.506762	5.1545e-11	8.54076e-08	chr7	120709673	OpenSea	CPED1;CPED1	Body;Body
cg25680918	-4.95583	-0.671135	5.18261e-11	8.54076e-08	chr1	29288906	OpenSea	EPB41;EPB41;EPB41;EPB41;EPB41;EPB41	5'UTR;5'UTR;5'UTR;5'UTR;5'UTR;5'UTR
cg03568859	-4.27174	-0.557049	5.19513e-11	8.54076e-08	chr2	97405048	N_Shore	LMAN2L;LMAN2L;LMAN2L;LMAN2L;LMAN2L;LMAN2L	Body;Body;Body;Body;Body;Body
cg14366598	-5.43449	-0.731433	5.20139e-11	8.54076e-08	chr14	23841754	OpenSea	IL25;IL25	TSS1500;TSS1500
cg19334647	-3.70715	-0.446262	5.2046e-11	8.54076e-08	chr18	43830161	OpenSea	C18orf25;C18orf25	Body;Body
cg16443333	-4.31985	-0.545738	5.22184e-11	8.54076e-08	chr2	33431115	OpenSea	LTBP1;LTBP1;LTBP1;LTBP1;LTBP1	Body;Body;Body;Body;Body
cg18916988	-3.34996	-0.403134	5.2219e-11	8.54076e-08	chr3	100713182	OpenSea	ABI3BP	TSS1500
cg24611351	-3.16617	-0.368078	5.22206e-11	8.54076e-08	chr2	71228551	OpenSea
cg13760486	-3.71736	-0.405859	5.24704e-11	8.54076e-08	chr5	41097838	OpenSea
cg20912379	-4.64683	-0.662	5.25705e-11	8.54076e-08	chr6	122200060	OpenSea
cg01901434	-3.56166	-0.394729	5.26846e-11	8.54076e-08	chr5	127835777	OpenSea	FBN2	Body
cg02787852	-3.59908	-0.244479	5.27031e-11	8.54076e-08	chr16	27414536	OpenSea	IL21R;IL21R;IL21R	1stExon;5'UTR;5'UTR
cg24329798	-3.54905	-0.516102	5.27822e-11	8.54076e-08	chr22	27592445	OpenSea
cg00669198	-4.07507	-0.471841	5.29864e-11	8.54076e-08	chr15	35774388	OpenSea	DPH6	Body
cg10065189	-3.45258	-0.425628	5.31354e-11	8.54076e-08	chr17	76247698	N_Shelf
cg17284844	-4.04696	-0.477184	5.3181e-11	8.54076e-08	chr1	233743159	OpenSea
cg04164838	-3.6661	-0.2079	5.35559e-11	8.54076e-08	chr19	14591148	Island	GIPC1;GIPC1;GIPC1;GIPC1;GIPC1;GIPC1	Body;Body;Body;Body;Body;Body
cg08608952	-2.92067	-0.462582	5.363e-11	8.54076e-08	chr1	22383198	S_Shelf	CDC42;CDC42;CDC42	5'UTR;5'UTR;5'UTR
cg26188365	-3.96145	-0.482357	5.36392e-11	8.54076e-08	chr7	136587520	OpenSea	MIR490;CHRM2;CHRM2;CHRM2;CHRM2;CHRM2;CHRM2;CHRM2;CHRM2;LOC349160	TSS1500;5'UTR;5'UTR;5'UTR;5'UTR;5'UTR;5'UTR;5'UTR;5'UTR;Body
cg23261319	-4.411	-0.556081	5.37276e-11	8.54076e-08	chr2	182713409	OpenSea
cg27229100	-5.0306	-0.663117	5.37677e-11	8.54076e-08	chr20	47897260	S_Shelf	SNORD12;C20orf199;C20orf199;C20orf199	Body;Body;Body;Body
cg16268138	-3.47999	-0.428332	5.39021e-11	8.54076e-08	chr16	73627948	OpenSea
cg19003301	-3.98457	-0.587305	5.39082e-11	8.54076e-08	chr11	115093261	OpenSea	CADM1;CADM1;CADM1;CADM1;CADM1	Body;Body;Body;Body;Body
cg02199580	-3.11579	-0.252602	5.39182e-11	8.54076e-08	chr13	94725024	OpenSea	GPC6	Body
cg16600438	-3.15016	-0.419405	5.39572e-11	8.54076e-08	chr22	35339700	OpenSea
cg07261208	-5.19768	-0.684702	5.39573e-11	8.54076e-08	chr18	7830055	OpenSea	PTPRM;PTPRM	Body;Body
cg00753137	-3.70938	-0.49	5.4079e-11	8.54076e-08	chr3	177994118	OpenSea
cg22373770	-3.60922	-0.420928	5.41503e-11	8.54076e-08	chr1	9224198	OpenSea
cg20776499	-2.98078	-0.411424	5.45244e-11	8.54076e-08	chr3	37588705	OpenSea	ITGA9	Body
cg23051091	-3.91043	-0.4889	5.45587e-11	8.54076e-08	chr8	122001888	OpenSea
cg00795397	-5.10311	-0.679244	5.45702e-11	8.54076e-08	chr14	87113901	OpenSea
cg07883537	-3.76576	-0.403454	5.48482e-11	8.54076e-08	chr17	47296912	N_Shore	ABI3;ABI3;ABI3;ABI3	Body;Body;ExonBnd;ExonBnd
cg10798988	-3.99696	-0.556263	5.50133e-11	8.54076e-08	chr4	157870965	OpenSea	PDGFC;PDGFC	Body;Body
cg22843803	-3.31231	-0.397474	5.50655e-11	8.54076e-08	chr11	65196125	OpenSea
cg25641439	-4.93052	-0.466283	5.50716e-11	8.54076e-08	chr6	167544901	OpenSea	CCR6;CCR6	5'UTR;5'UTR
cg18242160	-3.30873	-0.446848	5.56055e-11	8.54076e-08	chr9	80780371	OpenSea
cg01794245	-5.11635	-0.701359	5.56679e-11	8.54076e-08	chr8	145839459	OpenSea	KIAA1688	TSS1500
cg02269477	-3.29554	-0.437631	5.57216e-11	8.54076e-08	chr9	121080737	OpenSea
cg05732487	-4.95178	-0.665747	5.58112e-11	8.54076e-08	chr13	94709668	OpenSea	GPC6	Body
cg01482790	-4.4009	-0.64245	5.58836e-11	8.54076e-08	chr19	8513923	S_Shelf	HNRNPM;HNRNPM	Body;Body
cg06144591	-3.06892	-0.381769	5.60344e-11	8.54076e-08	chr8	102993021	OpenSea	NCALD;NCALD;NCALD;NCALD;NCALD;NCALD;NCALD	5'UTR;5'UTR;5'UTR;5'UTR;5'UTR;5'UTR;5'UTR
cg09443388	-3.54165	-0.502511	5.60584e-11	8.54076e-08	chr8	56131518	OpenSea	XKR4	Body
cg22708897	-4.97948	-0.697117	5.60851e-11	8.54076e-08	chr15	39577128	OpenSea
cg19744599	-4.40633	-0.614903	5.61717e-11	8.54076e-08	chr4	81226861	OpenSea
cg11213983	-5.06128	-0.690651	5.61943e-11	8.54076e-08	chr17	63652954	OpenSea	CCDC46;CCDC46	Body;Body
cg12467025	-3.68371	-0.383404	5.62371e-11	8.54076e-08	chr16	66865112	S_Shore	NAE1;NAE1;NAE1;NAE1	TSS1500;TSS1500;TSS1500;TSS1500
cg15003468	-3.03891	-0.323364	5.62637e-11	8.54076e-08	chr19	54197305	OpenSea	MIR519B;MIR526B	TSS1500;TSS1500
cg05095252	-3.35859	-0.344804	5.635e-11	8.54076e-08	chr2	150308042	OpenSea	LYPD6	Body
cg14353508	-3.76537	-0.38658	5.63812e-11	8.54076e-08	chr20	34207754	S_Shore	SPAG4	Body
cg21453319	-4.47102	-0.584964	5.64733e-11	8.54076e-08	chr6	80189716	OpenSea
cg26678245	-4.43074	-0.523619	5.67262e-11	8.54076e-08	chr4	88876673	OpenSea
cg07539380	-3.84471	-0.49541	5.68116e-11	8.54076e-08	chr1	184289552	OpenSea
cg18353028	-3.09043	-0.302374	5.72301e-11	8.54076e-08	chr8	65669513	OpenSea	CYP7B1	Body
cg05438378	-2.94614	-0.376809	5.73374e-11	8.54076e-08	chr15	67383736	OpenSea	SMAD3	Body
cg21323642	-2.5594	-0.316662	5.745e-11	8.54076e-08	chr22	31709724	OpenSea
cg02582781	-4.99303	-0.664752	5.74669e-11	8.54076e-08	chr9	78291792	OpenSea	MIR548H3	Body
cg05543492	-4.62318	-0.620773	5.74735e-11	8.54076e-08	chr2	151484439	OpenSea
cg02561451	-4.60517	-0.620245	5.75033e-11	8.54076e-08	chr1	173546667	OpenSea	SLC9C2	Body
cg13601650	-3.84802	-0.543117	5.76782e-11	8.54076e-08	chr14	105865464	Island
cg08591265	-6.97604	-0.829032	5.78233e-11	8.54076e-08	chr17	56082867	N_Shore	SFRS1;SFRS1	3'UTR;Body
cg16820660	-4.43723	-0.626574	5.78868e-11	8.54076e-08	chr1	157339581	OpenSea
cg23406881	-3.55273	-0.410881	5.79762e-11	8.54076e-08	chr14	103241247	OpenSea
cg23690294	-5.21743	-0.717719	5.8079e-11	8.54076e-08	chr3	108800810	OpenSea	MORC1	Body
cg24190072	-3.69641	-0.463021	5.80967e-11	8.54076e-08	chr7	148553512	OpenSea	EZH2;EZH2;EZH2;EZH2;EZH2	5'UTR;5'UTR;5'UTR;5'UTR;5'UTR
cg12600534	-2.95236	-0.284486	5.81967e-11	8.54076e-08	chr5	57687804	OpenSea
cg20320283	-4.09405	-0.594356	5.82216e-11	8.54076e-08	chr1	47880440	N_Shore	FOXE3	TSS1500
cg27634845	-3.28065	-0.429577	5.83653e-11	8.54076e-08	chr1	90823816	OpenSea
cg10187233	-5.14133	-0.661612	5.84141e-11	8.54076e-08	chr14	22960834	OpenSea
cg20338257	-4.06041	-0.546596	5.84817e-11	8.54076e-08	chr12	38940501	OpenSea
cg10201303	-3.02088	-0.360559	5.85515e-11	8.54076e-08	chr7	116442939	OpenSea
cg26807563	-3.17719	-0.445468	5.86757e-11	8.54076e-08	chr8	42750714	N_Shore	HOOK3;RNF170;RNF170;RNF170;RNF170;RNF170;RNF170	TSS1500;5'UTR;5'UTR;5'UTR;Body;Body;5'UTR
cg00166667	-3.45375	-0.414648	5.8969e-11	8.54076e-08	chr6	52664983	OpenSea	GSTA1	5'UTR
cg21048700	-3.11662	-0.358964	5.8975e-11	8.54076e-08	chr2	189762162	OpenSea
cg11870309	-4.3118	-0.618393	5.90615e-11	8.54076e-08	chr3	12927951	OpenSea
cg21519235	-3.65317	-0.511413	5.91265e-11	8.54076e-08	chr6	133930873	OpenSea	TARID	Body
cg20970152	-4.67833	-0.650188	5.92529e-11	8.54076e-08	chr1	186970760	OpenSea
cg17554862	-2.95771	-0.258183	5.94474e-11	8.54076e-08	chr2	201991544	OpenSea	CFLAR;CFLAR;CFLAR;CFLAR;CFLAR;CFLAR;CFLAR	5'UTR;5'UTR;5'UTR;5'UTR;5'UTR;5'UTR;5'UTR
cg08913726	-3.32838	-0.443089	5.95132e-11	8.54076e-08	chr4	190236383	S_Shore
cg02084086	-3.52832	-0.474636	5.96863e-11	8.54076e-08	chr9	32763075	OpenSea
cg11899614	-2.91022	-0.385333	5.97198e-11	8.54076e-08	chr20	43013307	OpenSea	HNF4A-AS1;HNF4A-AS1;HNF4A;HNF4A;HNF4A;HNF4A;HNF4A;HNF4A	ExonBnd;Body;5'UTR;5'UTR;5'UTR;Body;Body;Body
cg16440429	-3.8676	-0.529667	5.98066e-11	8.54076e-08	chr3	159926186	OpenSea	IL12A-AS1	TSS1500
cg13400077	-3.44766	-0.463574	5.99545e-11	8.54076e-08	chr1	162168081	OpenSea	NOS1AP;NOS1AP	Body;Body
cg23259721	-3.68624	-0.427335	6.01047e-11	8.54076e-08	chr21	22938667	OpenSea
cg03715619	-3.29127	-0.308722	6.02079e-11	8.54076e-08	chr3	37584704	OpenSea	ITGA9	Body
cg10517328	-4.54634	-0.505641	6.02561e-11	8.54076e-08	chr11	83165065	OpenSea
cg14076417	-4.12449	-0.571531	6.04681e-11	8.54076e-08	chr5	43412601	OpenSea	CCL28	TSS200
cg18395354	-5.40666	-0.720401	6.05322e-11	8.54076e-08	chr7	3801491	OpenSea	SDK1	Body
cg17728065	-3.81055	-0.435522	6.06741e-11	8.54076e-08	chr15	61220843	OpenSea	RORA	Body
cg09407319	-4.54232	-0.601311	6.06746e-11	8.54076e-08	chr3	117712278	N_Shelf
cg02331030	-4.22343	-0.514182	6.0744e-11	8.54076e-08	chr2	131902853	OpenSea	PLEKHB2;PLEKHB2;PLEKHB2;PLEKHB2;PLEKHB2;PLEKHB2;PLEKHB2;PLEKHB2;PLEKHB2;PLEKHB2;PLEKHB2;PLEKHB2;PLEKHB2	Body;Body;Body;Body;Body;Body;Body;Body;Body;Body;Body;Body;Body
cg26314670	-2.90077	-0.365985	6.07681e-11	8.54076e-08	chr4	170902837	OpenSea
cg07968734	-2.92355	-0.43585	6.07736e-11	8.54076e-08	chr4	27142384	OpenSea
cg23910393	-2.5574	-0.375177	6.1045e-11	8.54076e-08	chr16	24412184	OpenSea
cg14743695	-3.37876	-0.349472	6.12835e-11	8.54076e-08	chr13	23742653	OpenSea
cg08299521	-3.75156	-0.5014	6.13937e-11	8.54076e-08	chr5	179344619	OpenSea
cg00921219	-5.49232	-0.740136	6.16e-11	8.54076e-08	chr12	131455513	OpenSea	GPR133	Body
cg04784315	2.92774	0.202031	6.16376e-11	8.54076e-08	chr9	125797284	OpenSea	GPR21;RABGAP1	1stExon;Body
cg02638448	-3.28922	-0.314489	6.17534e-11	8.54076e-08	chr4	187764597	OpenSea
cg26110281	-3.08308	-0.283926	6.18857e-11	8.54076e-08	chr11	123885695	OpenSea	OR10G4	TSS1500
cg23518302	-3.81022	-0.458199	6.19317e-11	8.54076e-08	chr10	29488368	OpenSea
cg01584183	-5.39161	-0.731952	6.20576e-11	8.54076e-08	chr18	24136594	OpenSea	KCTD1;KCTD1	Body;5'UTR
cg24926589	-4.4104	-0.593592	6.22119e-11	8.54076e-08	chr2	182551611	S_Shelf
cg04728610	-3.60189	-0.380095	6.22207e-11	8.54076e-08	chr2	19693389	OpenSea
cg06893139	-3.70784	-0.380664	6.22769e-11	8.54076e-08	chr5	33852528	OpenSea	ADAMTS12	Body
cg24297418	-5.66256	-0.743957	6.23144e-11	8.54076e-08	chr6	30726590	OpenSea
cg13976324	-4.82506	-0.590052	6.23205e-11	8.54076e-08	chr10	34604934	OpenSea	PARD3	Body
cg01622992	-3.84626	-0.455956	6.23706e-11	8.54076e-08	chr9	112911321	OpenSea	AKAP2;PALM2-AKAP2;PALM2-AKAP2;AKAP2;AKAP2	Body;Body;Body;Body;Body
cg14818192	-3.949	-0.477898	6.23785e-11	8.54076e-08	chr1	111423791	OpenSea	CD53;CD53	5'UTR;5'UTR
cg14385233	-3.153	-0.467317	6.24493e-11	8.54076e-08	chr12	120974301	S_Shore	RNF10	Body
cg11028188	-5.10008	-0.682527	6.24794e-11	8.54076e-08	chr7	24939923	OpenSea	OSBPL3	5'UTR
cg26703001	-5.61028	-0.742264	6.27822e-11	8.54076e-08	chr15	55834750	OpenSea	PYGO1	3'UTR
cg00058193	-4.8269	-0.676622	6.28186e-11	8.54076e-08	chr13	83873782	OpenSea
cg11086127	2.90131	0.269427	6.29317e-11	8.54076e-08	chr20	2902436	OpenSea	PTPRA;PTPRA;PTPRA	TSS1500;5'UTR;5'UTR
cg22224445	-4.13449	-0.569615	6.3262e-11	8.54076e-08	chr2	188458638	OpenSea
cg08050114	-4.08298	-0.509754	6.33218e-11	8.54076e-08	chr5	116098747	OpenSea	LOC102467223	TSS1500
cg24345261	-3.14181	-0.393362	6.3525e-11	8.54076e-08	chr4	154196770	OpenSea	TRIM2;TRIM2	Body;Body
cg11902863	-2.88934	-0.397659	6.35733e-11	8.54076e-08	chr2	3044737	OpenSea
cg15065877	-3.44222	-0.408328	6.36786e-11	8.54076e-08	chr6	28478515	OpenSea	GPX6	Body
cg11143322	-3.37057	-0.502895	6.36846e-11	8.54076e-08	chr9	138349177	OpenSea
cg05316785	-4.21198	-0.561495	6.39969e-11	8.54076e-08	chr7	54605863	N_Shelf
cg16131616	-4.63599	-0.656443	6.41615e-11	8.54076e-08	chr6	49312802	OpenSea
cg07506510	-3.32183	-0.291254	6.41883e-11	8.54076e-08	chr11	2951911	S_Shore	PHLDA2	TSS1500
cg07579107	-3.29074	-0.452041	6.41995e-11	8.54076e-08	chr15	53910786	OpenSea	WDR72	Body
cg20009973	-3.36061	-0.421516	6.43721e-11	8.54076e-08	chr18	55626717	OpenSea
cg05324843	-4.14163	-0.5382	6.43733e-11	8.54076e-08	chr13	97550987	OpenSea
cg04887709	-3.5289	-0.466758	6.43775e-11	8.54076e-08	chr9	5278487	OpenSea
cg03002349	-4.09445	-0.564596	6.4526e-11	8.54076e-08	chr2	34773212	OpenSea
cg18831157	-4.1714	-0.563015	6.46659e-11	8.54076e-08	chr11	28984905	OpenSea
cg03070256	-3.67181	-0.450835	6.47203e-11	8.54076e-08	chr7	148287466	OpenSea	C7orf33	TSS200
cg16038030	-3.13559	-0.235868	6.47641e-11	8.54076e-08	chr6	106589908	OpenSea
cg27110374	-3.86934	-0.44203	6.50336e-11	8.54076e-08	chr17	73327999	OpenSea	GRB2;GRB2	Body;Body
cg24601208	-4.30694	-0.554618	6.5051e-11	8.54076e-08	chr1	34369005	OpenSea	CSMD2;CSMD2	Body;Body
cg07469700	-4.48312	-0.593884	6.51568e-11	8.54076e-08	chr4	115785488	OpenSea	NDST4	Body
cg07748767	-4.15567	-0.572207	6.51787e-11	8.54076e-08	chr2	112659978	S_Shelf	MERTK	Body
cg11447971	-4.32128	-0.517885	6.52201e-11	8.54076e-08	chr7	116217314	OpenSea	LINC01510	Body
cg13431037	-5.22515	-0.717512	6.53664e-11	8.54076e-08	chr9	38319171	OpenSea
cg21789023	-4.92888	-0.686813	6.56003e-11	8.54076e-08	chr22	40915746	OpenSea	MKL1;MKL1;MKL1	5'UTR;5'UTR;5'UTR
cg10503208	-4.33734	-0.531223	6.56174e-11	8.54076e-08	chr11	5545506	OpenSea
cg25806677	-4.96887	-0.667524	6.57488e-11	8.54076e-08	chr2	58867041	OpenSea	LINC01122	Body
cg17758617	-3.01301	-0.2572	6.58336e-11	8.54076e-08	chr10	128602312	OpenSea	DOCK1;DOCK1	Body;Body
cg15167367	-2.85107	-0.245253	6.59502e-11	8.54076e-08	chr2	113933123	OpenSea	PSD4	5'UTR
cg17412560	-3.65033	-0.452692	6.60493e-11	8.54076e-08	chr2	95963403	OpenSea	KCNIP3	Body
cg11970703	-4.73905	-0.647659	6.61183e-11	8.54076e-08	chr2	215861251	OpenSea	ABCA12;ABCA12	Body;Body
cg12705223	-3.82248	-0.425389	6.6123e-11	8.54076e-08	chr10	36189535	OpenSea
cg09241714	-4.22006	-0.573864	6.61589e-11	8.54076e-08	chr7	50366850	OpenSea	IKZF1	Body
cg26237003	-3.35319	-0.394904	6.63136e-11	8.54076e-08	chr5	43413209	OpenSea	CCL28	TSS1500
cg23878264	-4.01273	-0.545396	6.63874e-11	8.54076e-08	chr6	132910945	OpenSea	TAAR5	TSS200
cg07275068	-3.26184	-0.421361	6.64237e-11	8.54076e-08	chr22	17181264	S_Shelf
cg07086380	-4.14745	-0.508582	6.64541e-11	8.54076e-08	chr5	118691033	N_Shore	TNFAIP8;TNFAIP8	Body;TSS1500
cg25363564	-2.81094	-0.42138	6.6512e-11	8.54076e-08	chr10	111540348	OpenSea
cg01309428	-3.15097	-0.327824	6.66392e-11	8.54076e-08	chr6	75927138	OpenSea
cg03250135	-3.17145	-0.388823	6.66406e-11	8.54076e-08	chr19	4087555	N_Shelf
cg24760467	3.12483	0.314473	6.67257e-11	8.54076e-08	chr10	102760784	S_Shore	LZTS2	5'UTR
cg14392677	-3.46973	-0.331497	6.67373e-11	8.54076e-08	chr9	139432990	OpenSea	NOTCH1	Body
cg25617519	-4.5808	-0.636312	6.67509e-11	8.54076e-08	chr2	23668469	OpenSea	KLHL29	5'UTR
cg09732255	-3.56868	-0.403226	6.67807e-11	8.54076e-08	chr2	2190278	S_Shore	MYT1L	5'UTR
cg19156170	-4.15848	-0.569194	6.67834e-11	8.54076e-08	chr17	70131300	OpenSea
cg16307144	-5.35404	-0.728552	6.7078e-11	8.54076e-08	chr19	38704933	OpenSea	DPF1;DPF1;DPF1;DPF1	Body;Body;Body;Body
cg07211415	-2.44732	-0.251391	6.7296e-11	8.54076e-08	chr1	49162877	OpenSea	AGBL4	Body
cg26219233	-2.98834	-0.306243	6.73587e-11	8.54076e-08	chr5	169656747	N_Shelf
cg26309491	-4.95887	-0.654029	6.7487e-11	8.54076e-08	chr13	91743344	OpenSea	LINC00380	Body
cg21246665	-4.25781	-0.613048	6.75034e-11	8.54076e-08	chr14	94759743	OpenSea	SERPINA10;SERPINA10	TSS1500;TSS200
cg01610639	-2.43771	-0.394885	6.75269e-11	8.54076e-08	chr5	33317631	OpenSea
cg14990076	-3.66122	-0.496742	6.75942e-11	8.54076e-08	chr12	23116550	OpenSea
cg06575723	-3.94419	-0.523768	6.77277e-11	8.54076e-08	chr22	42948520	N_Shore	SERHL2	TSS1500
cg02763577	-5.18137	-0.66312	6.77528e-11	8.54076e-08	chr16	47633427	OpenSea	PHKB;PHKB	Body;Body
cg05785919	-5.96973	-0.760171	6.78097e-11	8.54076e-08	chr3	114168701	OpenSea	ZBTB20;ZBTB20;ZBTB20;ZBTB20;ZBTB20;ZBTB20;ZBTB20	Body;5'UTR;5'UTR;5'UTR;5'UTR;5'UTR;5'UTR
cg12066473	-4.80822	-0.655582	6.78638e-11	8.54076e-08	chr4	186733331	OpenSea	SORBS2;SORBS2;SORBS2;SORBS2;SORBS2;SORBS2;SORBS2	5'UTR;5'UTR;5'UTR;1stExon;TSS1500;1stExon;TSS1500
cg20695534	-3.8032	-0.40817	6.81382e-11	8.55402e-08	chr1	210550875	OpenSea	HHAT;HHAT;HHAT;HHAT;HHAT;HHAT	Body;Body;Body;Body;Body;Body
cg19809865	-3.01325	-0.29776	6.82673e-11	8.55402e-08	chr14	44976233	OpenSea	FSCB;FSCB	1stExon;5'UTR
cg10746788	-4.63803	-0.633064	6.86713e-11	8.55402e-08	chr7	124777718	OpenSea	POT1-AS1;POT1-AS1	Body;Body
cg01539568	3.1211	0.353154	6.88798e-11	8.55402e-08	chr13	51358164	OpenSea	DLEU7	Body
cg24540116	-4.13661	-0.478582	6.88931e-11	8.55402e-08	chr6	119341251	OpenSea	FAM184A;FAM184A;FAM184A	Body;Body;Body
cg25122369	-3.97087	-0.427866	6.89774e-11	8.55402e-08	chr3	168801790	OpenSea	MECOM;MECOM;MECOM;MECOM;MECOM;MECOM	3'UTR;3'UTR;3'UTR;3'UTR;3'UTR;3'UTR
cg05617050	-2.75575	-0.258745	6.89819e-11	8.55402e-08	chr2	107920569	OpenSea	MIR548AU	Body
cg11106652	-4.66237	-0.583266	6.91004e-11	8.55402e-08	chr4	56919047	S_Shelf
cg19474983	-3.73183	-0.559206	6.91819e-11	8.55402e-08	chr3	97850378	OpenSea	OR5H1	TSS1500
cg14087706	-3.17769	-0.392515	6.91895e-11	8.55402e-08	chr10	79929059	OpenSea
cg02431062	-2.52081	-0.256375	6.93306e-11	8.55402e-08	chr17	76635601	OpenSea
cg18227092	-4.86242	-0.678559	6.93889e-11	8.55402e-08	chr18	36854676	OpenSea	LINC00669	Body
cg10124568	-3.77929	-0.508234	6.94419e-11	8.55402e-08	chr4	41842354	OpenSea
cg17805581	-3.19188	-0.365407	6.94476e-11	8.55402e-08	chr8	70091194	OpenSea
cg23762632	-2.9891	-0.339361	6.95388e-11	8.55402e-08	chr6	28963475	OpenSea	ZNF311	Body
cg11268819	-5.10264	-0.707925	6.95498e-11	8.55402e-08	chr22	36754002	OpenSea	MYH9	5'UTR
cg15096615	-2.99691	-0.352941	6.97909e-11	8.5715e-08	chr9	127474291	OpenSea	NR6A1;NR6A1;NR6A1	Body;Body;Body
cg13610417	-4.41698	-0.631191	6.9905e-11	8.57335e-08	chr13	61829461	OpenSea
cg07316561	-3.30616	-0.34863	7.02229e-11	8.58801e-08	chr19	52297556	OpenSea	FPR3	TSS1500
cg13909713	-4.62201	-0.646055	7.02489e-11	8.58801e-08	chr6	144484178	OpenSea	STX11	5'UTR
cg21618210	3.71133	0.481661	7.0322e-11	8.58801e-08	chr13	30939261	OpenSea	LINC00426	Body
cg11035584	-5.30745	-0.723463	7.05862e-11	8.59023e-08	chr21	33613069	OpenSea
cg23687964	-4.21809	-0.574059	7.0641e-11	8.59023e-08	chr8	113275982	OpenSea	CSMD3;CSMD3;CSMD3	Body;Body;Body
cg22821975	-4.72058	-0.620375	7.0889e-11	8.59023e-08	chr6	29459584	OpenSea
cg14168713	-4.67914	-0.654334	7.11022e-11	8.59023e-08	chr10	60579479	OpenSea	BICC1	Body
cg10533409	-4.507	-0.612878	7.11862e-11	8.59023e-08	chr3	11766469	OpenSea
cg24797276	-2.87561	-0.285191	7.11985e-11	8.59023e-08	chr13	44111314	OpenSea	ENOX1;ENOX1	5'UTR;5'UTR
cg10321495	-3.45919	-0.388752	7.12748e-11	8.59023e-08	chr5	63460267	N_Shore	RNF180;RNF180	TSS1500;TSS1500
cg11032095	-3.76965	-0.546409	7.12998e-11	8.59023e-08	chr3	191048539	S_Shore	UTS2B;CCDC50;CCDC50	TSS1500;Body;Body
cg09373491	-3.55567	-0.388876	7.13991e-11	8.59023e-08	chr10	54201835	OpenSea
cg14009640	-3.81531	-0.476804	7.14269e-11	8.59023e-08	chr1	87915545	OpenSea
cg26620978	-4.33834	-0.545343	7.14316e-11	8.59023e-08	chr4	152223729	OpenSea
cg08031790	-4.45707	-0.492921	7.16705e-11	8.59633e-08	chr17	28032758	OpenSea	SSH2;SSH2;SSH2;SSH2	Body;Body;Body;Body
cg21576843	-3.38656	-0.434471	7.17151e-11	8.59633e-08	chr2	75766598	OpenSea	EVA1A;EVA1A;LOC101927884	5'UTR;5'UTR;Body
cg10185500	-3.64046	-0.498178	7.17801e-11	8.59633e-08	chr3	182926821	OpenSea	MCF2L2	Body
cg06067149	-3.85727	-0.404295	7.21585e-11	8.62639e-08	chr15	70512863	OpenSea
cg08099136	-3.11612	-0.330358	7.23402e-11	8.62639e-08	chr6	32811251	N_Shore	PSMB8;PSMB8	Body;Body
cg09251291	-3.77467	-0.519266	7.24915e-11	8.62639e-08	chr15	63483946	S_Shore	RAB8B	Body
cg16502876	-4.02875	-0.417724	7.26757e-11	8.62639e-08	chr3	14887016	OpenSea	FGD5	Body
cg00661732	-3.23358	-0.328282	7.28868e-11	8.62639e-08	chr3	61860646	OpenSea	PTPRG	Body
cg08904790	-2.98314	-0.267404	7.30519e-11	8.62639e-08	chr10	126882337	OpenSea
cg01170124	-3.98784	-0.416766	7.30541e-11	8.62639e-08	chr12	108962900	OpenSea	ISCU;ISCU	3'UTR;3'UTR
cg09084679	-3.29179	-0.295583	7.30721e-11	8.62639e-08	chr17	37309816	S_Shore
cg08894020	-3.21729	-0.357084	7.32288e-11	8.62639e-08	chr5	154665524	OpenSea
cg10600828	-3.81026	-0.510861	7.32552e-11	8.62639e-08	chr8	123931655	OpenSea	ZHX2	5'UTR
cg22199044	-5.25	-0.696995	7.33267e-11	8.62639e-08	chr1	83346298	OpenSea
cg03417233	-3.3237	-0.427612	7.33811e-11	8.62639e-08	chr3	173001443	OpenSea
cg16457524	-4.90375	-0.667055	7.34083e-11	8.62639e-08	chr9	109940011	OpenSea
cg19736179	-5.48215	-0.736739	7.35722e-11	8.62639e-08	chr14	50364197	S_Shelf
cg02313130	-4.49343	-0.60519	7.36087e-11	8.62639e-08	chr1	223854447	OpenSea	CAPN8	TSS1500
cg20475983	-3.61709	-0.445302	7.36599e-11	8.62639e-08	chr12	42332113	OpenSea
cg08696257	-4.26862	-0.553853	7.37797e-11	8.62639e-08	chr19	50177758	N_Shelf
cg11070989	-3.71962	-0.466578	7.38245e-11	8.62639e-08	chr6	113768503	OpenSea
cg05475107	-3.61436	-0.463639	7.40919e-11	8.64598e-08	chr3	159355151	OpenSea	SCHIP1	Body
cg19284460	-2.26245	-0.247219	7.45576e-11	8.65486e-08	chr20	60879102	S_Shore	ADRM1;ADRM1;ADRM1;ADRM1	Body;Body;Body;Body
cg21904709	-3.22783	-0.282468	7.45659e-11	8.65486e-08	chr5	112214795	OpenSea	REEP5;SRP19	Body;Body
cg10075222	-4.33265	-0.622311	7.46667e-11	8.65486e-08	chr3	62804090	OpenSea	CADPS;CADPS;CADPS	Body;Body;Body
cg08569608	-5.78356	-0.760339	7.4824e-11	8.65486e-08	chr6	139439311	OpenSea
cg16483044	-3.4972	-0.307189	7.48357e-11	8.65486e-08	chr5	177606744	OpenSea
cg20874819	3.6455	0.424555	7.51406e-11	8.65486e-08	chr3	71465131	OpenSea	FOXP1;FOXP1;FOXP1;FOXP1;FOXP1	5'UTR;5'UTR;5'UTR;5'UTR;5'UTR
cg19269405	-2.99644	-0.386454	7.5177e-11	8.65486e-08	chr20	31875475	OpenSea	BPIFB1	Body
cg07315452	4.41757	0.459375	7.5243e-11	8.65486e-08	chr2	240262006	OpenSea	HDAC4	Body
cg16094326	-2.98022	-0.3715	7.52966e-11	8.65486e-08	chr17	60812468	OpenSea	MARCH10;MARCH10;MARCH10;MARCH10;MIR548W	Body;Body;Body;Body;Body
cg08461692	-3.73915	-0.444094	7.53807e-11	8.65486e-08	chr17	8481454	OpenSea	MYH10	Body
cg17757894	-5.51607	-0.74242	7.54737e-11	8.65486e-08	chr2	145248942	OpenSea	ZEB2;ZEB2	Body;Body
cg06859734	-3.87087	-0.450357	7.54796e-11	8.65486e-08	chr10	33617564	OpenSea	NRP1;NRP1;NRP1;NRP1;NRP1;NRP1	Body;Body;Body;Body;Body;Body
cg02420324	-3.05552	-0.270475	7.55674e-11	8.65486e-08	chr3	98626450	OpenSea
cg14275316	-3.03855	-0.257611	7.58275e-11	8.66449e-08	chr1	53987931	OpenSea	GLIS1	Body
cg03725581	-3.2854	-0.391823	7.58674e-11	8.66449e-08	chr1	41100808	OpenSea	RIMS3	Body
cg02640484	3.0644	0.321385	7.59517e-11	8.66449e-08	chr10	115603898	OpenSea	DCLRE1A;DCLRE1A	Body;Body
cg03339609	-3.63304	-0.328036	7.61499e-11	8.67567e-08	chr19	34662636	N_Shore	LSM14A;LSM14A	TSS1500;TSS1500
cg22237018	-3.9088	-0.520497	7.64859e-11	8.70249e-08	chr13	93990004	OpenSea	GPC6	Body
cg08525713	-4.15964	-0.568323	7.67288e-11	8.71868e-08	chr5	13994787	OpenSea
cg12154805	-5.46778	-0.720456	7.69517e-11	8.73254e-08	chr22	45615112	OpenSea	KIAA0930	Body
cg03464229	-4.27743	-0.576258	7.74064e-11	8.75244e-08	chr7	120646878	OpenSea	C7orf58;C7orf58	Body;Body
cg04039880	-5.48381	-0.738094	7.74655e-11	8.75244e-08	chr1	238602588	OpenSea
cg12975597	-5.4145	-0.687139	7.75819e-11	8.75244e-08	chr6	22897079	OpenSea
cg02879776	-5.22593	-0.710113	7.7633e-11	8.75244e-08	chr10	80407110	OpenSea
cg10192360	-3.76035	-0.569636	7.78939e-11	8.75244e-08	chr21	34807694	OpenSea	IFNGR2;TMEM50B	Body;Body
cg18549498	-4.28084	-0.588737	7.80305e-11	8.75244e-08	chr18	52526038	OpenSea	RAB27B	5'UTR
cg19743153	-2.77637	-0.269951	7.80394e-11	8.75244e-08	chr11	124021494	OpenSea
cg01114033	-3.72292	-0.393347	7.81887e-11	8.75244e-08	chr11	45726188	OpenSea
cg18129578	-3.98411	-0.495028	7.8384e-11	8.75244e-08	chr5	95589114	OpenSea	LOC101929710	Body
cg15320998	-3.96162	-0.462331	7.84233e-11	8.75244e-08	chr7	148936039	N_Shore	ZNF212	TSS1500
cg01815021	-5.13031	-0.708903	7.86252e-11	8.75244e-08	chr1	118625268	OpenSea	SPAG17	Body
cg03046817	3.29628	0.454529	7.8655e-11	8.75244e-08	chr17	55456412	OpenSea	MSI2;MSI2	Body;Body
cg03674102	-3.52305	-0.341134	7.86632e-11	8.75244e-08	chr1	37090534	OpenSea
cg22685215	-3.69505	-0.490225	7.86968e-11	8.75244e-08	chr1	178232856	OpenSea	RASAL2	Body
cg00242472	-2.8635	-0.45808	7.87097e-11	8.75244e-08	chr6	52046244	OpenSea
cg02423185	-4.38598	-0.5771	7.87443e-11	8.75244e-08	chr13	37337525	OpenSea
cg14954668	-2.83298	-0.433393	7.89654e-11	8.76576e-08	chr19	40285740	OpenSea
cg13226072	-4.05259	-0.555222	7.92135e-11	8.77208e-08	chr3	168809227	OpenSea	MECOM;MECOM;MECOM;MECOM;MECOM;MECOM;MECOM	Body;Body;Body;Body;Body;Body;Body
cg10403914	-3.43964	-0.505657	7.9299e-11	8.77208e-08	chr7	159077106	OpenSea
cg07686693	-4.45666	-0.622789	7.93263e-11	8.77208e-08	chr8	115995723	OpenSea
cg22324297	-3.31765	-0.515903	7.97767e-11	8.79147e-08	chr12	103508848	OpenSea
cg10636896	-5.58525	-0.741616	7.98686e-11	8.79147e-08	chr1	199947580	OpenSea
cg14605590	-3.02094	-0.225491	8.05608e-11	8.79147e-08	chr9	94900583	N_Shelf	LOC100128076	Body
cg17848458	-3.22953	-0.318893	8.08111e-11	8.79147e-08	chr1	9260749	S_Shore
cg00795812	-3.41903	-0.364593	8.08715e-11	8.79147e-08	chr2	242802009	N_Shelf	PDCD1	TSS1500
cg21800306	-2.54439	-0.399299	8.09705e-11	8.79147e-08	chr16	19421706	N_Shore	TMC5;TMC5;TMC5	TSS1500;TSS1500;TSS200
cg01617040	-3.67194	-0.462882	8.107e-11	8.79147e-08	chr19	13172859	OpenSea	NFIX;NFIX;NFIX	Body;Body;Body
cg08358392	-2.93679	-0.448653	8.11315e-11	8.79147e-08	chr6	130339410	N_Shore	L3MBTL3;L3MBTL3	TSS1500;TSS1500
cg10431265	-3.09224	-0.360892	8.11572e-11	8.79147e-08	chr5	159626030	OpenSea	FABP6;FABP6	5'UTR;TSS200
cg16795447	3.83977	0.435972	8.11655e-11	8.79147e-08	chr12	8845663	OpenSea	RIMKLB	Body
cg12798678	-4.42811	-0.538369	8.13214e-11	8.79147e-08	chr20	18567851	N_Shore	DTD1	TSS1500
cg00563531	-3.65267	-0.495197	8.13458e-11	8.79147e-08	chr3	140834923	OpenSea	SPSB4	Body
cg15450970	-3.63577	-0.553446	8.15351e-11	8.79147e-08	chr5	6136095	OpenSea
cg26795639	-4.23643	-0.580624	8.15482e-11	8.79147e-08	chr4	30869870	OpenSea	PCDH7;PCDH7	Body;Body
cg05612507	-4.11311	-0.402139	8.15907e-11	8.79147e-08	chr1	233048769	OpenSea
cg13333954	3.10193	0.417344	8.16114e-11	8.79147e-08	chr12	1098663	N_Shore
cg16471974	-3.56783	-0.373285	8.16596e-11	8.79147e-08	chr7	9776940	OpenSea
cg24276431	-4.96573	-0.689791	8.17981e-11	8.79147e-08	chr1	196030203	OpenSea
cg11348740	-3.16663	-0.247846	8.18207e-11	8.79147e-08	chr8	127336433	OpenSea	LOC101927657	TSS1500
cg07287156	-5.01558	-0.66037	8.18348e-11	8.79147e-08	chr21	39579277	OpenSea	DSCR10	Body
cg08924004	-3.31253	-0.396144	8.18855e-11	8.79147e-08	chr21	17490428	OpenSea	MIR99AHG;MIR99AHG;MIR99AHG	Body;Body;Body
cg25993865	-4.50656	-0.583029	8.19692e-11	8.79147e-08	chr22	33322830	OpenSea	SYN3;SYN3;SYN3	Body;Body;Body
cg05261023	-4.28327	-0.578682	8.20767e-11	8.79147e-08	chr10	55577995	OpenSea	PCDH15;PCDH15;PCDH15;PCDH15	Body;Body;Body;Body
cg26042546	-4.91368	-0.690163	8.21006e-11	8.79147e-08	chr3	114430458	OpenSea	ZBTB20;ZBTB20;ZBTB20;ZBTB20;ZBTB20	Body;5'UTR;5'UTR;5'UTR;5'UTR
cg03845962	-3.93497	-0.5527	8.22846e-11	8.79147e-08	chr3	65880266	OpenSea	MAGI1;MAGI1;MAGI1	Body;Body;Body
cg04011767	-3.14539	-0.381162	8.2326e-11	8.79147e-08	chr6	110628894	OpenSea	METTL24	Body
cg23369632	-4.00351	-0.460861	8.23387e-11	8.79147e-08	chr6	56438637	OpenSea	DST;DST;DST;DST;DST	Body;Body;Body;Body;Body
cg02948580	-4.72037	-0.659161	8.25104e-11	8.79147e-08	chr10	11674020	OpenSea
cg18743175	-2.53647	-0.218832	8.25477e-11	8.79147e-08	chr13	32399365	OpenSea
cg09684567	-3.95359	-0.509945	8.29668e-11	8.80533e-08	chr2	19668882	OpenSea
cg04811411	-5.8088	-0.761271	8.31011e-11	8.80533e-08	chr1	173834585	N_Shelf	SNORD80;SNORD79;GAS5;SNORD81;SNORD47	TSS1500;TSS200;Body;TSS1500;TSS1500
cg13330671	-3.65989	-0.516907	8.31798e-11	8.80533e-08	chr6	44216937	S_Shore	HSP90AB1	Body
cg24934497	-4.11669	-0.415188	8.33816e-11	8.80533e-08	chr12	119996469	OpenSea
cg10029521	-3.10234	-0.415085	8.34009e-11	8.80533e-08	chr2	61677351	OpenSea	USP34	Body
cg15419210	-3.72988	-0.392509	8.37201e-11	8.80533e-08	chr11	107522568	OpenSea	ELMOD1;ELMOD1;ELMOD1	Body;Body;Body
cg08498191	-4.95823	-0.672205	8.37239e-11	8.80533e-08	chr7	83271654	OpenSea	SEMA3E;SEMA3E	TSS1500;Body
cg22454022	-4.04455	-0.542652	8.37285e-11	8.80533e-08	chr8	69646661	OpenSea	C8orf34	Body
cg05587627	-4.54037	-0.631209	8.38399e-11	8.80533e-08	chr11	118657363	N_Shelf	DDX6	5'UTR
cg05118175	-3.51614	-0.426699	8.41184e-11	8.80533e-08	chr6	56593811	OpenSea	RNU6-71P;DST;DST;DST	Body;Body;Body;Body
cg01367992	-4.17373	-0.48534	8.4153e-11	8.80533e-08	chr1	160766535	OpenSea	LY9;LY9	Body;Body
cg07457855	-4.95514	-0.686159	8.42634e-11	8.80533e-08	chr10	77028890	OpenSea
cg04451201	-2.90084	-0.383572	8.43441e-11	8.80533e-08	chr19	47582793	OpenSea	ZC3H4	Body
cg06982739	-4.92082	-0.682162	8.43689e-11	8.80533e-08	chr12	23236453	OpenSea
cg23530511	-2.97585	-0.469346	8.43837e-11	8.80533e-08	chr2	51662360	OpenSea
cg13517213	-3.70122	-0.448357	8.44438e-11	8.80533e-08	chr2	211419746	OpenSea	CPS1	Body
cg20356197	-5.71152	-0.756587	8.47525e-11	8.80533e-08	chr6	100923756	OpenSea
cg05211480	-2.72732	-0.268624	8.48948e-11	8.80533e-08	chr14	21148814	N_Shelf
cg12161387	-3.51484	-0.381148	8.50234e-11	8.80533e-08	chr3	25938677	OpenSea
cg07221451	-4.39528	-0.63677	8.53446e-11	8.80533e-08	chr7	15416455	OpenSea	AGMO	Body
cg11654813	-3.84025	-0.526651	8.53885e-11	8.80533e-08	chr1	29098920	N_Shelf
cg15964514	-4.13267	-0.486239	8.54789e-11	8.80533e-08	chr10	4775799	OpenSea
cg01477971	-4.79355	-0.644676	8.56712e-11	8.80533e-08	chr2	103405951	OpenSea	TMEM182	Body
cg12445613	-3.73592	-0.555074	8.58554e-11	8.80533e-08	chr6	90569616	OpenSea	CASP8AP2;CASP8AP2;CASP8AP2	Body;Body;Body
cg26706545	-3.87628	-0.544824	8.60978e-11	8.80533e-08	chr10	46997805	OpenSea	GPRIN2	5'UTR
cg01847274	-2.71555	-0.289893	8.63186e-11	8.80533e-08	chr2	20707110	OpenSea
cg00848283	-3.27474	-0.414341	8.6341e-11	8.80533e-08	chr11	62689986	N_Shore	CHRM1	TSS1500
cg12393861	-3.61493	-0.485012	8.6367e-11	8.80533e-08	chr13	102851292	OpenSea	FGF14	Body
cg23627550	-5.57329	-0.740821	8.64268e-11	8.80533e-08	chr2	227354641	OpenSea
cg24367957	-5.03077	-0.70051	8.65787e-11	8.80533e-08	chr1	161931993	OpenSea
cg03409534	-4.91284	-0.685693	8.66332e-11	8.80533e-08	chr6	47071840	OpenSea
cg13515269	-4.24928	-0.555678	8.6637e-11	8.80533e-08	chr12	26274368	N_Shore	BHLHE41	3'UTR
cg09334629	-4.94541	-0.662377	8.67308e-11	8.80533e-08	chr17	81033740	S_Shore
cg15095917	-3.47452	-0.372902	8.67321e-11	8.80533e-08	chr17	7482694	N_Shelf	CD68;CD68	TSS200;TSS200
cg05835113	-6.32682	-0.799174	8.68035e-11	8.80533e-08	chr7	48294858	OpenSea	ABCA13	Body
cg01649307	-4.48613	-0.537971	8.68775e-11	8.80533e-08	chr17	3699034	OpenSea	ITGAE	Body
cg05747390	-4.393	-0.635954	8.70932e-11	8.80533e-08	chr16	25077868	N_Shore
cg08272803	-2.92516	-0.279876	8.71254e-11	8.80533e-08	chr3	53282097	OpenSea	TKT;TKT;TKT;TKT	Body;Body;Body;Body
cg00794526	-3.77856	-0.555433	8.71293e-11	8.80533e-08	chr10	123373232	OpenSea
cg13276033	-4.5149	-0.635594	8.74272e-11	8.80533e-08	chr2	177528031	OpenSea
cg11998607	-3.18022	-0.386104	8.76196e-11	8.80533e-08	chr12	59953493	OpenSea
cg12038299	-3.69587	-0.385134	8.76867e-11	8.80533e-08	chr1	238791597	OpenSea
cg14844401	-3.55994	-0.497001	8.77159e-11	8.80533e-08	chr3	123133741	OpenSea	ADCY5	Body
cg26952803	-4.31281	-0.622173	8.78274e-11	8.80533e-08	chr10	63926610	OpenSea
cg26804595	-3.07857	-0.370426	8.78368e-11	8.80533e-08	chr16	749581	N_Shore	FBXL16	5'UTR
cg21123740	-3.96816	-0.405332	8.78788e-11	8.80533e-08	chr4	120502068	OpenSea	PDE5A;PDE5A;PDE5A	Body;Body;Body
cg11871374	-4.7736	-0.515805	8.80918e-11	8.80533e-08	chr13	77047575	OpenSea
cg27279678	-2.95649	-0.304878	8.81902e-11	8.80533e-08	chr17	80164247	OpenSea	CCDC57	5'UTR
cg07712330	-3.94349	-0.485981	8.81991e-11	8.80533e-08	chr1	57031011	OpenSea	PPAP2B	Body
cg15761598	-5.35049	-0.729271	8.83845e-11	8.80533e-08	chr9	86754339	N_Shore
cg02530321	-3.393	-0.396816	8.84855e-11	8.80533e-08	chr20	43103795	N_Shore	TTPAL;TTPAL	TSS1500;TSS1500
cg26702492	-3.65704	-0.418308	8.86235e-11	8.80533e-08	chr1	97849842	OpenSea	DPYD	Body
cg19807872	-3.17275	-0.357135	8.87064e-11	8.80533e-08	chr3	87104264	S_Shelf
cg19426731	-3.14089	-0.247825	8.87065e-11	8.80533e-08	chr19	49992527	S_Shore	RPL13AP5;SNORD33;SNORD32A;RPL13A	Body;TSS1500;TSS1500;Body
cg07081883	-4.44572	-0.478646	8.87291e-11	8.80533e-08	chr2	57953576	OpenSea
cg25173889	-3.51134	-0.409828	8.87761e-11	8.80533e-08	chr15	43509980	OpenSea	EPB42;EPB42	Body;Body
cg13105453	-2.91566	-0.279837	8.88366e-11	8.80533e-08	chr3	73672613	N_Shore	PDZRN3-AS1;PDZRN3	TSS200;Body
cg12711760	-2.40534	-0.250186	8.90547e-11	8.80533e-08	chr11	20132923	OpenSea	NAV2;NAV2;NAV2;NAV2	Body;Body;Body;Body
cg07675698	-4.11859	-0.598009	8.90554e-11	8.80533e-08	chr5	118690702	N_Shore	TNFAIP8;TNFAIP8;TNFAIP8;TNFAIP8;TNFAIP8;TNFAIP8;TNFAIP8	TSS1500;1stExon;5'UTR;Body;5'UTR;5'UTR;Body
cg11457007	-3.2355	-0.270158	8.91371e-11	8.80533e-08	chr1	68225861	OpenSea	GNG12	5'UTR
cg00019826	-3.08758	-0.323554	8.95611e-11	8.80533e-08	chr4	1554149	N_Shore
cg27053108	-3.3929	-0.416763	8.96218e-11	8.80533e-08	chr2	123097699	OpenSea
cg08507991	-2.94894	-0.3699	8.96783e-11	8.80533e-08	chr20	52646082	OpenSea	BCAS1	Body
cg20982209	-5.07953	-0.675191	8.97895e-11	8.80533e-08	chr3	17807615	OpenSea
cg04290005	-3.61005	-0.445766	8.99601e-11	8.80533e-08	chr10	105226552	OpenSea
cg22198910	-2.79869	-0.386008	9.00907e-11	8.80533e-08	chr2	210503317	OpenSea	MAP2;MAP2;MAP2;MAP2	5'UTR;5'UTR;5'UTR;5'UTR
cg12831879	-3.93945	-0.369706	9.01376e-11	8.80533e-08	chr4	148403611	S_Shore	EDNRA;EDNRA;EDNRA;EDNRA	5'UTR;5'UTR;5'UTR;Body
cg16897644	-3.43436	-0.517099	9.02887e-11	8.80533e-08	chr19	34524018	OpenSea
cg11532477	-2.81634	-0.327883	9.03279e-11	8.80533e-08	chr10	122096751	OpenSea
cg03666895	-4.61855	-0.537527	9.05795e-11	8.80533e-08	chr11	76847277	N_Shore	MYO7A;MYO7A;MYO7A	Body;Body;Body
cg03513986	-4.28779	-0.601634	9.0618e-11	8.80533e-08	chr15	74183317	OpenSea
cg07473808	-4.30284	-0.527799	9.08759e-11	8.80533e-08	chr7	92439257	OpenSea	CDK6;CDK6	Body;Body
cg15221554	-3.16358	-0.359534	9.08932e-11	8.80533e-08	chr2	164991476	OpenSea
cg21756806	-2.54846	-0.22524	9.09809e-11	8.80533e-08	chr11	46638289	N_Shore	KIAA0652;KIAA0652;HARBI1;KIAA0652;KIAA0652;KIAA0652	TSS1500;TSS1500;5'UTR;TSS1500;TSS1500;TSS1500
cg04670673	-5.08723	-0.70361	9.1015e-11	8.80533e-08	chr21	31069895	OpenSea	GRIK1;GRIK1	Body;Body
cg14504631	-2.72328	-0.40937	9.13137e-11	8.80533e-08	chr20	55675148	OpenSea
cg05011467	-3.7339	-0.372516	9.14056e-11	8.80533e-08	chr5	111360145	OpenSea
cg12834921	-4.73177	-0.635167	9.15674e-11	8.80533e-08	chr8	116729066	OpenSea
cg21959508	-4.30001	-0.618439	9.17618e-11	8.80533e-08	chr8	23936097	OpenSea
cg12932008	-4.53709	-0.556004	9.18914e-11	8.80533e-08	chr5	100136356	OpenSea
cg00793666	-4.63623	-0.638442	9.21125e-11	8.80533e-08	chr14	35382673	OpenSea
cg26932146	-3.85425	-0.485266	9.2126e-11	8.80533e-08	chr5	28408573	OpenSea
cg02851498	-4.63582	-0.617874	9.21602e-11	8.80533e-08	chr12	39073485	OpenSea	CPNE8	Body
cg09965849	-4.31835	-0.549628	9.23834e-11	8.80533e-08	chr2	33516023	OpenSea	LTBP1;LTBP1;LTBP1;LTBP1;LTBP1	Body;Body;Body;Body;Body
cg06611426	2.1753	0.270848	9.24904e-11	8.80533e-08	chr12	52404161	S_Shelf	GRASP	Body
cg05041430	-3.3168	-0.508669	9.25268e-11	8.80533e-08	chr18	13279300	OpenSea	LDLRAD4;LDLRAD4	5'UTR;5'UTR
cg01191743	-3.9815	-0.43466	9.25961e-11	8.80533e-08	chr1	43196846	OpenSea
cg03386536	3.94985	0.389713	9.29057e-11	8.80533e-08	chr1	23861906	S_Shelf
cg23211059	-6.05199	-0.779283	9.29362e-11	8.80533e-08	chr3	168292974	OpenSea	EGFEM1P	Body
cg19577646	-3.61049	-0.447107	9.29702e-11	8.80533e-08	chr5	144923747	OpenSea
cg24919394	-4.64669	-0.592381	9.31763e-11	8.80533e-08	chr5	54255690	OpenSea
cg16937352	-4.39599	-0.51172	9.3192e-11	8.80533e-08	chr1	25070163	N_Shore
cg10253083	-4.19805	-0.606578	9.35391e-11	8.80533e-08	chr3	31966725	OpenSea	OSBPL10;OSBPL10	Body;Body
cg24768113	-3.87105	-0.532442	9.35974e-11	8.80533e-08	chr11	26996054	OpenSea
cg23266785	-3.90078	-0.536611	9.36511e-11	8.80533e-08	chr10	21716891	OpenSea
cg07529625	-3.54785	-0.514865	9.37234e-11	8.80533e-08	chr8	130538420	OpenSea	CCDC26;CCDC26;CCDC26;CCDC26	Body;Body;Body;Body
cg04823621	-3.07016	-0.447934	9.37742e-11	8.80533e-08	chr8	136614307	OpenSea	KHDRBS3	Body
cg00869927	-4.5405	-0.632499	9.40609e-11	8.80533e-08	chr1	67051101	OpenSea	SGIP1;SGIP1	Body;Body
cg15786238	-4.88005	-0.658295	9.40648e-11	8.80533e-08	chr6	170441907	OpenSea
cg18909390	-4.52808	-0.620259	9.41235e-11	8.80533e-08	chr2	150848630	OpenSea
cg08455267	-2.70264	-0.398339	9.41499e-11	8.80533e-08	chr9	18500262	OpenSea	ADAMTSL1;ADAMTSL1	Body;Body
cg15940570	-3.22068	-0.352916	9.45059e-11	8.80533e-08	chr18	8539145	OpenSea
cg18147543	-2.8289	-0.327446	9.4509e-11	8.80533e-08	chr1	16276294	OpenSea	ZBTB17	5'UTR
cg16705170	-3.38593	-0.513438	9.45176e-11	8.80533e-08	chr1	151168358	N_Shelf
cg24511422	-4.78761	-0.662109	9.46915e-11	8.80533e-08	chr7	111228296	OpenSea
cg22877366	-3.84531	-0.41881	9.46959e-11	8.80533e-08	chr1	12107668	OpenSea
cg26513304	-2.74775	-0.320074	9.47369e-11	8.80533e-08	chr5	169780916	OpenSea	KCNIP1	1stExon
cg22070532	-4.35394	-0.512598	9.47453e-11	8.80533e-08	chr4	177796333	OpenSea
cg18809261	-4.53178	-0.614515	9.50397e-11	8.80533e-08	chr22	38014259	OpenSea	GGA1;GGA1;GGA1;GGA1	Body;Body;Body;5'UTR
cg02266344	-3.33477	-0.352025	9.50985e-11	8.80533e-08	chr6	71891678	OpenSea
cg09931909	-3.54777	-0.545106	9.52752e-11	8.80533e-08	chr6	74160206	N_Shore	C6orf150	Body
cg25151926	-2.89932	-0.409955	9.5313e-11	8.80533e-08	chr5	37915406	OpenSea
cg15874590	-4.32597	-0.506668	9.53201e-11	8.80533e-08	chr16	29032168	OpenSea
cg12415983	-3.68461	-0.443932	9.53299e-11	8.80533e-08	chr1	24593168	OpenSea
cg07147958	-3.41767	-0.407629	9.54151e-11	8.80533e-08	chr8	116822442	OpenSea
cg00385983	-3.23902	-0.496296	9.54804e-11	8.80533e-08	chr11	100306916	OpenSea
cg20663432	-5.49484	-0.738488	9.55023e-11	8.80533e-08	chr12	5696809	OpenSea	ANO2	Body
cg19609176	-4.17056	-0.527322	9.5543e-11	8.80533e-08	chr22	44199061	OpenSea	EFCAB6;EFCAB6	5'UTR;5'UTR
cg17572196	-4.45183	-0.513827	9.55484e-11	8.80533e-08	chr1	153189305	OpenSea	PRR9	TSS1500
cg21222888	-3.88891	-0.501793	9.5568e-11	8.80533e-08	chr13	94493055	OpenSea	GPC6	Body
cg27546582	-4.69768	-0.608663	9.56182e-11	8.80533e-08	chr9	97269723	OpenSea
cg24058365	-4.17085	-0.616388	9.56631e-11	8.80533e-08	chr1	110923328	OpenSea	SLC16A4	Body
cg00983355	-3.9889	-0.513306	9.58245e-11	8.80533e-08	chr8	107985723	OpenSea
cg02408910	-2.63139	-0.406951	9.58316e-11	8.80533e-08	chr10	88015417	OpenSea	GRID1	Body
cg13449195	-4.97908	-0.695086	9.58447e-11	8.80533e-08	chr13	73028751	OpenSea
cg13127741	-4.00126	-0.383613	9.59419e-11	8.80533e-08	chr20	31331821	S_Shore	COMMD7;COMMD7	TSS200;TSS200
cg14584535	3.33287	0.38179	9.59909e-11	8.80533e-08	chr9	125797187	OpenSea	GPR21;RABGAP1	1stExon;Body
cg20470083	-4.44749	-0.62568	9.61624e-11	8.80533e-08	chr12	113133584	OpenSea	MIR1302-1	TSS1500
cg13336112	-3.77696	-0.493825	9.61755e-11	8.80533e-08	chr3	74451852	OpenSea	CNTN3	Body
cg17381661	-4.36386	-0.537811	9.62902e-11	8.80533e-08	chr4	113049070	OpenSea
cg04991444	-3.52564	-0.401804	9.63533e-11	8.80533e-08	chr20	50057438	OpenSea	NFATC2;NFATC2;NFATC2;NFATC2;NFATC2;NFATC2;NFATC2;NFATC2	Body;Body;Body;Body;Body;Body;Body;Body
cg02392359	-4.7459	-0.628263	9.64417e-11	8.80533e-08	chr15	55572079	OpenSea	RAB27A	5'UTR
cg16693595	-3.44771	-0.275074	9.67745e-11	8.80533e-08	chr19	16734556	N_Shelf	MED26	Body
cg21876098	-3.89301	-0.519615	9.68297e-11	8.80533e-08	chr1	198647030	OpenSea	PTPRC;PTPRC;PTPRC;PTPRC	Body;Body;Body;Body
cg17013606	-3.94291	-0.561232	9.72286e-11	8.80533e-08	chr15	33435087	OpenSea	FMN1	Body
cg05607423	-3.79734	-0.519795	9.73262e-11	8.80533e-08	chr20	13864214	OpenSea	SEL1L2;SEL1L2;SEL1L2	Body;Body;Body
cg23231778	-4.81392	-0.653397	9.73764e-11	8.80533e-08	chr1	168658378	OpenSea
cg19241088	-4.96787	-0.63535	9.7437e-11	8.80533e-08	chr4	88742413	OpenSea	MEPE	TSS200
cg15836180	-3.29659	-0.383483	9.7469e-11	8.80533e-08	chr11	93358085	OpenSea
cg02872868	-4.61576	-0.622035	9.76087e-11	8.80533e-08	chr4	186565192	OpenSea	SORBS2;SORBS2;SORBS2;SORBS2;SORBS2;SORBS2;SORBS2;SORBS2	Body;Body;Body;Body;Body;Body;Body;Body
cg13650176	-3.54028	-0.370859	9.76772e-11	8.80533e-08	chr15	47676497	OpenSea	SEMA6D	5'UTR
cg10415314	-4.4498	-0.563226	9.7687e-11	8.80533e-08	chr14	33949227	OpenSea	NPAS3;NPAS3;NPAS3;NPAS3	Body;Body;Body;Body
cg09488807	-5.55251	-0.743771	9.77422e-11	8.80533e-08	chr10	70932142	OpenSea	VPS26A;VPS26A	3'UTR;3'UTR
cg23598604	-5.69494	-0.741003	9.77553e-11	8.80533e-08	chr1	99732472	S_Shelf	LPPR4;LPPR4	Body;Body
cg07456800	-4.79322	-0.63975	9.78188e-11	8.80533e-08	chr22	28102705	OpenSea
cg06715007	-4.75537	-0.665202	9.78832e-11	8.80533e-08	chr13	45224714	OpenSea
cg00765992	-4.60707	-0.612601	9.79817e-11	8.80533e-08	chr1	210462861	N_Shelf
cg05103218	-3.64767	-0.497611	9.80606e-11	8.80533e-08	chr13	99421058	OpenSea
cg00836846	-3.58669	-0.536956	9.81474e-11	8.80533e-08	chr3	103027745	OpenSea
cg06535121	-3.02634	-0.306201	9.82915e-11	8.80533e-08	chr4	26090111	OpenSea
cg00130947	-4.79786	-0.68071	9.83388e-11	8.80533e-08	chr6	129677367	OpenSea	LAMA2;LAMA2	Body;Body
cg04276626	-6.08198	-0.783267	9.85953e-11	8.81083e-08	chr17	57918500	OpenSea	MIR21	TSS200
cg03031983	-3.20736	-0.42442	9.86037e-11	8.81083e-08	chr14	27545707	OpenSea
cg01124731	-4.35999	-0.603824	9.88016e-11	8.81774e-08	chr9	117444611	OpenSea	LOC100505478	TSS1500
cg06796611	-5.11412	-0.684593	9.90774e-11	8.81774e-08	chr1	207070834	OpenSea	IL24;IL24;IL24;IL24	1stExon;5'UTR;1stExon;5'UTR
cg01840724	-3.92084	-0.590519	9.91639e-11	8.81774e-08	chr9	15420564	N_Shore
cg19949932	-3.85823	-0.453401	9.94288e-11	8.81774e-08	chr11	30531731	OpenSea	MPPED2;MPPED2	Body;Body
cg04733856	-4.40301	-0.594211	9.9451e-11	8.81774e-08	chr3	24961439	OpenSea
cg23489151	-2.86862	-0.350586	9.95502e-11	8.81774e-08	chr3	80434235	OpenSea
cg14691495	-3.11726	-0.257947	9.96718e-11	8.81774e-08	chr2	157475978	OpenSea
cg05673287	-3.24217	-0.462012	9.96955e-11	8.81774e-08	chr15	77411982	OpenSea	SGK269	Body
cg16515584	-4.32059	-0.538754	9.97669e-11	8.81774e-08	chr8	81776829	OpenSea	ZNF704	5'UTR
cg04656334	-4.39671	-0.561254	9.98013e-11	8.81774e-08	chr14	101419130	OpenSea	SNORD114-3	TSS1500
cg00977204	-4.97127	-0.669097	1.00097e-10	8.83482e-08	chr2	43635340	OpenSea	THADA;THADA;THADA	Body;Body;Body
cg04042784	-3.82946	-0.504669	1.00231e-10	8.83768e-08	chr7	42884749	OpenSea
cg24927545	-3.80776	-0.395086	1.00559e-10	8.84846e-08	chr11	17540867	OpenSea	USH1C;USH1C;USH1C;USH1C	Body;Body;Body;Body
cg02799905	-4.60593	-0.59118	1.00809e-10	8.84846e-08	chr2	206342226	OpenSea	PARD3B;PARD3B;PARD3B	Body;Body;Body
cg20583781	-3.64282	-0.364655	1.01009e-10	8.84846e-08	chr10	52569361	OpenSea	A1CF;A1CF;A1CF;A1CF;A1CF;A1CF	Body;Body;Body;Body;Body;Body
cg03478610	-4.37729	-0.532944	1.01043e-10	8.84846e-08	chr3	135702110	OpenSea	PPP2R3A	5'UTR
cg23098068	3.07859	0.405841	1.01067e-10	8.84846e-08	chr2	172650722	OpenSea	SLC25A12	Body
cg12946306	-3.34005	-0.325429	1.01107e-10	8.84846e-08	chr1	227521238	OpenSea
cg11007039	-3.79736	-0.416647	1.01524e-10	8.84846e-08	chr6	145827878	OpenSea
cg17674228	-4.87636	-0.675538	1.0197e-10	8.84846e-08	chr10	74448039	N_Shelf
cg23586011	-4.57264	-0.617798	1.02075e-10	8.84846e-08	chr8	128562961	OpenSea
cg15155371	-5.04786	-0.641785	1.02339e-10	8.84846e-08	chr2	210561004	OpenSea	MAP2;MAP2;MAP2;MAP2	Body;Body;Body;Body
cg12290450	-3.84011	-0.438795	1.02644e-10	8.84846e-08	chr2	113670135	OpenSea	IL1F7;IL1F7;IL1F7;IL1F7	TSS1500;TSS1500;TSS1500;TSS1500
cg21514900	-3.15939	-0.410301	1.02658e-10	8.84846e-08	chr2	206062925	OpenSea	PARD3B;PARD3B;PARD3B;PARD3B	Body;Body;Body;Body
cg22059561	-3.44287	-0.393794	1.02797e-10	8.84846e-08	chr2	171036440	OpenSea	MYO3B;MYO3B;MYO3B;MYO3B;MYO3B	Body;Body;Body;Body;Body
cg14527578	-3.97017	-0.520838	1.02903e-10	8.84846e-08	chr1	234202274	OpenSea	SLC35F3	Body
cg26431261	-4.46919	-0.589707	1.02906e-10	8.84846e-08	chr8	74418384	OpenSea	STAU2;STAU2;STAU2;STAU2	Body;Body;Body;Body
cg27139827	-5.05809	-0.687322	1.03038e-10	8.84846e-08	chr7	157139514	OpenSea	DNAJB6;DNAJB6	5'UTR;5'UTR
cg22513846	-4.18604	-0.613752	1.03188e-10	8.84846e-08	chr2	161693503	OpenSea
cg14540736	-2.55776	-0.376581	1.03429e-10	8.84846e-08	chr18	74086767	OpenSea	ZNF516	Body
cg20700458	-3.42807	-0.421787	1.03445e-10	8.84846e-08	chr1	210058185	OpenSea
cg22045977	-4.45874	-0.552027	1.03486e-10	8.84846e-08	chr8	13155283	OpenSea	DLC1	Body
cg11442337	-2.33162	-0.208789	1.03577e-10	8.84846e-08	chr3	59665246	OpenSea
cg17514997	-5.46658	-0.734875	1.0367e-10	8.84846e-08	chr7	115681867	OpenSea
cg09640300	-3.81262	-0.41378	1.03714e-10	8.84846e-08	chr6	7641144	OpenSea
cg04286417	-3.50238	-0.275503	1.03832e-10	8.84846e-08	chr3	47325352	S_Shore	KIF9;KIF9;KIF9;KLHL18	TSS1500;TSS1500;TSS1500;Body
cg09063556	-3.5429	-0.534327	1.03904e-10	8.84846e-08	chr16	66653795	OpenSea	CMTM4;CMTM4	3'UTR;Body
cg18485530	-3.87793	-0.470887	1.04053e-10	8.84846e-08	chr13	59547037	OpenSea
cg22083820	-3.99282	-0.495996	1.04127e-10	8.84846e-08	chr5	168052135	OpenSea
cg11646489	-2.87011	-0.233592	1.04293e-10	8.84846e-08	chr15	63415064	S_Shore	LACTB;LACTB;LACTB	Body;Body;Body
cg05468843	-4.55819	-0.491337	1.04358e-10	8.84846e-08	chr11	117857990	S_Shore	IL10RA;IL10RA	Body;Body
cg23397211	-4.0159	-0.601761	1.04392e-10	8.84846e-08	chrX	12675672	OpenSea	FRMPD4	Body
cg17474560	-3.64006	-0.414063	1.04445e-10	8.84846e-08	chr2	238364539	OpenSea
cg05588396	3.16573	0.467023	1.04546e-10	8.84846e-08	chr2	73007743	OpenSea	EXOC6B	Body
cg01858668	-2.94926	-0.408889	1.04553e-10	8.84846e-08	chr19	18215769	OpenSea	MAST3	Body
cg21449463	-3.26305	-0.460292	1.04806e-10	8.84846e-08	chr8	55091759	OpenSea
cg01264703	3.65115	0.503185	1.04957e-10	8.84846e-08	chr2	64938640	OpenSea
cg17611742	-3.77114	-0.457302	1.04959e-10	8.84846e-08	chr1	197745238	S_Shore	DENND1B;DENND1B	TSS1500;TSS1500
cg04981409	-3.57848	-0.424977	1.04985e-10	8.84846e-08	chr3	174093784	N_Shore
cg19847244	-3.98999	-0.458304	1.04988e-10	8.84846e-08	chr15	58246538	OpenSea	ALDH1A2;ALDH1A2;ALDH1A2	3'UTR;3'UTR;3'UTR
cg03802185	-3.329	-0.310512	1.05107e-10	8.84846e-08	chr7	101927846	N_Shore	SH2B2	TSS1500
cg21821767	-4.63881	-0.635865	1.05165e-10	8.84846e-08	chr17	9769170	OpenSea	GLP2R	Body
cg06093522	-2.39812	-0.387242	1.05334e-10	8.84846e-08	chr19	54251848	OpenSea	MIR521-1	TSS200
cg04293662	-3.23243	-0.484832	1.05452e-10	8.84846e-08	chr10	67118491	OpenSea
cg08751623	-3.57162	-0.444773	1.0572e-10	8.84846e-08	chr7	8849132	OpenSea
cg03519931	-3.4266	-0.500748	1.05722e-10	8.84846e-08	chr1	22466137	N_Shelf	WNT4	Body
cg17210999	-4.36812	-0.528846	1.05731e-10	8.84846e-08	chr1	224954584	OpenSea
cg19214091	-3.39256	-0.476044	1.05774e-10	8.84846e-08	chr10	122253506	OpenSea	PPAPDC1A	Body
cg07909518	2.59265	0.360252	1.05904e-10	8.84846e-08	chr2	235346682	OpenSea
cg16232234	-2.78287	-0.345127	1.05993e-10	8.84846e-08	chr5	35247879	OpenSea
cg08546016	-2.83631	-0.305971	1.06067e-10	8.84846e-08	chr17	72776238	S_Shelf	TMEM104	Body
cg16996575	-5.85216	-0.764621	1.06089e-10	8.84846e-08	chr18	52936081	OpenSea	TCF4;TCF4;TCF4;TCF4;TCF4;TCF4;TCF4;TCF4;TCF4;TCF4;TCF4;TCF4;TCF4;TCF4	Body;Body;Body;Body;Body;Body;Body;Body;Body;Body;Body;Body;Body;Body
cg07029633	-5.17833	-0.675791	1.06125e-10	8.84846e-08	chr10	20253868	OpenSea	PLXDC2;PLXDC2	Body;Body
cg21591668	-3.40905	-0.39388	1.06277e-10	8.84846e-08	chr5	108833424	OpenSea
cg23884801	-3.31671	-0.363736	1.06397e-10	8.84846e-08	chr3	55384235	OpenSea
cg17011065	-3.68378	-0.466905	1.06471e-10	8.84846e-08	chr6	129016177	OpenSea
cg01987047	-5.72344	-0.758067	1.06691e-10	8.84846e-08	chr20	5590178	N_Shore	GPCPD1	5'UTR
cg04546314	3.89994	0.500575	1.07422e-10	8.84846e-08	chr4	10095403	OpenSea	WDR1;WDR1	Body;Body
cg20804799	-4.12108	-0.551468	1.0743e-10	8.84846e-08	chr11	122007253	OpenSea	MIR100HG	Body
cg25106676	-3.88764	-0.523068	1.07517e-10	8.84846e-08	chr21	17452671	OpenSea	MIR99AHG;MIR99AHG;MIR99AHG	Body;Body;Body
cg12005569	-4.04362	-0.539851	1.07982e-10	8.84846e-08	chr5	136673467	OpenSea	SPOCK1	Body
cg05673830	-3.12365	-0.236417	1.08029e-10	8.84846e-08	chr13	92710760	OpenSea	GPC5	Body
cg14983463	-4.56015	-0.506936	1.08131e-10	8.84846e-08	chr3	177545386	OpenSea	KCCAT211	Body
cg16770601	-4.86974	-0.468655	1.08143e-10	8.84846e-08	chr22	27067721	OpenSea	MIATNB;MIAT;MIAT;MIAT;MIAT	TSS1500;Body;Body;Body;Body
cg05831188	-3.88431	-0.520194	1.08271e-10	8.84846e-08	chr7	3549961	OpenSea	SDK1	Body
cg01917340	-3.77035	-0.454416	1.08314e-10	8.84846e-08	chr14	90720130	N_Shelf
cg03295542	-4.1887	-0.614708	1.08344e-10	8.84846e-08	chr8	89777219	OpenSea
cg24365870	-3.24394	-0.369336	1.08351e-10	8.84846e-08	chr18	45585384	OpenSea	ZBTB7C	5'UTR
cg05716202	-4.971	-0.673271	1.0836e-10	8.84846e-08	chr4	175298942	OpenSea
cg04147642	-2.61508	-0.292911	1.08439e-10	8.84846e-08	chr6	32054659	N_Shore	TNXB	Body
cg08913955	-3.16174	-0.355408	1.08513e-10	8.84846e-08	chr15	75276450	OpenSea
cg18194672	-3.77694	-0.506398	1.08561e-10	8.84846e-08	chr12	66060878	OpenSea
cg17674892	-3.95653	-0.491545	1.08599e-10	8.84846e-08	chr2	168869998	OpenSea	STK39	Body
cg22680073	-3.49658	-0.381036	1.08609e-10	8.84846e-08	chr2	128162581	N_Shelf
cg16701796	2.75004	0.32274	1.0861e-10	8.84846e-08	chr9	125811706	OpenSea	RABGAP1	Body
cg15041691	-5.02011	-0.686955	1.08661e-10	8.84846e-08	chr2	25932160	OpenSea
cg17294724	-2.87447	-0.432357	1.08777e-10	8.84846e-08	chr19	39035105	OpenSea	RYR1;RYR1	Body;Body
cg24662086	-3.3211	-0.464324	1.08987e-10	8.84846e-08	chr11	124978487	N_Shelf	TMEM218;TMEM218;TMEM218;TMEM218;TMEM218;TMEM218;TMEM218;TMEM218;TMEM218;TMEM218;TMEM218;TMEM218;TMEM218;TMEM218;TMEM218;TMEM218;TMEM218;TMEM218	Body;Body;Body;Body;Body;Body;Body;5'UTR;5'UTR;5'UTR;5'UTR;5'UTR;5'UTR;5'UTR;5'UTR;5'UTR;5'UTR;5'UTR
cg00834067	-3.17868	-0.430094	1.09217e-10	8.84846e-08	chr7	157089894	N_Shelf
cg24615945	-3.01891	-0.251133	1.09316e-10	8.84846e-08	chr20	32801333	N_Shelf
cg15198331	-4.92226	-0.689556	1.09344e-10	8.84846e-08	chr8	114471099	OpenSea
cg12702368	-5.1685	-0.696398	1.09413e-10	8.84846e-08	chr1	86035283	OpenSea	DDAH1	5'UTR
cg06015525	-3.16519	-0.314019	1.09551e-10	8.84846e-08	chr12	57872123	S_Shore	ARHGAP9;ARHGAP9;ARHGAP9	Body;Body;TSS1500
cg25787300	-3.61988	-0.335208	1.09678e-10	8.84846e-08	chr7	101599518	OpenSea	CUX1;CUX1;CUX1	Body;Body;Body
cg11789906	3.62872	0.528424	1.09718e-10	8.84846e-08	chr7	150786635	S_Shore	AGAP3;AGAP3;AGAP3;AGAP3	5'UTR;Body;Body;Body
cg12060104	-4.15771	-0.457335	1.10045e-10	8.84846e-08	chr11	19681958	OpenSea	NAV2	Body
cg22380476	-3.98545	-0.431911	1.10187e-10	8.84846e-08	chr3	37920130	OpenSea	CTDSPL;CTDSPL	Body;Body
cg03459342	-4.14117	-0.54528	1.10209e-10	8.84846e-08	chr6	43285660	OpenSea
cg19128140	-2.67701	-0.385073	1.1021e-10	8.84846e-08	chr16	70974045	OpenSea	HYDIN	Body
cg02482438	-4.04222	-0.496559	1.10266e-10	8.84846e-08	chr6	49753577	OpenSea	PGK2;PGK2	3'UTR;1stExon
cg13328448	-3.37783	-0.416953	1.1032e-10	8.84846e-08	chr14	102099019	N_Shelf
cg06369491	-3.67647	-0.488703	1.10339e-10	8.84846e-08	chr15	39619399	OpenSea
cg16903152	-3.38136	-0.379262	1.10465e-10	8.84846e-08	chr11	19083159	OpenSea	MRGPRX2	TSS1500
cg14676451	-4.27152	-0.516036	1.10601e-10	8.84846e-08	chr4	159189949	OpenSea
cg10296429	-5.15167	-0.700985	1.10603e-10	8.84846e-08	chr12	31451827	OpenSea	FAM60A;FAM60A;FAM60A	5'UTR;5'UTR;5'UTR
cg12576974	-4.57923	-0.659209	1.10698e-10	8.84846e-08	chr4	122193952	OpenSea
cg07967627	-3.44166	-0.502099	1.1082e-10	8.84846e-08	chr7	46028360	OpenSea
cg02736966	-4.50413	-0.631107	1.10863e-10	8.84846e-08	chr4	148119477	OpenSea
cg04552312	-4.15156	-0.553404	1.10885e-10	8.84846e-08	chr18	5420951	OpenSea	EPB41L3;EPB41L3;EPB41L3;EPB41L3	Body;Body;Body;Body
cg17201343	-4.87408	-0.682142	1.10921e-10	8.84846e-08	chr9	109655439	OpenSea	ZNF462;MIR548Q	5'UTR;Body
cg19944002	-4.02235	-0.441785	1.10945e-10	8.84846e-08	chr7	50663704	OpenSea	GRB10;GRB10;GRB10;GRB10	Body;Body;Body;Body
cg27352877	-4.80183	-0.619867	1.10996e-10	8.84846e-08	chr6	76202595	OpenSea	FILIP1;FILIP1;FILIP1;FILIP1	5'UTR;Body;5'UTR;5'UTR
cg17060964	-3.99365	-0.574714	1.11143e-10	8.84846e-08	chr11	55796572	OpenSea	OR5AS1	TSS1500
cg03040139	-3.17911	-0.401274	1.11396e-10	8.84846e-08	chr9	119606687	OpenSea	ASTN2	Body
cg06772049	-3.16755	-0.263893	1.11618e-10	8.84846e-08	chr4	166306263	OpenSea	MIR578;CPE	TSS1500;Body
cg00230815	-4.33498	-0.612295	1.11628e-10	8.84846e-08	chr6	85304889	OpenSea
cg24178440	-3.62164	-0.457303	1.11893e-10	8.84846e-08	chr3	149017298	OpenSea
cg14830274	-4.364	-0.602395	1.11937e-10	8.84846e-08	chr4	139813683	OpenSea
cg05058138	-4.29562	-0.619312	1.12039e-10	8.84846e-08	chr5	135049034	OpenSea
cg02697287	-3.71273	-0.414016	1.12072e-10	8.84846e-08	chr14	30409416	OpenSea
cg17104772	-3.12921	-0.476386	1.12087e-10	8.84846e-08	chr13	96757031	OpenSea	HS6ST3	Body
cg01264963	-4.73611	-0.659728	1.1221e-10	8.84846e-08	chr11	123885967	OpenSea	OR10G4	TSS1500
cg13647459	-2.85542	-0.307912	1.12269e-10	8.84846e-08	chr14	72900738	OpenSea	RGS6;RGS6;RGS6;RGS6;RGS6;RGS6;RGS6;RGS6;RGS6;RGS6	Body;Body;Body;Body;Body;Body;Body;Body;Body;Body
cg21345125	-3.02042	-0.365943	1.12488e-10	8.84846e-08	chr16	1925042	S_Shelf
cg04621997	-3.71571	-0.536277	1.12608e-10	8.84846e-08	chr10	45357075	N_Shelf
cg05705931	-4.25564	-0.456381	1.12705e-10	8.84846e-08	chr5	67366196	OpenSea
cg15790133	-3.35373	-0.498156	1.12768e-10	8.84846e-08	chr8	143844465	OpenSea
cg10923800	-3.73686	-0.523475	1.12846e-10	8.84846e-08	chr7	23420938	OpenSea	IGF2BP3	Body
cg12154406	-4.19105	-0.592099	1.13096e-10	8.84846e-08	chr21	23596075	OpenSea
cg09259759	-3.86948	-0.534744	1.13146e-10	8.84846e-08	chr1	23126213	OpenSea	EPHB2;EPHB2;EPHB2;EPHB2	Body;Body;Body;Body
cg02238461	-3.8318	-0.443757	1.13177e-10	8.84846e-08	chr1	27985987	N_Shore
cg07795949	-2.82262	-0.37468	1.13213e-10	8.84846e-08	chr19	41527828	N_Shelf
cg07689561	3.25881	0.508126	1.1323e-10	8.84846e-08	chr6	149687475	OpenSea	TAB2;TAB2;TAB2	Body;5'UTR;5'UTR
cg11634538	-3.45155	-0.458497	1.13364e-10	8.84846e-08	chr11	131767513	OpenSea	NTM	Body
cg14832680	-3.02815	-0.260538	1.13418e-10	8.84846e-08	chr15	50838674	OpenSea	USP50	1stExon
cg10637499	-3.29454	-0.313445	1.13425e-10	8.84846e-08	chr19	3163432	S_Shore	GNA15	3'UTR
cg16829306	-3.19322	-0.312291	1.13695e-10	8.84846e-08	chr1	21671508	Island	ECE1	Body
cg00003929	-4.17137	-0.568794	1.13754e-10	8.84846e-08	chr5	66484833	OpenSea	CD180	Body
cg07615363	-3.42026	-0.380311	1.1379e-10	8.84846e-08	chr7	29588623	OpenSea
cg10995281	-4.14913	-0.568844	1.14013e-10	8.84846e-08	chr6	105612758	OpenSea	BVES-AS1;POPDC3;POPDC3	Body;Body;5'UTR
cg24381465	-3.15879	-0.392936	1.14086e-10	8.84846e-08	chr3	127088254	OpenSea	LOC101927123	Body
cg08090835	-3.54235	-0.310476	1.14229e-10	8.84846e-08	chr6	33243391	N_Shore	RPS18	Body
cg03400661	-4.52481	-0.633283	1.14562e-10	8.84846e-08	chr20	10276802	OpenSea	SNAP25;SNAP25	Body;Body
cg03607415	-5.64256	-0.744562	1.14871e-10	8.84846e-08	chr5	89881642	OpenSea	GPR98;GPR98	Body;Body
cg01816625	-4.80672	-0.676163	1.14913e-10	8.84846e-08	chr18	54890348	OpenSea
cg19378389	-3.3049	-0.33662	1.14997e-10	8.84846e-08	chr1	94471306	OpenSea	ABCA4	Body
cg05865912	-3.7251	-0.496215	1.15252e-10	8.84846e-08	chr8	27437964	OpenSea
cg00427260	-5.19138	-0.714117	1.15422e-10	8.84846e-08	chr17	62401212	OpenSea	PECAM1	TSS200
cg13800767	-3.09915	-0.270714	1.15578e-10	8.84846e-08	chr2	216178093	S_Shore	ATIC	Body
cg01871722	-3.91478	-0.509964	1.15674e-10	8.84846e-08	chr12	32120103	OpenSea	C12orf35	5'UTR
cg26288692	-4.96439	-0.657313	1.15771e-10	8.84846e-08	chr1	120230026	OpenSea
cg08754067	-3.53253	-0.404074	1.15967e-10	8.84846e-08	chr5	40833236	N_Shelf	SNORD72;RPL37	TSS1500;Body
cg26639865	-4.10578	-0.508472	1.1616e-10	8.84846e-08	chr21	39675366	OpenSea
cg20289943	-3.63966	-0.380121	1.1632e-10	8.84846e-08	chr1	60857602	OpenSea
cg16249067	-3.86381	-0.484753	1.16462e-10	8.84846e-08	chr5	143303264	OpenSea
cg11632096	-4.76253	-0.653362	1.16474e-10	8.84846e-08	chr9	114682171	OpenSea	UGCG	Body
cg16134731	-3.34571	-0.360722	1.16686e-10	8.84846e-08	chr3	78778683	OpenSea	ROBO1;ROBO1;ROBO1	Body;Body;Body
cg00731062	-3.84101	-0.551845	1.16851e-10	8.84846e-08	chr3	153202275	OpenSea	C3orf79	TSS200
cg12833267	-3.23497	-0.293714	1.16855e-10	8.84846e-08	chr6	122907893	OpenSea	PKIB;PKIB;PKIB	5'UTR;5'UTR;5'UTR
cg24047390	-3.17713	-0.350745	1.1687e-10	8.84846e-08	chr7	146795199	OpenSea	LOC101928700;CNTNAP2	TSS1500;Body
cg05905568	-4.48979	-0.619338	1.16898e-10	8.84846e-08	chr6	139453359	N_Shelf
cg16078269	-4.28555	-0.630024	1.16945e-10	8.84846e-08	chr18	45568004	OpenSea	ZBTB7C	TSS1500
cg14524785	-2.67535	-0.269553	1.17028e-10	8.84846e-08	chr5	79387673	OpenSea
cg05560494	-3.59472	-0.524736	1.17173e-10	8.84846e-08	chr6	33241974	S_Shore	RPS18	Body
cg05373293	-3.60773	-0.465747	1.17312e-10	8.84846e-08	chr1	189629037	OpenSea
cg04104789	-3.25867	-0.468874	1.17345e-10	8.84846e-08	chr15	24778439	OpenSea
cg15444358	-2.871	-0.419682	1.17436e-10	8.84846e-08	chr14	102051071	S_Shore
cg18543428	-4.74393	-0.59704	1.17441e-10	8.84846e-08	chr13	37389462	N_Shelf
cg10734781	-4.41021	-0.634767	1.17788e-10	8.84846e-08	chr8	19833012	OpenSea
cg12037593	-4.53795	-0.593075	1.1801e-10	8.84846e-08	chr17	57700024	S_Shelf	CLTC	Body
cg07095969	3.72263	0.542717	1.18154e-10	8.84846e-08	chr5	67563114	OpenSea	PIK3R1	Body
cg07225450	-5.06535	-0.705122	1.18346e-10	8.84846e-08	chr21	39592213	OpenSea
cg14375300	-4.46144	-0.511767	1.18681e-10	8.84846e-08	chr8	131146876	OpenSea	ASAP1;ASAP1	Body;Body
cg15258175	-3.81295	-0.50389	1.18993e-10	8.84846e-08	chr8	42578591	OpenSea	CHRNB3	Body
cg07893738	-4.11206	-0.507252	1.19001e-10	8.84846e-08	chr4	171150432	OpenSea
cg10512158	-4.68121	-0.55145	1.19005e-10	8.84846e-08	chr3	51348790	OpenSea	DOCK3	Body
cg26939856	-3.51065	-0.387437	1.19044e-10	8.84846e-08	chr1	199256926	OpenSea
cg20945261	-3.21393	-0.396745	1.19079e-10	8.84846e-08	chr3	13460618	N_Shore	NUP210	Body
cg12691651	-3.54862	-0.449738	1.19186e-10	8.84846e-08	chr15	73075087	N_Shore	ADPGK;ADPGK;ADPGK	Body;Body;Body
cg16569650	2.66549	0.258799	1.19234e-10	8.84846e-08	chr7	2773072	N_Shore	GNA12	Body
cg04446576	-4.86097	-0.663697	1.19249e-10	8.84846e-08	chr4	106900299	OpenSea
cg13125163	-4.9334	-0.675063	1.19307e-10	8.84846e-08	chr8	52559758	OpenSea	PXDNL	Body
cg10954131	-3.88659	-0.574527	1.19559e-10	8.84846e-08	chr1	19270642	OpenSea	IFFO2	Body
cg27258696	-3.58241	-0.44913	1.19585e-10	8.84846e-08	chr11	20987359	OpenSea	NELL1;NELL1	Body;Body
cg19318537	-2.47547	-0.364026	1.19621e-10	8.84846e-08	chr11	120483833	OpenSea
cg21596330	-3.73656	-0.413653	1.19684e-10	8.84846e-08	chr10	10100531	OpenSea	LOC101928298	TSS200
cg20681490	-5.06125	-0.70075	1.19802e-10	8.84846e-08	chr6	23175909	OpenSea
cg08024495	-4.29899	-0.520332	1.20075e-10	8.84846e-08	chr1	97886930	OpenSea	DPYD	Body
cg01050273	-3.62877	-0.50647	1.20078e-10	8.84846e-08	chr14	101120705	N_Shore
cg11068273	-4.28498	-0.623645	1.20132e-10	8.84846e-08	chr2	119000137	OpenSea
cg25948255	-3.46814	-0.423515	1.20152e-10	8.84846e-08	chr3	85512134	OpenSea	CADM2;CADM2	Body;Body
cg03146533	-4.01014	-0.536804	1.20159e-10	8.84846e-08	chr4	74587910	OpenSea
cg11617821	-3.77428	-0.499209	1.20231e-10	8.84846e-08	chr4	75672135	OpenSea	BTC	3'UTR
cg24282170	-4.89592	-0.634234	1.20296e-10	8.84846e-08	chr9	21782429	OpenSea
cg25068670	-3.52121	-0.501203	1.20408e-10	8.84846e-08	chr18	47398098	OpenSea	MYO5B	Body
cg05592633	-4.43412	-0.591372	1.20408e-10	8.84846e-08	chr2	211522665	OpenSea	CPS1;CPS1;CPS1	Body;Body;Body
cg26220122	-3.77843	-0.501548	1.20455e-10	8.84846e-08	chr7	115428728	OpenSea
cg11114503	-3.66715	-0.447964	1.20529e-10	8.84846e-08	chr14	74992018	OpenSea	LTBP2	Body
cg13461554	-4.60639	-0.66077	1.20558e-10	8.84846e-08	chr2	49037725	OpenSea
cg05933327	-4.68617	-0.627454	1.20602e-10	8.84846e-08	chr22	32242421	OpenSea	DEPDC5;DEPDC5;DEPDC5;DEPDC5;DEPDC5	Body;Body;Body;Body;Body
cg05376738	-3.10082	-0.327969	1.2066e-10	8.84846e-08	chr1	212923780	OpenSea	NSL1;NSL1	Body;Body
cg15796496	-3.79233	-0.459082	1.20772e-10	8.84846e-08	chr10	92811782	OpenSea	LINC00502	Body
cg04527187	-4.61298	-0.564375	1.20863e-10	8.84846e-08	chr6	5191825	OpenSea	LOC100129461;LYRM4;LYRM4;LYRM4;LYRM4;LYRM4	Body;Body;Body;Body;Body;Body
cg11784079	-3.98575	-0.526921	1.20869e-10	8.84846e-08	chr7	79125480	OpenSea
cg08320989	-4.40699	-0.637482	1.20993e-10	8.84846e-08	chr4	177575257	OpenSea
cg14036154	-5.29258	-0.723655	1.21251e-10	8.84846e-08	chr10	21259671	OpenSea	NEBL;NEBL	Body;Body
cg16363983	-3.92514	-0.531958	1.21299e-10	8.84846e-08	chr8	58165487	OpenSea
cg10708599	-3.85192	-0.420543	1.21496e-10	8.84846e-08	chr16	26612434	OpenSea
cg15901239	-4.45361	-0.602649	1.21519e-10	8.84846e-08	chr16	4192436	OpenSea
cg04009867	-3.09906	-0.419461	1.2157e-10	8.84846e-08	chr21	39343803	OpenSea
cg11458934	-3.65091	-0.382569	1.21683e-10	8.84846e-08	chr3	14848288	N_Shelf
cg02711994	-4.99853	-0.683597	1.21739e-10	8.84846e-08	chr4	70716021	OpenSea	SULT1E1	Body
cg00203805	-3.18439	-0.50097	1.21815e-10	8.84846e-08	chr17	78460028	OpenSea
cg02205015	-4.15948	-0.518844	1.2184e-10	8.84846e-08	chr19	7413482	OpenSea
cg04614155	3.12347	0.479446	1.21889e-10	8.84846e-08	chr15	42209202	N_Shelf	EHD4	Body
cg04292594	-5.04368	-0.694675	1.21917e-10	8.84846e-08	chr9	112579887	OpenSea	PALM2;PALM2;PALM2-AKAP2;PALM2-AKAP2	Body;Body;Body;Body
cg21478597	-3.5599	-0.501504	1.22139e-10	8.84846e-08	chr6	470696	OpenSea
cg18258482	-4.02563	-0.588007	1.22251e-10	8.84846e-08	chr6	117732471	OpenSea	ROS1	Body
cg12306427	-3.57541	-0.323679	1.22274e-10	8.84846e-08	chr6	13428245	OpenSea	GFOD1;GFOD1	Body;5'UTR
cg10429523	-3.91403	-0.478489	1.22325e-10	8.84846e-08	chr6	125239911	OpenSea	STL	Body
cg23493867	-4.52855	-0.622528	1.22878e-10	8.8601e-08	chr4	119941819	OpenSea	SYNPO2;SYNPO2;SYNPO2	Body;Body;Body
cg15493574	-5.59093	-0.748078	1.2312e-10	8.8601e-08	chr6	140749306	OpenSea
cg03482387	-3.54091	-0.490401	1.23222e-10	8.8601e-08	chr6	106853644	OpenSea
cg14649479	-2.60262	-0.421258	1.23508e-10	8.8601e-08	chr8	24763316	OpenSea
cg23029597	-5.14439	-0.708627	1.23536e-10	8.8601e-08	chr12	123009494	N_Shore	RSRC2;RSRC2;RSRC2	5'UTR;5'UTR;Body
cg22357599	-2.8902	-0.312482	1.23786e-10	8.8601e-08	chr16	63390400	OpenSea
cg23492445	2.63242	0.401705	1.23822e-10	8.8601e-08	chr10	48483996	OpenSea
cg14690065	-3.63251	-0.388607	1.23825e-10	8.8601e-08	chr22	36044234	OpenSea	APOL6	TSS200
cg26357403	-4.01646	-0.585941	1.23831e-10	8.8601e-08	chr1	1878565	S_Shelf
cg26842310	-4.64949	-0.666494	1.23834e-10	8.8601e-08	chr2	16177920	OpenSea
cg01519464	-4.49329	-0.522254	1.23855e-10	8.8601e-08	chr1	24861818	Island	RCAN3	3'UTR
cg13427971	-4.85478	-0.650938	1.23899e-10	8.8601e-08	chr1	94615946	OpenSea
cg12589188	-3.13186	-0.493742	1.24241e-10	8.8601e-08	chr10	1226886	N_Shelf
cg22329411	-3.07991	-0.370184	1.24268e-10	8.8601e-08	chr12	46063748	OpenSea
cg17411689	-3.80957	-0.505813	1.24302e-10	8.8601e-08	chr10	33767055	OpenSea
cg22864052	-2.83698	-0.438175	1.24348e-10	8.8601e-08	chr16	15497799	OpenSea	MPV17L;MPV17L	Body;Body
cg01580666	-5.24953	-0.699809	1.24522e-10	8.8601e-08	chr5	56608318	OpenSea
cg03608176	-2.86675	-0.349885	1.24629e-10	8.8601e-08	chr19	30615866	OpenSea
cg23991457	-2.67947	-0.396091	1.24713e-10	8.8601e-08	chr11	12026434	N_Shelf	DKK3;DKK3;DKK3	Body;Body;Body
cg06873805	-3.60112	-0.460606	1.24723e-10	8.8601e-08	chr7	15602593	OpenSea	AGMO	TSS1500
cg16464813	-3.16545	-0.395449	1.24777e-10	8.8601e-08	chr12	81719593	OpenSea	PPFIA2;PPFIA2;PPFIA2;PPFIA2;PPFIA2;PPFIA2;PPFIA2;PPFIA2;PPFIA2;PPFIA2	Body;Body;Body;Body;Body;Body;Body;Body;Body;Body
cg21665350	-4.55645	-0.622577	1.24834e-10	8.8601e-08	chr6	155964162	OpenSea
cg16467971	-2.77841	-0.274418	1.24908e-10	8.8601e-08	chr3	6832774	OpenSea	GRM7-AS3;GRM7-AS3	Body;Body
cg05789925	-4.19983	-0.531616	1.24942e-10	8.8601e-08	chr3	186503451	S_Shore	EIF4A2;MIR1248;SNORA81	Body;TSS1500;TSS1500
cg25502410	-2.63974	-0.203591	1.25271e-10	8.86744e-08	chr20	42571670	OpenSea	TOX2;TOX2;TOX2	Body;5'UTR;5'UTR
cg06833672	-3.6346	-0.487025	1.2529e-10	8.86744e-08	chr1	202452918	OpenSea	PPP1R12B;PPP1R12B;PPP1R12B	5'UTR;5'UTR;Body
cg03512872	-4.39293	-0.548457	1.25352e-10	8.86744e-08	chr3	119933237	OpenSea	GPR156;GPR156	Body;Body
cg21477985	-3.90505	-0.391677	1.2555e-10	8.87416e-08	chr12	56732427	OpenSea	IL23A	TSS1500
cg14332490	-4.16405	-0.557836	1.25838e-10	8.88725e-08	chr14	21733861	N_Shelf	HNRNPC;HNRNPC;HNRNPC;HNRNPC	5'UTR;5'UTR;5'UTR;5'UTR
cg16504439	-3.97625	-0.56716	1.25978e-10	8.88988e-08	chr4	20647245	OpenSea
cg13951844	-4.23667	-0.592344	1.26113e-10	8.89088e-08	chr6	153142660	OpenSea
cg09750946	-2.72978	-0.259535	1.26197e-10	8.89088e-08	chr10	44477346	OpenSea
cg02472220	-2.63049	-0.219447	1.26637e-10	8.90762e-08	chr12	119346812	OpenSea
cg27504460	-3.42467	-0.387106	1.26746e-10	8.90762e-08	chr2	188169789	OpenSea
cg17813054	-4.02643	-0.567215	1.26791e-10	8.90762e-08	chrX	92924956	N_Shelf
cg04902968	-3.77614	-0.442193	1.26846e-10	8.90762e-08	chr1	5771047	N_Shore
cg12656343	-3.35235	-0.4922	1.27066e-10	8.91372e-08	chr8	69186788	OpenSea
cg13899648	-4.52878	-0.65026	1.27139e-10	8.91372e-08	chr1	167468402	OpenSea	CD247;CD247	Body;Body
cg00154848	-4.02166	-0.556047	1.27498e-10	8.92026e-08	chr13	47418771	OpenSea	HTR2A;HTR2A	Body;Body
cg18990407	-6.44784	-0.801364	1.27513e-10	8.92026e-08	chr3	184297380	N_Shelf	EPHB3	Body
cg14671069	-3.68948	-0.528677	1.27541e-10	8.92026e-08	chr6	152793813	OpenSea	SYNE1;SYNE1	Body;Body
cg05912762	-4.73036	-0.640333	1.27709e-10	8.92351e-08	chr6	2940959	OpenSea
cg20301965	-3.75116	-0.524177	1.27794e-10	8.92351e-08	chr18	66177647	OpenSea
cg15452326	-3.79189	-0.394986	1.2823e-10	8.92757e-08	chr22	32365941	N_Shore
cg19227223	-2.50209	-0.328049	1.28249e-10	8.92757e-08	chr1	67660601	OpenSea	IL23R	Body
cg02495298	-2.63465	-0.332112	1.28553e-10	8.92757e-08	chr13	28057010	OpenSea
cg24810917	-3.71123	-0.455854	1.28678e-10	8.92757e-08	chr11	79130675	OpenSea	ODZ4	5'UTR
cg18978003	-5.44861	-0.705028	1.28744e-10	8.92757e-08	chr2	210561031	OpenSea	MAP2;MAP2;MAP2;MAP2	Body;Body;Body;Body
cg06930958	-2.92065	-0.406137	1.28986e-10	8.92757e-08	chr4	137290143	OpenSea
cg14287989	-3.22595	-0.395865	1.29064e-10	8.92757e-08	chr5	179249469	S_Shore	SQSTM1;SQSTM1;SQSTM1	5'UTR;5'UTR;Body
cg04820679	-3.3709	-0.516632	1.29167e-10	8.92757e-08	chr6	33132163	S_Shelf	COL11A2;COL11A2;COL11A2	Body;Body;Body
cg25344355	-4.16934	-0.573489	1.2926e-10	8.92757e-08	chr2	238052461	OpenSea
cg25190019	-3.93235	-0.488872	1.29279e-10	8.92757e-08	chr6	80045271	OpenSea
cg25970929	-3.87582	-0.498445	1.29332e-10	8.92757e-08	chr21	26933520	N_Shore	MIR155HG	TSS1500
cg26377158	-5.50895	-0.724491	1.29377e-10	8.92757e-08	chr1	150681276	OpenSea	HORMAD1;HORMAD1	Body;Body
cg04507925	-4.65242	-0.656945	1.29385e-10	8.92757e-08	chr2	210824770	OpenSea	UNC80;UNC80	Body;Body
cg22699507	-3.82419	-0.551676	1.29454e-10	8.92757e-08	chr11	130148348	OpenSea	ZBTB44;ZBTB44;ZBTB44	5'UTR;5'UTR;5'UTR
cg20452262	-3.33423	-0.358093	1.29589e-10	8.92757e-08	chr11	125877061	OpenSea	CDON;CDON	Body;Body
cg07620994	-3.4152	-0.320806	1.29644e-10	8.92757e-08	chr7	26497478	OpenSea	LOC441204	Body
cg20070323	-3.59215	-0.395469	1.29809e-10	8.92757e-08	chr15	72520350	N_Shore	PKM;PKM;PKM;PKM;PKM;PKM;PKM	Body;Body;5'UTR;5'UTR;5'UTR;5'UTR;5'UTR
cg05973140	-3.98549	-0.547921	1.29858e-10	8.92757e-08	chr9	107723550	OpenSea
cg11257123	-4.23658	-0.52762	1.29869e-10	8.92757e-08	chr17	61484176	OpenSea	TANC2	Body
cg25918833	-3.83235	-0.483572	1.30065e-10	8.92757e-08	chr11	4718962	OpenSea	OR51E2;OR51E2	1stExon;5'UTR
cg09258723	-3.57129	-0.412361	1.30198e-10	8.92757e-08	chr7	25400039	OpenSea
cg14495399	-5.34496	-0.723131	1.30268e-10	8.92757e-08	chr9	125099691	OpenSea
cg03785828	-2.59429	-0.217898	1.30323e-10	8.92757e-08	chr5	81573306	N_Shore	RPS23	Body
cg18818531	-3.09839	-0.398969	1.30327e-10	8.92757e-08	chr11	65668277	S_Shore	FOSL1	TSS1500
cg24828869	-4.1987	-0.588372	1.30753e-10	8.94464e-08	chr8	62928253	OpenSea
cg19149314	-4.66558	-0.619463	1.30869e-10	8.94464e-08	chr2	197065128	OpenSea	HECW2	3'UTR
cg26268896	-3.10564	-0.402901	1.30886e-10	8.94464e-08	chr4	187943244	OpenSea
cg06188083	-3.14291	-0.350174	1.3108e-10	8.94925e-08	chr10	91093005	OpenSea	IFIT3;IFIT3	Body;Body
cg05781682	-4.48012	-0.558954	1.31223e-10	8.94925e-08	chr2	238164481	OpenSea
cg18717267	-4.31959	-0.622967	1.31334e-10	8.94925e-08	chr4	97018583	OpenSea
cg02654270	-2.98263	-0.470142	1.31453e-10	8.94925e-08	chr1	34997727	OpenSea
cg19035493	-4.88186	-0.668726	1.3147e-10	8.94925e-08	chr10	5275884	OpenSea
cg09838660	-3.13154	-0.477568	1.3168e-10	8.95239e-08	chr2	53682186	OpenSea
cg20547015	-5.48068	-0.737887	1.31882e-10	8.95239e-08	chr12	111165713	OpenSea	PPP1CC	Body
cg12175534	-5.81035	-0.761149	1.3195e-10	8.95239e-08	chr20	46135921	OpenSea	NCOA3;NCOA3;NCOA3;NCOA3	5'UTR;5'UTR;5'UTR;5'UTR
cg27258490	-3.23713	-0.486561	1.32002e-10	8.95239e-08	chr6	78417848	OpenSea	MEI4	Body
cg00905722	-3.19677	-0.43849	1.32033e-10	8.95239e-08	chr9	26790502	OpenSea
cg09399653	-5.15274	-0.709848	1.32399e-10	8.9651e-08	chr10	82773304	OpenSea
cg09046979	-3.3863	-0.355857	1.32428e-10	8.9651e-08	chr16	28333134	S_Shore	SBK1	3'UTR
cg06717399	-4.76404	-0.660897	1.32642e-10	8.97259e-08	chr7	121695338	OpenSea	PTPRZ1;PTPRZ1;PTPRZ1	Body;Body;Body
cg16800985	-4.80019	-0.648314	1.32862e-10	8.98047e-08	chr9	21278082	OpenSea	IFNA22P	Body
cg00052651	-3.13952	-0.337421	1.33474e-10	8.98514e-08	chr6	155981645	OpenSea
cg12155575	-5.05384	-0.635822	1.33487e-10	8.98514e-08	chr3	186965150	OpenSea	MASP1;MASP1;MASP1;MASP1	Body;Body;Body;Body
cg18182617	-4.06063	-0.551066	1.33531e-10	8.98514e-08	chr4	175090953	OpenSea	LOC101928509	Body
cg09994057	-4.45173	-0.604211	1.33576e-10	8.98514e-08	chr10	14598259	OpenSea	FAM107B;FAM107B;FAM107B;FAM107B;FAM107B;FAM107B;FAM107B;FAM107B;FAM107B;FAM107B	5'UTR;5'UTR;5'UTR;5'UTR;5'UTR;5'UTR;5'UTR;5'UTR;Body;5'UTR
cg09175338	-3.16063	-0.342798	1.33632e-10	8.98514e-08	chr17	10372273	OpenSea	MYH4	5'UTR
cg17262642	-3.14525	-0.478838	1.33717e-10	8.98514e-08	chr14	99727252	OpenSea	BCL11B;BCL11B;BCL11B;BCL11B	Body;Body;Body;Body
cg06991314	-2.72066	-0.344632	1.33754e-10	8.98514e-08	chr6	121095414	OpenSea
cg13485718	3.64208	0.548169	1.33782e-10	8.98514e-08	chr14	93315488	OpenSea
cg16647433	-5.35697	-0.725078	1.34027e-10	8.98514e-08	chr21	37025385	OpenSea
cg00975238	-4.9164	-0.675664	1.34028e-10	8.98514e-08	chr17	54437076	OpenSea	ANKFN1	Body
cg07364429	2.86853	0.434378	1.34312e-10	8.98514e-08	chr12	8851673	S_Shore	RIMKLB;RIMKLB;RIMKLB	TSS1500;5'UTR;Body
cg11094543	3.94381	0.513528	1.34357e-10	8.98514e-08	chr2	242238387	OpenSea	HDLBP	5'UTR
cg04972599	-3.57479	-0.427358	1.34357e-10	8.98514e-08	chr5	62421702	OpenSea
cg11886709	-4.20808	-0.49125	1.34491e-10	8.98514e-08	chr6	156980722	OpenSea
cg00616028	2.71806	0.281346	1.34597e-10	8.98514e-08	chr14	89652402	OpenSea	FOXN3;FOXN3	Body;Body
cg16447768	-2.60935	-0.33674	1.34602e-10	8.98514e-08	chr13	112879913	OpenSea
cg05977992	-2.58315	-0.348105	1.34695e-10	8.98514e-08	chr6	151186411	N_Shore	MTHFD1L	TSS1500
cg06666732	-3.09006	-0.263127	1.35043e-10	8.98773e-08	chr20	22744381	OpenSea
cg22131945	-4.36723	-0.60792	1.35126e-10	8.98773e-08	chr5	141350405	S_Shore	RNF14;RNF14;RNF14;RNF14;RNF14;RNF14	5'UTR;5'UTR;5'UTR;5'UTR;5'UTR;5'UTR
cg14623269	-3.94632	-0.491631	1.35147e-10	8.98773e-08	chr13	86374678	OpenSea	SLITRK6	TSS1500
cg07782285	-3.03549	-0.440184	1.35149e-10	8.98773e-08	chr19	13085442	OpenSea	DAND5	3'UTR
cg21441674	-4.31224	-0.558756	1.35568e-10	8.99632e-08	chr8	56805218	OpenSea	LYN;LYN	5'UTR;5'UTR
cg17312546	-5.35376	-0.728621	1.3567e-10	8.99632e-08	chr7	24561256	OpenSea
cg23196177	-4.30985	-0.599688	1.35761e-10	8.99632e-08	chr6	29446963	OpenSea
cg15832662	-3.33836	-0.446681	1.35876e-10	8.99632e-08	chr11	63448437	N_Shore	RTN3;RTN3;RTN3;RTN3	TSS1500;TSS1500;TSS1500;TSS1500
cg22868418	-5.43851	-0.735372	1.36022e-10	8.99632e-08	chr4	15987764	OpenSea	PROM1;PROM1;PROM1;PROM1;PROM1;PROM1;PROM1	Body;Body;Body;Body;Body;Body;Body
cg10062327	-4.51428	-0.503392	1.36077e-10	8.99632e-08	chr5	81969472	OpenSea
cg27434114	-5.73684	-0.75065	1.36148e-10	8.99632e-08	chr12	66007516	OpenSea	LOC100507065;LOC100507065;LOC100507065;LOC100507065	Body;Body;Body;Body
cg17617919	-5.65571	-0.750205	1.36429e-10	8.99632e-08	chr5	71723754	OpenSea
cg11375180	-4.70877	-0.652751	1.36764e-10	8.99632e-08	chr1	237433137	OpenSea	RYR2	Body
cg00817638	-3.267	-0.397314	1.36821e-10	8.99632e-08	chr22	44025519	OpenSea	EFCAB6;EFCAB6	Body;Body
cg20966920	-4.89457	-0.687155	1.36832e-10	8.99632e-08	chr18	40593068	OpenSea	RIT2;RIT2	Body;Body
cg05737719	-4.26398	-0.47863	1.37107e-10	8.99632e-08	chr9	129139867	OpenSea	MVB12B;MVB12B	Body;Body
cg08512745	-3.34273	-0.268404	1.37114e-10	8.99632e-08	chr11	66659864	OpenSea	PC;PC;PC	5'UTR;5'UTR;5'UTR
cg25015206	-3.47032	-0.379561	1.37136e-10	8.99632e-08	chr11	31263681	OpenSea
cg16285426	-3.82315	-0.514501	1.37158e-10	8.99632e-08	chr5	148336254	OpenSea
cg07181702	-5.6431	-0.746021	1.3716e-10	8.99632e-08	chr17	57918682	OpenSea	MIR21	Body
cg07474266	-3.06226	-0.293974	1.37273e-10	8.99632e-08	chr16	87481957	OpenSea	ZCCHC14	Body
cg07638462	-4.12903	-0.581063	1.37398e-10	8.99632e-08	chr16	71523912	OpenSea	ZNF19	TSS1500
cg15871218	-4.32604	-0.602356	1.37406e-10	8.99632e-08	chr7	37939591	OpenSea	NME8	3'UTR
cg01942326	-4.11975	-0.537062	1.37443e-10	8.99632e-08	chr17	1942194	N_Shelf	DPH1	Body
cg00348081	-2.82271	-0.437985	1.37537e-10	8.99632e-08	chr18	43340835	OpenSea
cg11637792	-3.64933	-0.356654	1.37756e-10	8.99632e-08	chr7	76787137	OpenSea	CCDC146	5'UTR
cg18164248	-4.30614	-0.612475	1.37856e-10	8.99632e-08	chr5	6136158	OpenSea
cg01340651	-5.90909	-0.744428	1.37889e-10	8.99632e-08	chr2	219572853	N_Shelf
cg21542411	-3.14031	-0.310502	1.38129e-10	8.99632e-08	chr3	54734231	OpenSea	CACNA2D3	Body
cg00489624	-4.89541	-0.68563	1.38135e-10	8.99632e-08	chr20	35035871	OpenSea	DLGAP4	5'UTR
cg14286140	-2.33707	-0.321009	1.38191e-10	8.99632e-08	chr9	93279614	OpenSea
cg15289144	-4.74011	-0.674546	1.38214e-10	8.99632e-08	chr12	91311493	OpenSea	LINC00615	TSS1500
cg00042896	-3.76749	-0.478105	1.38292e-10	8.99632e-08	chr1	56534708	OpenSea
cg00666295	-4.35076	-0.618784	1.38771e-10	9.01475e-08	chr11	62621597	N_Shore	SNORD22;SNORD31;SNORD30;SNORD29;SNHG1	TSS1500;TSS1500;TSS1500;TSS200;Body
cg01417281	-3.10599	-0.413194	1.39053e-10	9.01475e-08	chr6	166368901	OpenSea	LINC00473;LINC00473	Body;Body
cg04009456	-2.73352	-0.27698	1.39122e-10	9.01475e-08	chr4	25379436	S_Shore	ANAPC4	Body
cg11004672	-3.39264	-0.325452	1.39228e-10	9.01475e-08	chr1	224939595	OpenSea
cg07096238	-5.2341	-0.71207	1.39236e-10	9.01475e-08	chr2	66589902	OpenSea
cg14688879	-5.46896	-0.727283	1.39304e-10	9.01475e-08	chr2	201033019	OpenSea
cg08455826	-3.12535	-0.321261	1.39546e-10	9.02369e-08	chr4	186752025	OpenSea	SORBS2;SORBS2	5'UTR;5'UTR
cg05105832	3.39228	0.48408	1.39723e-10	9.02836e-08	chr10	64520254	OpenSea
cg14067396	-4.51404	-0.537636	1.40219e-10	9.05368e-08	chr22	37644539	OpenSea
cg25947253	-3.63137	-0.461466	1.40645e-10	9.07442e-08	chr20	9288423	OpenSea	PLCB4;PLCB4;PLCB4	TSS200;5'UTR;5'UTR
cg12975149	-4.76111	-0.643688	1.40912e-10	9.07643e-08	chr2	120764699	OpenSea
cg14395112	-4.11592	-0.596225	1.40957e-10	9.07643e-08	chr11	126173140	N_Shore	DCPS	TSS1500
cg01919842	-3.52103	-0.408422	1.41373e-10	9.07643e-08	chr11	96076915	OpenSea	MAML2	TSS1500
cg21669515	-4.7488	-0.544431	1.41535e-10	9.07643e-08	chr2	144941552	OpenSea	GTDC1;GTDC1;GTDC1;GTDC1;GTDC1;GTDC1;GTDC1	Body;Body;Body;Body;Body;5'UTR;5'UTR
cg04993279	3.70201	0.464222	1.41561e-10	9.07643e-08	chr1	8940460	S_Shore
cg17084927	-4.04243	-0.555435	1.41674e-10	9.07643e-08	chr12	52624266	N_Shelf
cg14544225	-3.99467	-0.455222	1.41703e-10	9.07643e-08	chr17	11139650	N_Shelf
cg10778005	-3.20448	-0.347743	1.41772e-10	9.07643e-08	chr17	68520764	OpenSea
cg03846076	-3.99683	-0.439356	1.41867e-10	9.07643e-08	chr5	172743837	OpenSea	STC2	3'UTR
cg19823847	-5.20819	-0.708336	1.41978e-10	9.07643e-08	chr6	138539706	OpenSea	KIAA1244;PBOV1	Body;TSS200
cg22229775	-3.70569	-0.55841	1.42009e-10	9.07643e-08	chr5	2099215	OpenSea
cg09052906	-5.032	-0.644017	1.42326e-10	9.07643e-08	chr10	30482312	OpenSea
cg08844698	-5.17734	-0.708885	1.42381e-10	9.07643e-08	chr16	85185607	OpenSea
cg11080540	1.97191	0.307126	1.42812e-10	9.07643e-08	chr5	54897272	OpenSea
cg01194407	-3.85621	-0.493487	1.4283e-10	9.07643e-08	chr10	99266123	OpenSea	UBTD1	Body
cg02397368	-3.25728	-0.427853	1.42881e-10	9.07643e-08	chr5	2564206	N_Shore
cg21144274	-4.66832	-0.625572	1.43148e-10	9.07643e-08	chr7	90085646	OpenSea
cg14150521	-4.13154	-0.463706	1.43164e-10	9.07643e-08	chr4	145609805	OpenSea	HHIP	Body
cg26190515	-5.55358	-0.740047	1.43182e-10	9.07643e-08	chr3	108820106	OpenSea	MORC1	Body
cg10955243	-3.80732	-0.39346	1.432e-10	9.07643e-08	chr3	31127018	OpenSea
cg21289466	-4.17016	-0.537462	1.43232e-10	9.07643e-08	chr20	5577716	OpenSea	GPCPD1	Body
cg26951406	-4.9007	-0.624056	1.43246e-10	9.07643e-08	chr13	100983749	OpenSea	PCCA;PCCA;PCCA	Body;Body;Body
cg25336383	-4.7291	-0.659894	1.43249e-10	9.07643e-08	chr9	116384966	OpenSea
cg03671431	-3.69743	-0.469108	1.43274e-10	9.07643e-08	chr18	61604367	S_Shore
cg09992216	-4.10578	-0.584205	1.43325e-10	9.07643e-08	chr11	32353565	N_Shore
cg03650425	-2.6665	-0.424454	1.43735e-10	9.07643e-08	chr20	56136488	OpenSea	PCK1	Body
cg18204912	-4.31156	-0.612511	1.43756e-10	9.07643e-08	chr10	105901846	OpenSea	CFAP43	Body
cg09642825	-3.18109	-0.260999	1.43826e-10	9.07643e-08	chr16	87416230	N_Shore	FBXO31;FBXO31	Body;Body
cg06243458	-2.73767	-0.405095	1.43846e-10	9.07643e-08	chr20	17679422	OpenSea	BANF2;BANF2;BANF2	TSS1500;TSS1500;Body
cg05281206	-4.67902	-0.617103	1.43893e-10	9.07643e-08	chr17	32682770	OpenSea	CCL13	TSS1500
cg13554575	-4.33559	-0.56687	1.43926e-10	9.07643e-08	chr9	997475	N_Shore
cg07032439	-3.00533	-0.284774	1.44117e-10	9.08188e-08	chr20	23017312	S_Shore	SSTR4;SSTR4	1stExon;3'UTR
cg22447952	-3.47894	-0.512614	1.44254e-10	9.08199e-08	chr10	116003687	OpenSea	VWA2	5'UTR
cg09974707	-4.71018	-0.626892	1.44521e-10	9.08199e-08	chr18	61444248	OpenSea	SERPINB7;SERPINB7;SERPINB7;SERPINB7	5'UTR;5'UTR;TSS1500;5'UTR
cg12380441	-2.61608	-0.315992	1.44657e-10	9.08199e-08	chr11	1403976	N_Shore
cg14866423	-5.47722	-0.737529	1.44852e-10	9.08199e-08	chr4	185538555	OpenSea	LVCAT8	Body
cg17521665	-3.73253	-0.467861	1.44853e-10	9.08199e-08	chr6	106546704	OpenSea	PRDM1;PRDM1	Body;TSS200
cg17359931	3.36554	0.521759	1.45283e-10	9.09787e-08	chr3	20080218	N_Shore	KAT2B	TSS1500
cg23849443	-5.52236	-0.722689	1.45379e-10	9.09787e-08	chr20	8230364	OpenSea	PLCB1;PLCB1	Body;Body
cg21437163	-2.90938	-0.240313	1.45466e-10	9.09787e-08	chr5	180111607	OpenSea
cg19645470	-4.7968	-0.624438	1.45606e-10	9.09787e-08	chr11	109961309	N_Shore
cg25549968	-3.93003	-0.535413	1.45765e-10	9.09787e-08	chr13	108183725	OpenSea	MIR1267;FAM155A	TSS200;Body
cg16989952	-3.85253	-0.490649	1.45772e-10	9.09787e-08	chr4	174817591	OpenSea
cg07954806	-3.12481	-0.328899	1.46073e-10	9.09787e-08	chr2	224759278	OpenSea	WDFY1	Body
cg15219657	-2.93366	-0.332491	1.46114e-10	9.09787e-08	chr3	69355790	OpenSea	FRMD4B	Body
cg20506791	-2.26167	-0.229766	1.4616e-10	9.09787e-08	chr15	89448270	OpenSea	MFGE8;MFGE8;MFGE8;MFGE8;MFGE8	Body;Body;Body;Body;Body
cg12125606	-4.00108	-0.383063	1.46281e-10	9.09787e-08	chr4	78500969	OpenSea	CXCL13	5'UTR
cg01241065	-3.17903	-0.366361	1.46468e-10	9.09787e-08	chr4	78485295	OpenSea	CXCL13	5'UTR
cg02056268	-4.17874	-0.562649	1.46514e-10	9.09787e-08	chr1	248084056	OpenSea	OR2T8	TSS1500
cg08362543	-2.91093	-0.424665	1.46589e-10	9.09787e-08	chr3	149966336	OpenSea
cg13738686	-5.01936	-0.698586	1.46611e-10	9.09787e-08	chr3	185599118	OpenSea
cg00228496	-3.05016	-0.31774	1.46695e-10	9.09787e-08	chr2	85875472	OpenSea	USP39;USP39;USP39;USP39;USP39;USP39	3'UTR;Body;Body;Body;Body;Body
cg08437869	-4.45227	-0.587469	1.46787e-10	9.09787e-08	chr14	35435744	OpenSea
cg01865231	3.09919	0.455459	1.47168e-10	9.09936e-08	chr17	58449337	OpenSea	USP32	Body
cg21054197	-3.93806	-0.586991	1.473e-10	9.09936e-08	chr1	193699388	OpenSea
cg08151999	-3.80425	-0.463324	1.47415e-10	9.09936e-08	chr15	36030847	OpenSea	DPH6-AS1	Body
cg18057851	-2.92873	-0.454389	1.47417e-10	9.09936e-08	chr7	108082703	OpenSea	NRCAM;NRCAM;NRCAM;NRCAM	5'UTR;5'UTR;5'UTR;5'UTR
cg15627069	-3.10848	-0.325318	1.47467e-10	9.09936e-08	chr13	53825282	OpenSea
cg01632077	-3.70227	-0.493127	1.47602e-10	9.09936e-08	chr9	28264289	OpenSea	LINGO2;LINGO2	5'UTR;5'UTR
cg01780983	-3.67361	-0.51118	1.4768e-10	9.09936e-08	chr3	176623180	OpenSea
cg20686777	-4.18582	-0.517803	1.47703e-10	9.09936e-08	chr2	69327491	OpenSea	ANTXR1;ANTXR1;ANTXR1	Body;Body;Body
cg10402016	-3.86003	-0.492741	1.47845e-10	9.09936e-08	chr14	70375748	OpenSea	SMOC1;SMOC1	Body;Body
cg08784702	-4.28957	-0.211351	1.48172e-10	9.09936e-08	chr7	1099012	S_Shore	C7orf50;C7orf50;C7orf50	Body;Body;Body
cg06416034	-2.64247	-0.406556	1.48176e-10	9.09936e-08	chr10	92395206	OpenSea
cg14985635	-4.13297	-0.549761	1.48369e-10	9.09936e-08	chr4	116035357	OpenSea	NDST4	TSS1500
cg04406863	-3.48762	-0.274511	1.48424e-10	9.09936e-08	chr20	62177351	N_Shore	SRMS	Body
cg03072600	-4.89643	-0.628719	1.48434e-10	9.09936e-08	chr14	53657673	OpenSea
cg03147310	-2.82081	-0.265187	1.48476e-10	9.09936e-08	chr4	71996699	OpenSea
cg21380077	-4.65509	-0.581839	1.48554e-10	9.09936e-08	chr6	143164338	OpenSea	HIVEP2	5'UTR
cg19079253	-3.9177	-0.495746	1.48756e-10	9.09936e-08	chr1	232285416	OpenSea
cg13222227	-3.0038	-0.286703	1.48913e-10	9.09936e-08	chr1	155063794	OpenSea
cg12393108	-3.0665	-0.340609	1.48934e-10	9.09936e-08	chr11	124064793	OpenSea
cg00369659	-4.19309	-0.584867	1.48942e-10	9.09936e-08	chr21	29542998	OpenSea	LOC101927973	Body
cg06559878	-2.77753	-0.304695	1.49072e-10	9.09936e-08	chr5	156642345	OpenSea	ITK	Body
cg22334846	-3.4862	-0.279177	1.49123e-10	9.09936e-08	chr7	141701468	OpenSea	MGAM	5'UTR
cg18841420	-4.39488	-0.573387	1.49287e-10	9.0997e-08	chr20	32190625	OpenSea	CBFA2T2;CBFA2T2;CBFA2T2	5'UTR;Body;Body
cg26083537	-3.15564	-0.388319	1.49339e-10	9.0997e-08	chr5	38541503	OpenSea	LIFR;LIFR	5'UTR;5'UTR
cg22586527	-4.11815	-0.529373	1.49604e-10	9.10943e-08	chr11	16499411	OpenSea	SOX6	TSS1500
cg13518270	-2.79537	-0.354924	1.4976e-10	9.11204e-08	chr20	50415588	N_Shore	SALL4	Body
cg01556799	-4.20763	-0.568134	1.49906e-10	9.11204e-08	chr3	96844879	OpenSea	EPHA6	Body
cg13292263	-3.63203	-0.34621	1.49979e-10	9.11204e-08	chr15	67238541	OpenSea
cg00089470	-3.27172	-0.373468	1.50358e-10	9.11204e-08	chr15	96981081	OpenSea
cg24578769	-3.30086	-0.3377	1.50488e-10	9.11204e-08	chr2	8692174	OpenSea
cg03848978	-4.47337	-0.587556	1.50518e-10	9.11204e-08	chr3	141102964	OpenSea	ZBTB38	5'UTR
cg23202887	-2.28036	-0.370907	1.50694e-10	9.11204e-08	chr14	99691372	OpenSea	BCL11B;BCL11B	Body;Body
cg02077256	-5.10711	-0.699559	1.50732e-10	9.11204e-08	chr17	15133981	OpenSea	PMP22;PMP22;PMP22	3'UTR;3'UTR;3'UTR
cg10039480	-3.25319	-0.477466	1.50905e-10	9.11204e-08	chr2	19572032	OpenSea
cg19897113	-4.46685	-0.492248	1.51011e-10	9.11204e-08	chr1	26083702	OpenSea	MAN1C1	Body
cg05810476	-2.23495	-0.309846	1.51029e-10	9.11204e-08	chr10	89872861	OpenSea
cg21952207	-4.02524	-0.48784	1.51174e-10	9.11204e-08	chr2	231091920	OpenSea	SP110;SP140;SP140;SP140;SP140;SP140	TSS1500;Body;Body;Body;Body;Body
cg03805279	-4.08124	-0.585453	1.51356e-10	9.11204e-08	chr6	88873844	N_Shore	CNR1;CNR1;CNR1;CNR1	5'UTR;5'UTR;5'UTR;5'UTR
cg04579507	-3.7077	-0.409021	1.51466e-10	9.11204e-08	chr12	21324585	OpenSea	SLCO1B1	Body
cg05203213	-3.73353	-0.371359	1.51505e-10	9.11204e-08	chr2	73419551	OpenSea
cg06160413	-4.88086	-0.592817	1.51701e-10	9.11204e-08	chr1	85064270	OpenSea	LINC01461	Body
cg25803614	4.19185	0.601914	1.51703e-10	9.11204e-08	chr10	104944558	OpenSea	NT5C2;NT5C2	5'UTR;5'UTR
cg07498248	-3.7101	-0.406128	1.51738e-10	9.11204e-08	chr2	200466120	N_Shelf
cg01719718	-3.89846	-0.57868	1.5192e-10	9.11204e-08	chr13	36458809	OpenSea	MIR548F5;DCLK1	Body;Body
cg03110770	-2.63148	-0.297934	1.51975e-10	9.11204e-08	chr1	45061026	OpenSea	RNF220	Body
cg04077303	-4.17489	-0.603882	1.52002e-10	9.11204e-08	chr1	236308094	S_Shore	GPR137B	Body
cg18045100	-3.69445	-0.45459	1.52405e-10	9.11204e-08	chr5	3764541	OpenSea
cg05213414	-5.09109	-0.684498	1.52482e-10	9.11204e-08	chr10	30981352	OpenSea
cg14394687	-3.94382	-0.56051	1.52514e-10	9.11204e-08	chr17	64394426	OpenSea	PRKCA-AS1;PRKCA	Body;Body
cg20334115	2.99429	0.397867	1.5262e-10	9.11204e-08	chr1	226107899	N_Shelf	PYCR2	3'UTR
cg13486641	-4.08076	-0.343172	1.52797e-10	9.11204e-08	chr20	25479848	OpenSea	NINL	Body
cg27647255	-3.14331	-0.491741	1.52962e-10	9.11204e-08	chr3	124115408	OpenSea	KALRN;KALRN	Body;Body
cg15936906	-4.15565	-0.511088	1.53082e-10	9.11204e-08	chr17	30024653	OpenSea
cg22711149	-4.58359	-0.641505	1.53099e-10	9.11204e-08	chr5	138611733	S_Shore	SNHG4;SNHG4;MATR3;MATR3;MATR3	Body;Body;5'UTR;5'UTR;5'UTR
cg24685950	-4.21345	-0.590266	1.53112e-10	9.11204e-08	chr19	17262340	OpenSea	MYO9B;MYO9B	Body;Body
cg17727597	-5.13432	-0.704217	1.53128e-10	9.11204e-08	chr5	118159086	OpenSea
cg13242199	-2.89455	-0.380379	1.5334e-10	9.11204e-08	chr1	203410080	OpenSea
cg01465527	-4.21039	-0.560336	1.53373e-10	9.11204e-08	chr6	29548535	OpenSea	SNORD32B	TSS1500
cg01099825	4.89259	0.673815	1.53785e-10	9.11204e-08	chr9	140166114	N_Shore	COBRA1	Body
cg05130163	-2.53998	-0.379878	1.53876e-10	9.11204e-08	chr4	150875874	OpenSea
cg08323299	-4.54821	-0.643244	1.53908e-10	9.11204e-08	chr13	80563028	OpenSea
cg10746447	-4.26692	-0.569476	1.54017e-10	9.11204e-08	chr11	95809716	OpenSea	MAML2	Body
cg09790702	-4.22652	-0.599694	1.5423e-10	9.11204e-08	chr12	108697282	OpenSea	CMKLR1;CMKLR1;CMKLR1;CMKLR1	5'UTR;5'UTR;5'UTR;5'UTR
cg23111342	-4.2664	-0.505598	1.54293e-10	9.11204e-08	chr11	116857480	OpenSea	SIK3;SIK3;SIK3	Body;Body;5'UTR
cg02536793	-4.48177	-0.610445	1.54309e-10	9.11204e-08	chr5	167547869	OpenSea	TENM2	Body
cg11755182	-4.74073	-0.616162	1.54344e-10	9.11204e-08	chr5	28066820	OpenSea
cg12733432	-3.01973	-0.44278	1.54363e-10	9.11204e-08	chr1	231611807	OpenSea	SNRPD2P2	Body
cg01936287	-2.57667	-0.293266	1.54646e-10	9.11204e-08	chr20	42194581	OpenSea	SGK2;SGK2	5'UTR;TSS200
cg19758958	-3.09931	-0.356707	1.54673e-10	9.11204e-08	chr11	62319222	OpenSea
cg05218696	-3.20922	-0.272514	1.54758e-10	9.11204e-08	chr14	101402494	OpenSea	SNORD113-4	TSS1500
cg03456799	3.04203	0.43008	1.54978e-10	9.11204e-08	chr1	151634388	OpenSea	SNX27	Body
cg20261185	-3.36346	-0.375931	1.55004e-10	9.11204e-08	chr18	29086432	OpenSea	DSG2	Body
cg02795870	-3.4484	-0.487147	1.55004e-10	9.11204e-08	chr6	30954872	OpenSea	MUC21	Body
cg17153261	-3.75235	-0.57083	1.55082e-10	9.11204e-08	chr19	46635532	OpenSea
cg11058037	-3.942	-0.458028	1.5509e-10	9.11204e-08	chr11	62229913	OpenSea	AHNAK	Body
cg20899661	-4.52305	-0.55361	1.55145e-10	9.11204e-08	chr17	64420217	OpenSea	PRKCA	Body
cg26193268	-5.25306	-0.716855	1.55249e-10	9.11204e-08	chr6	30290443	N_Shelf	HCG18;HCG18	Body;Body
cg06807029	-3.76099	-0.460402	1.55285e-10	9.11204e-08	chr3	78928130	OpenSea	ROBO1;ROBO1;ROBO1;ROBO1	Body;Body;Body;Body
cg12472520	-2.48617	-0.367506	1.5533e-10	9.11204e-08	chr19	48867982	S_Shore	SYNGR4;TMEM143;TMEM143;TMEM143;TMEM143;TMEM143	5'UTR;TSS1500;TSS1500;TSS1500;TSS1500;TSS1500
cg16359035	-3.28192	-0.388506	1.55573e-10	9.11492e-08	chr5	111333920	OpenSea	NREP-AS1	Body
cg26886188	-4.11145	-0.504643	1.55625e-10	9.11492e-08	chr6	4251695	N_Shelf
cg04011469	-4.21723	-0.558479	1.55748e-10	9.11492e-08	chr2	82864753	OpenSea
cg02131853	-3.82983	-0.425302	1.55806e-10	9.11492e-08	chr4	39034637	OpenSea	TMEM156	TSS1500
cg06637330	-3.36079	-0.439241	1.56001e-10	9.11492e-08	chr5	3587851	N_Shelf
cg06182390	2.66896	0.380003	1.56037e-10	9.11492e-08	chr11	129838947	OpenSea	PRDM10;PRDM10	5'UTR;5'UTR
cg15287310	-3.28919	-0.318364	1.56199e-10	9.11492e-08	chr1	32951596	OpenSea	ZBTB8B	3'UTR
cg01518169	-3.58849	-0.4125	1.56293e-10	9.11492e-08	chr6	92828798	OpenSea
cg27276993	-2.92758	-0.312966	1.56326e-10	9.11492e-08	chr3	64367255	OpenSea
cg12961607	-3.99524	-0.430332	1.56512e-10	9.11772e-08	chr2	38976250	N_Shore	SFRS7	Body
cg09799162	-3.33325	-0.432166	1.56585e-10	9.11772e-08	chr5	88027713	OpenSea	MEF2C;MEF2C;MEF2C;MEF2C;MEF2C;MEF2C;MEF2C;MEF2C;MEF2C;MEF2C;MEF2C;MEF2C;MEF2C;MEF2C	ExonBnd;ExonBnd;ExonBnd;ExonBnd;ExonBnd;ExonBnd;ExonBnd;Body;Body;Body;Body;Body;Body;Body
cg03272370	-3.32071	-0.408173	1.57122e-10	9.13121e-08	chr20	10350530	OpenSea
cg26919347	-2.88644	-0.203003	1.57126e-10	9.13121e-08	chr4	77231677	S_Shelf	STBD1	3'UTR
cg07389305	-5.53049	-0.725361	1.57133e-10	9.13121e-08	chr2	231809311	OpenSea
cg22211507	-3.64198	-0.542839	1.57307e-10	9.13517e-08	chr3	108564871	OpenSea	TRAT1	Body
cg05965330	-3.51402	-0.383418	1.5758e-10	9.14034e-08	chr9	95911216	OpenSea
cg00533183	-3.68729	-0.541828	1.57607e-10	9.14034e-08	chr6	32810742	N_Shore	PSMB8;PSMB8	Body;Body
cg20601288	-3.77291	-0.491139	1.57881e-10	9.14804e-08	chr7	100031831	N_Shore
cg25588950	-2.32563	-0.265031	1.5806e-10	9.14804e-08	chr1	95848118	OpenSea
cg11247817	-5.21774	-0.71598	1.58133e-10	9.14804e-08	chr5	96294344	OpenSea	LNPEP;LNPEP;LNPEP	Body;5'UTR;1stExon
cg05282211	-3.50986	-0.359804	1.58225e-10	9.14804e-08	chr14	59351313	OpenSea	LINC01500	Body
cg14692284	-3.80128	-0.577343	1.58317e-10	9.14804e-08	chr5	118693725	S_Shore	TNFAIP8;TNFAIP8	Body;Body
cg02010852	-3.54521	-0.441273	1.5848e-10	9.14804e-08	chr9	126118355	OpenSea	CRB2	TSS200
cg23027596	-2.91292	-0.380686	1.58486e-10	9.14804e-08	chr9	138854008	S_Shore	UBAC1	TSS1500
cg10091866	-4.18102	-0.445627	1.58654e-10	9.14804e-08	chr1	185704549	S_Shore	HMCN1	Body
cg20684975	-4.203	-0.613597	1.58862e-10	9.14804e-08	chr7	122739877	OpenSea
cg22383380	-5.36404	-0.730309	1.58957e-10	9.14804e-08	chr1	86303978	OpenSea	COL24A1	Body
cg04478930	-3.12652	-0.274668	1.59007e-10	9.14804e-08	chr3	71927912	OpenSea
cg18007983	-4.37574	-0.597093	1.59138e-10	9.14948e-08	chr7	95022330	N_Shelf	PON3	Body
cg07613153	-3.64598	-0.518728	1.59338e-10	9.15491e-08	chr14	104436947	OpenSea	TDRD9	Body
cg18523477	-3.52121	-0.309532	1.59477e-10	9.1556e-08	chr20	55967503	S_Shore	RBM38;RBM38	Body;Body
cg17768123	-4.02847	-0.558715	1.5978e-10	9.1556e-08	chr6	56663406	OpenSea	DST;DST;DST	Body;Body;Body
cg07447870	-2.38115	-0.354643	1.59849e-10	9.1556e-08	chr4	6370956	OpenSea	PPP2R2C;PPP2R2C	Body;Body
cg18034978	-3.04285	-0.279989	1.59946e-10	9.1556e-08	chr1	179479373	OpenSea	AXDND1;AXDND1	Body;Body
cg08842514	-4.06921	-0.54212	1.59965e-10	9.1556e-08	chr3	171487202	OpenSea	PLD1;PLD1	5'UTR;5'UTR
cg21751556	-4.57892	-0.572991	1.59985e-10	9.1556e-08	chr21	32451135	OpenSea
cg25874170	-3.4402	-0.398696	1.60311e-10	9.16804e-08	chr6	48528510	OpenSea
cg16358138	-4.05272	-0.5496	1.60521e-10	9.16804e-08	chr21	44582917	OpenSea
cg11297127	-3.54633	-0.418017	1.60564e-10	9.16804e-08	chr9	136221180	N_Shelf	SURF1;SURF1	Body;5'UTR
cg03072825	-4.08061	-0.568695	1.60807e-10	9.16804e-08	chr3	34612693	OpenSea
cg19484010	-4.71757	-0.657931	1.60868e-10	9.16804e-08	chr1	64417296	OpenSea	ROR1;ROR1	Body;Body
cg12081910	-4.00041	-0.467013	1.6093e-10	9.16804e-08	chr5	9370475	OpenSea	SEMA5A	Body
cg24257381	-2.89504	-0.312392	1.61129e-10	9.16804e-08	chr1	202379967	OpenSea	PPP1R12B;PPP1R12B;PPP1R12B	Body;Body;Body
cg20979153	-4.92904	-0.59698	1.61239e-10	9.16804e-08	chr20	52199748	S_Shore	ZNF217	TSS200
cg23358740	-2.4607	-0.301886	1.61642e-10	9.16804e-08	chr14	102198157	OpenSea	C14orf72	Body
cg00104608	-3.0416	-0.388502	1.61701e-10	9.16804e-08	chr3	76146501	OpenSea
cg01982335	-3.84975	-0.575483	1.61755e-10	9.16804e-08	chr5	108195044	OpenSea	FER;FER	5'UTR;Body
cg08905910	-3.49085	-0.360732	1.61791e-10	9.16804e-08	chr7	42014753	OpenSea	GLI3	Body
cg00434573	-4.48215	-0.266983	1.61872e-10	9.16804e-08	chr19	2041960	Island	MKNK2;MKNK2	Body;Body
cg07533831	-3.41894	-0.409133	1.62066e-10	9.16804e-08	chr22	41941089	S_Shore	POLR3H;POLR3H;POLR3H;POLR3H;POLR3H	TSS1500;TSS1500;TSS1500;TSS1500;TSS1500
cg20156165	-2.59694	-0.2228	1.62241e-10	9.16804e-08	chr1	118322537	OpenSea
cg05250237	-2.48662	-0.350168	1.6233e-10	9.16804e-08	chr2	10633895	OpenSea
cg25518353	-2.24536	-0.364254	1.62398e-10	9.16804e-08	chr14	96469282	OpenSea
cg17978472	-4.9511	-0.592125	1.62408e-10	9.16804e-08	chr3	114146603	OpenSea	ZBTB20;ZBTB20;ZBTB20;ZBTB20;ZBTB20;ZBTB20;ZBTB20	Body;5'UTR;5'UTR;5'UTR;5'UTR;5'UTR;5'UTR
cg12239378	-4.02157	-0.486917	1.6241e-10	9.16804e-08	chr20	36721194	OpenSea
cg02028807	-3.53198	-0.533901	1.6267e-10	9.16804e-08	chr15	96289025	OpenSea
cg00564870	-3.49236	-0.387348	1.62999e-10	9.16804e-08	chr3	149018035	OpenSea
cg05836943	-2.51575	-0.35161	1.63122e-10	9.16804e-08	chr16	28888925	N_Shelf	ATP2A1;ATP2A1	TSS1500;TSS1500
cg21836475	-5.8105	-0.761386	1.63367e-10	9.16804e-08	chr13	76535057	OpenSea
cg19173056	-3.90592	-0.536432	1.63433e-10	9.16804e-08	chr2	137068818	OpenSea
cg01219553	-2.62405	-0.262402	1.63574e-10	9.16804e-08	chr2	46636023	OpenSea
cg25510201	-3.57514	-0.485831	1.63632e-10	9.16804e-08	chr5	175980531	OpenSea	PCDH24	5'UTR
cg21641517	-5.33443	-0.678555	1.63641e-10	9.16804e-08	chr18	30310880	OpenSea	KLHL14	Body
cg00422840	-4.64791	-0.65634	1.63707e-10	9.16804e-08	chr18	11204146	OpenSea
cg26267333	-3.27123	-0.471944	1.63881e-10	9.16804e-08	chr16	83614791	OpenSea	CDH13;CDH13;CDH13;CDH13	Body;Body;Body;Body
cg04267686	-6.01415	-0.766527	1.63885e-10	9.16804e-08	chr6	105907265	OpenSea
cg01004063	-3.49693	-0.410923	1.63888e-10	9.16804e-08	chr14	88606476	OpenSea
cg16443910	-3.91216	-0.442161	1.63909e-10	9.16804e-08	chr10	34813513	OpenSea	PARD3;PARD3;PARD3;PARD3;PARD3;PARD3;PARD3;PARD3;PARD3;PARD3;PARD3	Body;Body;Body;Body;Body;Body;Body;Body;Body;Body;Body
cg24053394	-4.6199	-0.587735	1.63976e-10	9.16804e-08	chr13	46747837	OpenSea	LCP1	5'UTR
cg27478707	-4.3835	-0.607312	1.63979e-10	9.16804e-08	chr6	32909781	OpenSea	HLA-DMB	TSS1500
cg05814257	-4.28354	-0.454844	1.64014e-10	9.16804e-08	chr2	37032869	N_Shelf	VIT;VIT;VIT;VIT	Body;Body;Body;Body
cg09605880	-4.71321	-0.672338	1.64358e-10	9.18069e-08	chr1	32397195	OpenSea	PTP4A2	5'UTR
cg06347789	-3.80809	-0.41666	1.64452e-10	9.18069e-08	chr11	78036524	OpenSea	GAB2;GAB2	5'UTR;Body
cg15616518	-2.91048	-0.34187	1.6465e-10	9.1858e-08	chr1	206964051	OpenSea
cg12136056	-3.94041	-0.461392	1.64777e-10	9.18696e-08	chr12	43686087	OpenSea
cg06103377	-3.84482	-0.551165	1.65031e-10	9.19049e-08	chr15	39771589	OpenSea
cg21055985	-3.43727	-0.466869	1.65157e-10	9.19049e-08	chr3	78921616	OpenSea	ROBO1;ROBO1;ROBO1	Body;Body;Body
cg12228364	-2.94414	-0.239608	1.65309e-10	9.19049e-08	chr11	11996476	OpenSea	DKK3;DKK3;DKK3	Body;Body;Body
cg26363753	-4.08247	-0.591061	1.65326e-10	9.19049e-08	chr3	177913761	OpenSea
cg14267780	-3.01315	-0.451063	1.65371e-10	9.19049e-08	chr11	1643498	OpenSea	HCCA2;KRTAP5-4	Body;TSS200
cg00103398	-4.06627	-0.594139	1.65495e-10	9.19148e-08	chr1	173834155	N_Shelf	SNORD47;GAS5;SNORD81;SNORD80	TSS1500;Body;TSS1500;TSS200
cg07803479	-2.86989	-0.41692	1.65872e-10	9.19442e-08	chr5	71528624	OpenSea	MRPS27;MRPS27;MRPS27	Body;Body;Body
cg00046877	-2.63758	-0.305459	1.66112e-10	9.19442e-08	chr22	19702664	S_Shore	SEPT5	Body
cg07103454	-3.875	-0.498832	1.66506e-10	9.19442e-08	chr2	44045919	OpenSea	ABCG5	Body
cg16106182	-4.63302	-0.587854	1.66515e-10	9.19442e-08	chr11	37146120	OpenSea
cg17052041	-4.81002	-0.620921	1.66584e-10	9.19442e-08	chr3	144899243	OpenSea
cg14968688	-5.17738	-0.713951	1.66703e-10	9.19442e-08	chr3	72715398	OpenSea
cg07207740	-3.62095	-0.455564	1.66751e-10	9.19442e-08	chr2	236421845	OpenSea	AGAP1;AGAP1;AGAP1	Body;Body;Body
cg05177685	-2.51434	-0.221761	1.66825e-10	9.19442e-08	chr6	30558470	OpenSea	ABCF1;ABCF1	Body;Body
cg26115667	-3.92738	-0.531619	1.66839e-10	9.19442e-08	chr14	103294656	OpenSea	TRAF3;TRAF3;TRAF3	5'UTR;5'UTR;5'UTR
cg11184245	-6.02685	-0.777241	1.6698e-10	9.19442e-08	chr6	53291636	OpenSea
cg16543884	3.08345	0.395443	1.67113e-10	9.19442e-08	chr6	34903476	OpenSea	ANKS1A	Body
cg15997518	-5.34867	-0.724689	1.67289e-10	9.19442e-08	chr1	81814874	OpenSea
cg16157364	-4.61772	-0.615437	1.67355e-10	9.19442e-08	chr14	45036519	OpenSea
cg00530268	-4.89613	-0.621554	1.67411e-10	9.19442e-08	chr3	126921916	OpenSea
cg07728373	-4.10649	-0.606988	1.67466e-10	9.19442e-08	chr2	229266790	OpenSea
cg06586886	-4.58508	-0.611072	1.67598e-10	9.19442e-08	chr11	130671465	OpenSea
cg13627659	-3.99755	-0.588616	1.67768e-10	9.19442e-08	chr16	55845971	OpenSea	CES1;CES1;CES1	Body;Body;Body
cg23170410	-4.17461	-0.60501	1.67926e-10	9.19442e-08	chr6	147964028	OpenSea
cg19670415	-2.7453	-0.239218	1.67996e-10	9.19442e-08	chrX	92695114	OpenSea
cg14122188	-3.09199	-0.379421	1.68011e-10	9.19442e-08	chr8	130282087	OpenSea
cg25252965	-4.88527	-0.682628	1.68039e-10	9.19442e-08	chr12	8695028	OpenSea	CLEC4E	TSS1500
cg00003900	-2.4044	-0.369453	1.68041e-10	9.19442e-08	chr16	2897074	OpenSea
cg24196318	-5.15805	-0.65383	1.68069e-10	9.19442e-08	chr21	33086923	OpenSea	SCAF4;SCAF4;SCAF4	Body;Body;Body
cg04119852	-2.50601	-0.255138	1.68096e-10	9.19442e-08	chr3	182840603	OpenSea	LAMP3	3'UTR
cg12061247	-4.10897	-0.559824	1.68482e-10	9.2097e-08	chr3	126284700	OpenSea
cg05609159	-3.75716	-0.500755	1.6872e-10	9.21272e-08	chr2	210187995	OpenSea
cg08262907	2.81867	0.435998	1.68791e-10	9.21272e-08	chr4	110625181	S_Shore	CASP6;CASP6	TSS1500;TSS1500
cg15321696	-3.39996	-0.31716	1.68856e-10	9.21272e-08	chr10	14424332	OpenSea
cg11367927	-3.57301	-0.481283	1.69005e-10	9.21501e-08	chr4	109636686	OpenSea
cg18795786	-3.12784	-0.390613	1.6914e-10	9.21658e-08	chr12	41087584	S_Shore	CNTN1;CNTN1	5'UTR;5'UTR
cg17507608	-4.15766	-0.48783	1.6938e-10	9.22288e-08	chr1	68113012	OpenSea
cg05707561	3.0361	0.396391	1.69653e-10	9.22288e-08	chr12	109090290	OpenSea	CORO1C;CORO1C;CORO1C	Body;Body;Body
cg11940690	-4.10699	-0.492786	1.6974e-10	9.22288e-08	chr3	37095999	OpenSea	LRRFIP2;LRRFIP2;LRRFIP2;LRRFIP2;LRRFIP2;LRRFIP2;LRRFIP2;LRRFIP2	ExonBnd;ExonBnd;ExonBnd;ExonBnd;Body;Body;Body;Body
cg25640837	-3.76954	-0.36536	1.69947e-10	9.22288e-08	chr13	101914705	OpenSea	NALCN	Body
cg22491122	-4.08497	-0.608137	1.69978e-10	9.22288e-08	chr1	233500733	S_Shelf	KIAA1804	Body
cg00049883	-3.06011	-0.297788	1.69996e-10	9.22288e-08	chr16	5554273	OpenSea
cg07219303	-5.25253	-0.721112	1.70169e-10	9.22288e-08	chr4	100140905	OpenSea	ADH6;ADH6	TSS1500;TSS1500
cg14607163	-2.52665	-0.249762	1.70206e-10	9.22288e-08	chr20	541483	OpenSea
cg06621606	-4.98317	-0.684998	1.70348e-10	9.22288e-08	chr5	82999102	OpenSea	HAPLN1	5'UTR
cg07114441	-3.67463	-0.533673	1.70437e-10	9.22288e-08	chr11	114251731	OpenSea	LOC101928940	TSS1500
cg05094137	-2.44879	-0.274351	1.70872e-10	9.22288e-08	chr16	53125208	OpenSea	CHD9	5'UTR
cg05210365	-4.77775	-0.654431	1.71042e-10	9.22288e-08	chr8	123486109	OpenSea	LOC105375734	Body
cg26746986	-3.76614	-0.546707	1.71055e-10	9.22288e-08	chr10	118177499	OpenSea
cg25516633	-2.5689	-0.315251	1.71195e-10	9.22288e-08	chr8	101315846	OpenSea	RNF19A;RNF19A	TSS1500;5'UTR
cg08738340	-3.42431	-0.527751	1.7121e-10	9.22288e-08	chr16	82685721	OpenSea	CDH13;CDH13;CDH13;CDH13;CDH13;CDH13	5'UTR;Body;Body;Body;Body;Body
cg12585342	-3.42467	-0.42529	1.7127e-10	9.22288e-08	chr13	99953890	OpenSea	GPR183;UBAC2;UBAC2;UBAC2;MIR548AN	5'UTR;Body;Body;Body;Body
cg16155096	-3.10688	-0.40314	1.7143e-10	9.22288e-08	chr19	826359	S_Shelf	AZU1	TSS1500
cg19420510	-4.05639	-0.478033	1.71586e-10	9.22288e-08	chr12	41124066	OpenSea	CNTN1;CNTN1	5'UTR;5'UTR
cg00465247	-3.4109	-0.391419	1.71598e-10	9.22288e-08	chr13	50703477	N_Shore
cg01061681	-4.22398	-0.597831	1.71693e-10	9.22288e-08	chr15	100893783	S_Shelf
cg10598545	-4.24036	-0.536331	1.71706e-10	9.22288e-08	chr2	47003075	OpenSea
cg14825736	-5.28901	-0.705989	1.71716e-10	9.22288e-08	chr5	142077949	OpenSea	FGF1;FGF1;FGF1;FGF1	TSS1500;TSS1500;TSS1500;TSS1500
cg23381232	-3.42885	-0.350423	1.71739e-10	9.22288e-08	chr7	95696973	OpenSea	DYNC1I1;DYNC1I1;DYNC1I1	Body;Body;Body
cg15084269	-3.14822	-0.424961	1.71841e-10	9.22288e-08	chr1	180993237	S_Shore	STX6	TSS1500
cg17769985	-2.50775	-0.336663	1.72227e-10	9.22288e-08	chr8	108656076	OpenSea
cg19139358	-5.55624	-0.741195	1.72314e-10	9.22288e-08	chr5	111400717	OpenSea
cg06433660	-4.50077	-0.646145	1.72466e-10	9.22288e-08	chr15	91329745	OpenSea	BLM;BLM;BLM;BLM	Body;Body;Body;Body
cg01381305	-5.35042	-0.70449	1.72604e-10	9.22288e-08	chr5	157021696	OpenSea
cg04258676	-3.2669	-0.349297	1.72644e-10	9.22288e-08	chr1	94240208	OpenSea
cg12233751	-3.00565	-0.40765	1.72654e-10	9.22288e-08	chr8	39417353	OpenSea
cg06232585	-4.46001	-0.6215	1.72836e-10	9.22288e-08	chr5	110294022	OpenSea
cg22083866	-4.06724	-0.587574	1.72964e-10	9.22288e-08	chr15	70328989	S_Shelf
cg27405647	-5.30286	-0.720347	1.73076e-10	9.22288e-08	chr5	42547112	OpenSea	GHR;GHR;GHR;GHR;GHR;GHR	TSS1500;TSS1500;5'UTR;5'UTR;Body;5'UTR
cg04192244	-3.70659	-0.524056	1.73311e-10	9.22288e-08	chr3	98820640	OpenSea
cg04670653	-3.33703	-0.417829	1.73573e-10	9.22288e-08	chr11	117174054	OpenSea	BACE1;BACE1;BACE1;BACE1	Body;Body;Body;Body
cg04041679	-4.17054	-0.604025	1.73658e-10	9.22288e-08	chr12	118537229	N_Shelf	VSIG10	Body
cg14439102	-3.80517	-0.539945	1.73669e-10	9.22288e-08	chr9	80360719	OpenSea	GNAQ	Body
cg11921248	-3.89945	-0.568303	1.74003e-10	9.22288e-08	chr12	120219463	OpenSea	CIT;CIT	Body;Body
cg23120547	-3.87436	-0.457479	1.74118e-10	9.22288e-08	chr10	49833689	OpenSea	ARHGAP22;ARHGAP22	Body;Body
cg21635230	-4.94988	-0.627751	1.74151e-10	9.22288e-08	chr1	199121932	OpenSea
cg24089932	-2.93318	-0.254009	1.74191e-10	9.22288e-08	chr14	105354889	N_Shore	KIAA0284;KIAA0284	Body;Body
cg27522154	-3.89384	-0.545309	1.74267e-10	9.22288e-08	chr1	48458463	N_Shore
cg01400040	-5.187	-0.692564	1.74495e-10	9.22288e-08	chr15	61091220	OpenSea	RORA	Body
cg07556599	-4.80428	-0.607736	1.74899e-10	9.22288e-08	chr6	33243120	N_Shore	RPS18	Body
cg02782634	-5.46685	-0.735915	1.75078e-10	9.22288e-08	chr17	57916643	OpenSea	TMEM49	Body
cg25320788	-4.18222	-0.56471	1.75084e-10	9.22288e-08	chr1	170248129	OpenSea	LINC01142	Body
cg20446386	-4.14527	-0.510859	1.75147e-10	9.22288e-08	chr13	89193470	OpenSea	LINC00433	Body
cg12756880	-3.19561	-0.38906	1.75237e-10	9.22288e-08	chr6	106612416	OpenSea
cg22323734	3.4327	0.475804	1.75267e-10	9.22288e-08	chr11	64017337	N_Shore
cg18995885	-2.59033	-0.229391	1.75281e-10	9.22288e-08	chr6	157020029	OpenSea
cg06380030	-4.84853	-0.669891	1.75302e-10	9.22288e-08	chr14	65459268	OpenSea	FNTB;CHURC1-FNTB;CHURC1-FNTB	Body;Body;Body
cg13648553	-4.52521	-0.638272	1.75343e-10	9.22288e-08	chr4	28446568	OpenSea
cg14694156	-4.38599	-0.43807	1.75389e-10	9.22288e-08	chr7	30026819	N_Shore	SCRN1;SCRN1;SCRN1;SCRN1	Body;5'UTR;5'UTR;5'UTR
cg10021870	-3.55131	-0.521186	1.75608e-10	9.22288e-08	chr22	35759002	OpenSea
cg01448866	-3.43761	-0.37505	1.75801e-10	9.22288e-08	chr8	120662850	OpenSea
cg12867822	-5.63814	-0.73811	1.75864e-10	9.22288e-08	chr6	145079898	OpenSea	UTRN	Body
cg20782162	-4.49827	-0.595695	1.7592e-10	9.22288e-08	chr4	157672476	OpenSea
cg06197264	-4.4964	-0.582577	1.76087e-10	9.22288e-08	chr9	89145041	OpenSea
cg09954332	-3.89064	-0.497533	1.76168e-10	9.22288e-08	chr5	14018262	OpenSea
cg00993076	-5.65755	-0.731765	1.76315e-10	9.22288e-08	chr7	106280967	OpenSea
cg02902546	-5.6771	-0.746109	1.76471e-10	9.22288e-08	chr16	50136493	OpenSea	HEATR3	Body
cg07121693	-3.22666	-0.468119	1.76576e-10	9.22288e-08	chr10	44148437	S_Shelf
cg10880163	-3.70027	-0.46089	1.76816e-10	9.22288e-08	chr11	116455589	S_Shelf
cg03734392	-2.67644	-0.231448	1.76834e-10	9.22288e-08	chr14	102198271	OpenSea	LINC00239	Body
cg19662611	-2.32958	-0.209173	1.76937e-10	9.22288e-08	chr14	79989467	OpenSea	NRXN3;NRXN3;NRXN3	Body;Body;Body
cg06885320	-4.59954	-0.637412	1.77052e-10	9.22288e-08	chr1	35408885	OpenSea
cg16896163	-5.04119	-0.668323	1.77943e-10	9.22288e-08	chr15	38982980	OpenSea
cg23973801	-3.47975	-0.370941	1.78133e-10	9.22288e-08	chr20	3141496	S_Shore	UBOX5;FASTKD5;UBOX5	TSS1500;TSS1500;TSS1500
cg17021598	-4.19257	-0.573956	1.78234e-10	9.22288e-08	chr1	66418454	OpenSea	PDE4B;PDE4B;PDE4B;PDE4B	Body;Body;Body;Body
cg13691599	-3.59587	-0.40412	1.78325e-10	9.22288e-08	chr9	74863413	OpenSea	GDA	3'UTR
cg02745692	-3.47427	-0.381088	1.78363e-10	9.22288e-08	chr9	93822926	OpenSea
cg12760427	-4.49833	-0.64791	1.78372e-10	9.22288e-08	chr11	83392228	OpenSea	DLG2;DLG2;DLG2;DLG2;DLG2;DLG2	5'UTR;Body;Body;Body;Body;Body
cg27508452	-2.82773	-0.442956	1.78471e-10	9.22288e-08	chr20	57568833	OpenSea	NELFCD;NELFCD	ExonBnd;Body
cg17376726	-4.2745	-0.602419	1.78471e-10	9.22288e-08	chr3	8057735	OpenSea	LOC101927394	Body
cg18301613	-5.22817	-0.682658	1.78487e-10	9.22288e-08	chr5	111340597	OpenSea	NREP-AS1	Body
cg10418021	-3.05383	-0.353318	1.7849e-10	9.22288e-08	chr3	45957347	OpenSea	LZTFL1;LZTFL1	TSS200;TSS200
cg18434367	-6.27856	-0.761653	1.78492e-10	9.22288e-08	chr6	45891455	OpenSea	CLIC5;CLIC5	Body;Body
cg03115831	-2.75559	-0.318518	1.78684e-10	9.22288e-08	chr7	117371743	OpenSea	CTTNBP2	Body
cg08850555	-2.9112	-0.353078	1.78819e-10	9.22288e-08	chr17	78954253	N_Shore
cg19320820	3.47117	0.391762	1.7882e-10	9.22288e-08	chr4	87966326	OpenSea	AFF1;AFF1	Body;Body
cg24907034	-3.15678	-0.28952	1.78836e-10	9.22288e-08	chr3	124855641	OpenSea	SLC12A8;SLC12A8	Body;Body
cg16307474	-3.07129	-0.428725	1.79096e-10	9.22288e-08	chr4	47746428	OpenSea	CORIN;CORIN;CORIN;CORIN;CORIN;CORIN	ExonBnd;ExonBnd;ExonBnd;Body;Body;Body
cg13296334	-3.34143	-0.362019	1.79311e-10	9.22288e-08	chr18	24594127	OpenSea	CHST9;CHST9	Body;Body
cg25019644	-4.8123	-0.627242	1.79491e-10	9.22288e-08	chr17	65652796	OpenSea	PITPNC1;PITPNC1	Body;Body
cg04853616	-3.73744	-0.451292	1.79537e-10	9.22288e-08	chr10	116331609	OpenSea	ABLIM1;ABLIM1;ABLIM1	Body;Body;Body
cg11244941	-3.06827	-0.340547	1.79585e-10	9.22288e-08	chr5	152916423	OpenSea	GRIA1;GRIA1;GRIA1;GRIA1;GRIA1;GRIA1;GRIA1;GRIA1	5'UTR;Body;Body;Body;Body;Body;Body;Body
cg18316256	-3.52894	-0.289433	1.79596e-10	9.22288e-08	chr6	149491333	OpenSea
cg14425908	-5.03899	-0.684558	1.7981e-10	9.22288e-08	chr1	25291991	OpenSea	RUNX3	TSS1500
cg15085377	-2.74534	-0.325354	1.79936e-10	9.22288e-08	chr3	55622375	OpenSea	ERC2	3'UTR
cg18330875	-2.7412	-0.400794	1.80079e-10	9.22288e-08	chr12	107746401	OpenSea	BTBD11	Body
cg25276892	-5.38644	-0.683185	1.80268e-10	9.22288e-08	chr22	40573076	OpenSea	TNRC6B;TNRC6B;TNRC6B	Body;TSS1500;TSS1500
cg13719287	-3.08318	-0.296482	1.80322e-10	9.22288e-08	chr6	36165617	S_Shore	BRPF3	5'UTR
cg26566451	-5.01399	-0.663283	1.80475e-10	9.22288e-08	chr2	224816779	OpenSea
cg25224813	-3.69175	-0.505274	1.80729e-10	9.22288e-08	chr4	157713603	OpenSea	PDGFC;PDGFC	Body;Body
cg02926024	-3.77096	-0.418582	1.80831e-10	9.22288e-08	chr1	178095362	OpenSea	RASAL2	Body
cg06762151	-4.78695	-0.649523	1.80981e-10	9.22288e-08	chr18	61822559	OpenSea	LOC284294	Body
cg00569347	-3.58983	-0.429011	1.81012e-10	9.22288e-08	chr3	100645951	OpenSea	ABI3BP	Body
cg27037708	-2.85652	-0.232338	1.81013e-10	9.22288e-08	chr20	4721316	OpenSea	PRNT;PRNT;PRNT	TSS200;TSS200;TSS200
cg00356208	-2.66658	-0.410563	1.81121e-10	9.22288e-08	chr16	55167581	OpenSea
cg01663277	-3.80017	-0.448746	1.81143e-10	9.22288e-08	chr1	109246717	OpenSea
cg02764438	-4.19269	-0.494728	1.81253e-10	9.22288e-08	chr15	57671034	S_Shelf	CGNL1	5'UTR
cg16101077	-5.15539	-0.694001	1.81275e-10	9.22288e-08	chr10	129676142	OpenSea	CLRN3	3'UTR
cg19675599	-3.43026	-0.281088	1.81492e-10	9.22288e-08	chr6	139047738	OpenSea
cg22786162	-4.89375	-0.667287	1.81512e-10	9.22288e-08	chr7	82701979	OpenSea	PCLO;PCLO	Body;Body
cg11096701	-3.59284	-0.498774	1.81548e-10	9.22288e-08	chr11	124119867	OpenSea	OR8G1;OR8G1	TSS1500;TSS1500
cg17208579	-3.89563	-0.442688	1.81554e-10	9.22288e-08	chr9	111121975	OpenSea
cg18235690	-2.06308	-0.208233	1.8165e-10	9.22288e-08	chr19	46386962	N_Shore	IRF2BP1;IRF2BP1	3'UTR;1stExon
cg17870569	-4.49695	-0.628118	1.81757e-10	9.22288e-08	chr2	84513930	N_Shelf
cg13363596	-2.9941	-0.384742	1.81834e-10	9.22288e-08	chr21	37915313	OpenSea	CLDN14;CLDN14	TSS200;5'UTR
cg01008541	4.18474	0.594896	1.81877e-10	9.22288e-08	chr1	108594492	OpenSea
cg06936713	-4.40245	-0.538358	1.81908e-10	9.22288e-08	chr18	53044191	OpenSea	TCF4;TCF4;TCF4;TCF4;TCF4;TCF4;TCF4;TCF4;TCF4;TCF4;TCF4	Body;Body;Body;Body;Body;Body;Body;Body;Body;Body;5'UTR
cg09099510	-2.7945	-0.404019	1.81921e-10	9.22288e-08	chr1	23765525	S_Shore	ASAP3;ASAP3	Body;Body
cg11666994	-2.73525	-0.427548	1.82448e-10	9.22288e-08	chr12	98632820	OpenSea
cg14140478	-3.06093	-0.315806	1.82501e-10	9.22288e-08	chr8	124740321	OpenSea	ANXA13;ANXA13	Body;Body
cg24659348	-4.53474	-0.646654	1.82689e-10	9.22288e-08	chr7	139933245	S_Shelf
cg11343553	-4.36562	-0.492581	1.82721e-10	9.22288e-08	chr6	42346034	OpenSea	TRERF1;TRERF1	5'UTR;5'UTR
cg14584359	-3.6279	-0.504704	1.82751e-10	9.22288e-08	chr16	76181877	OpenSea
cg16578085	-2.97184	-0.440047	1.82785e-10	9.22288e-08	chr4	127771714	OpenSea
cg16858236	-3.41887	-0.416164	1.82883e-10	9.22288e-08	chr8	27238457	OpenSea	PTK2B;PTK2B;PTK2B;PTK2B	5'UTR;5'UTR;5'UTR;5'UTR
cg03545404	-4.01593	-0.547619	1.8289e-10	9.22288e-08	chr5	149556350	OpenSea	CDX1	Body
cg02671445	-4.33111	-0.470041	1.83111e-10	9.22288e-08	chr5	73614960	OpenSea
cg00890054	-2.97355	-0.317823	1.83153e-10	9.22288e-08	chr1	9405823	OpenSea	SPSB1	5'UTR
cg20159490	-3.08719	-0.336159	1.83399e-10	9.22288e-08	chr6	66493769	N_Shelf
cg09016994	-2.64054	-0.310376	1.83424e-10	9.22288e-08	chrX	5470075	OpenSea
cg16694793	-3.22794	-0.423137	1.83461e-10	9.22288e-08	chr4	88866784	OpenSea
cg16791210	-2.69552	-0.344971	1.8374e-10	9.22288e-08	chr2	85581378	N_Shore	ELMOD3;ELMOD3;ELMOD3;RETSAT;ELMOD3	TSS1500;TSS1500;TSS1500;Body;TSS1500
cg25364009	3.10107	0.307398	1.83839e-10	9.22288e-08	chr10	98053850	OpenSea
cg02494069	-4.62963	-0.64921	1.83864e-10	9.22288e-08	chr1	96822910	OpenSea	LOC101928241	Body
cg24379812	-3.24417	-0.448216	1.83899e-10	9.22288e-08	chr2	74213392	S_Shore	TET3	TSS200
cg20627156	-5.19451	-0.711655	1.83918e-10	9.22288e-08	chr8	111362564	OpenSea
cg20538211	-3.5634	-0.475258	1.83956e-10	9.22288e-08	chr4	58027287	N_Shelf
cg14609862	3.02572	0.309889	1.84133e-10	9.22288e-08	chr5	80121879	OpenSea	MSH3	Body
cg01607369	3.14047	0.398335	1.84136e-10	9.22288e-08	chr11	7598673	OpenSea	PPFIBP2	Body
cg14500718	-3.29701	-0.405049	1.84191e-10	9.22288e-08	chr1	156251456	OpenSea	TMEM79;SMG5	TSS1500;Body
cg18345406	-3.68218	-0.375803	1.84475e-10	9.22288e-08	chr4	152345440	OpenSea	FAM160A1	5'UTR
cg15270686	-4.35766	-0.539626	1.84477e-10	9.22288e-08	chr10	77583762	OpenSea	C10orf11;C10orf11;C10orf11	Body;Body;Body
cg04505972	-3.2107	-0.318563	1.84607e-10	9.22288e-08	chr2	173508040	OpenSea
cg00974594	-3.43939	-0.471929	1.8472e-10	9.22288e-08	chr2	123097943	OpenSea
cg09349058	-3.91778	-0.464052	1.84854e-10	9.22288e-08	chr11	97727857	OpenSea
cg22758846	-2.83803	-0.429289	1.85136e-10	9.22288e-08	chr22	30869112	OpenSea	SEC14L3	TSS1500
cg16567330	-4.41933	-0.601278	1.85282e-10	9.22288e-08	chr6	106577558	OpenSea
cg08718660	-3.45872	-0.345971	1.8535e-10	9.22288e-08	chr6	89758121	OpenSea
cg06987246	-3.08092	-0.359904	1.85351e-10	9.22288e-08	chr7	6659785	N_Shelf	ZNF853	Body
cg17828850	-3.65492	-0.399489	1.85364e-10	9.22288e-08	chr19	48597832	OpenSea	PLA2G4C;PLA2G4C;PLA2G4C	Body;Body;Body
cg11442606	-5.41158	-0.693028	1.85394e-10	9.22288e-08	chr5	130610319	OpenSea	CDC42SE2;CDC42SE2	5'UTR;5'UTR
cg15855924	-3.76059	-0.556889	1.85467e-10	9.22288e-08	chr13	111565111	N_Shore	ANKRD10	Body
cg20083186	-3.31015	-0.305337	1.85488e-10	9.22288e-08	chr3	151582337	OpenSea
cg04077175	-2.75743	-0.269702	1.85744e-10	9.22288e-08	chr19	10541271	N_Shore	PDE4A;PDE4A;PDE4A	TSS1500;Body;Body
cg09178666	-4.52263	-0.60133	1.85843e-10	9.22288e-08	chr8	12894534	OpenSea
cg12621405	-4.77939	-0.597439	1.85938e-10	9.22288e-08	chr10	28623852	OpenSea
cg24822247	-3.44594	-0.361438	1.85945e-10	9.22288e-08	chr17	9552040	S_Shelf	USP43;USP43	Body;Body
cg16398904	-3.41419	-0.328326	1.85981e-10	9.22288e-08	chr1	226863804	OpenSea	ITPKB-IT1;ITPKB	TSS1500;Body
cg15561305	-2.2213	-0.366965	1.8615e-10	9.22288e-08	chr15	97311973	OpenSea
cg07156249	-3.75972	-0.359143	1.86209e-10	9.22288e-08	chr6	32822911	S_Shore	PSMB9;PSMB9;TAP1	Body;Body;TSS1500
cg12866180	-3.92441	-0.56283	1.86221e-10	9.22288e-08	chr11	61396297	OpenSea	RPLP0P2;RPLP0P2	ExonBnd;Body
cg21967159	-3.62184	-0.514265	1.86291e-10	9.22288e-08	chr20	52337647	OpenSea
cg27383476	-4.25946	-0.62543	1.86332e-10	9.22288e-08	chr21	32389551	OpenSea
cg23912035	-3.23368	-0.291868	1.86503e-10	9.22288e-08	chr10	33505747	OpenSea	NRP1;NRP1;NRP1;NRP1;NRP1;NRP1	Body;Body;Body;Body;Body;Body
cg20897731	-3.42165	-0.44066	1.86513e-10	9.22288e-08	chr1	162955130	OpenSea
cg16103159	-3.39504	-0.52625	1.86632e-10	9.22288e-08	chr22	26561575	N_Shelf
cg03566156	-2.41631	-0.26847	1.86781e-10	9.22288e-08	chr12	49319558	S_Shore	FKBP11;FKBP11;FKBP11	TSS1500;TSS1500;TSS1500
cg14741228	-3.17288	-0.262883	1.86831e-10	9.22288e-08	chr12	31476479	N_Shore	FAM60A;FAM60A;FLJ13224;FAM60A	5'UTR;5'UTR;TSS1500;5'UTR
cg23717593	-3.85109	-0.488039	1.86952e-10	9.22362e-08	chr1	86617731	N_Shelf	COL24A1	Body
cg22971636	-4.35057	-0.60712	1.87148e-10	9.22801e-08	chr21	18223564	OpenSea
cg04107199	-2.71646	-0.255806	1.87487e-10	9.23266e-08	chr8	42112742	OpenSea
cg14739038	-3.92569	-0.429856	1.87585e-10	9.23266e-08	chr8	37181694	OpenSea	MIR1268A	Body
cg08135136	-5.07561	-0.624543	1.8764e-10	9.23266e-08	chr3	114303730	OpenSea	ZBTB20;ZBTB20;ZBTB20;ZBTB20;ZBTB20;ZBTB20;ZBTB20	Body;5'UTR;5'UTR;5'UTR;5'UTR;5'UTR;5'UTR
cg24775166	-4.48763	-0.584636	1.87669e-10	9.23266e-08	chr2	204616964	OpenSea
cg20215212	-2.94241	-0.284957	1.88572e-10	9.2546e-08	chr17	28618041	N_Shore	BLMH	Body
cg13051067	-3.5046	-0.50421	1.88628e-10	9.2546e-08	chr8	122174358	OpenSea
cg03860422	-3.91253	-0.53212	1.88678e-10	9.2546e-08	chr17	63019691	OpenSea	GNA13;GNA13	Body;Body
cg09829755	-3.23218	-0.410805	1.88827e-10	9.2546e-08	chr11	66717718	OpenSea	PC;PC	5'UTR;5'UTR
cg00892294	-6.15721	-0.784149	1.89014e-10	9.2546e-08	chr13	49323918	OpenSea
cg26196204	-4.75648	-0.655331	1.89017e-10	9.2546e-08	chr9	120318380	OpenSea
cg13492490	2.8982	0.417814	1.89044e-10	9.2546e-08	chr15	75341993	OpenSea	PPCDC;PPCDC;PPCDC;PPCDC;PPCDC;PPCDC;PPCDC	3'UTR;3'UTR;3'UTR;3'UTR;3'UTR;3'UTR;Body
cg17108303	-4.21336	-0.571789	1.89058e-10	9.2546e-08	chr2	133165082	OpenSea
cg26610808	-2.53174	-0.266154	1.89126e-10	9.2546e-08	chr10	102046685	S_Shore	BLOC1S2;BLOC1S2	TSS1500;TSS1500
cg10697431	-3.50493	-0.481206	1.89331e-10	9.2546e-08	chr8	26725982	S_Shore
cg07678124	-4.79125	-0.655039	1.89419e-10	9.2546e-08	chr1	193584181	OpenSea
cg10094691	-3.25306	-0.373223	1.89438e-10	9.2546e-08	chr21	42210827	N_Shelf	DSCAM	Body
cg02331158	4.68436	0.632332	1.89576e-10	9.2546e-08	chr9	84211203	OpenSea	TLE1;TLE1;TLE1	Body;Body;Body
cg07535790	-5.76527	-0.761191	1.89611e-10	9.2546e-08	chr3	114528931	OpenSea	ZBTB20;ZBTB20;ZBTB20	Body;5'UTR;5'UTR
cg25490896	-2.07506	-0.253885	1.89967e-10	9.26154e-08	chr2	175420939	OpenSea
cg09005125	-3.92702	-0.50212	1.90085e-10	9.26205e-08	chr5	66296978	N_Shelf	MAST4;MAST4	Body;Body
cg25014776	-5.57465	-0.745829	1.90233e-10	9.26408e-08	chr12	65951721	OpenSea	LOC100507065;LOC100507065;LOC100507065;LOC100507065	Body;Body;Body;Body
cg26307701	-5.1229	-0.666913	1.90496e-10	9.27052e-08	chr6	133141956	OpenSea
cg04564844	-4.29867	-0.616587	1.9058e-10	9.27052e-08	chr17	67651487	OpenSea	LINC01483;LINC01483	Body;Body
cg15598096	-2.99696	-0.317388	1.9069e-10	9.27065e-08	chr15	26380916	OpenSea
cg16890436	-5.35307	-0.728942	1.90905e-10	9.27374e-08	chr5	148664606	OpenSea	AFAP1L1;AFAP1L1	Body;Body
cg16510530	-4.48354	-0.645894	1.91029e-10	9.27374e-08	chr3	71049748	OpenSea	FOXP1	Body
cg23639565	-2.83115	-0.380732	1.91074e-10	9.27374e-08	chr1	40507857	S_Shore	CAP1;CAP1	5'UTR;5'UTR
cg03889044	-3.37645	-0.402721	1.9121e-10	9.27388e-08	chr2	242802099	N_Shelf	PDCD1	TSS1500
cg06294991	-3.19803	-0.399225	1.91305e-10	9.27388e-08	chr6	52796521	OpenSea
cg20734611	-3.29564	-0.331844	1.91448e-10	9.27388e-08	chr22	45297139	OpenSea	PHF21B;PHF21B;PHF21B;PHF21B	Body;Body;Body;Body
cg00907427	-2.45779	-0.227627	1.91506e-10	9.27388e-08	chr1	23668691	N_Shore	HNRNPR;HNRNPR;HNRNPR;HNRNPR	5'UTR;5'UTR;5'UTR;5'UTR
cg06909786	-3.18058	-0.261447	1.91966e-10	9.28722e-08	chr1	47705515	OpenSea
cg02886715	-3.14081	-0.264033	1.92068e-10	9.28722e-08	chr6	44691838	N_Shelf
cg16903811	-2.69772	-0.215437	1.92103e-10	9.28722e-08	chr22	21316245	N_Shelf
cg16158905	-4.59141	-0.599338	1.9246e-10	9.28752e-08	chr7	114429409	OpenSea
cg07100542	-3.27418	-0.351551	1.92584e-10	9.28752e-08	chr1	17402079	OpenSea	PADI2	Body
cg00935698	-2.91616	-0.275483	1.92585e-10	9.28752e-08	chr19	13754990	OpenSea
cg23810463	-3.87355	-0.545776	1.92739e-10	9.28752e-08	chr11	127208447	OpenSea
cg15405925	-2.89495	-0.266581	1.92753e-10	9.28752e-08	chr5	6591956	OpenSea
cg07928948	-3.8438	-0.564559	1.92928e-10	9.28822e-08	chr2	56997880	OpenSea
cg00733180	-3.91874	-0.549185	1.9303e-10	9.28822e-08	chr22	35101001	OpenSea
cg18876826	-3.56357	-0.374809	1.93089e-10	9.28822e-08	chr1	38396334	N_Shore	INPP5B	Body
cg24827839	-2.7781	-0.233158	1.93368e-10	9.29458e-08	chr4	146462169	OpenSea	SMAD1;SMAD1	Body;Body
cg20668718	-3.9916	-0.507195	1.93436e-10	9.29458e-08	chr5	146991927	OpenSea	JAKMIP2	Body
cg01591830	-3.93261	-0.408099	1.93671e-10	9.30073e-08	chr16	89666000	S_Shelf
cg21272727	-5.47985	-0.738883	1.93857e-10	9.30234e-08	chr14	22977008	OpenSea
cg12358323	-3.50182	-0.470214	1.9392e-10	9.30234e-08	chr3	117822877	OpenSea
cg20921146	-2.84107	-0.408078	1.94152e-10	9.30363e-08	chr1	11508268	OpenSea
cg23985057	-3.54411	-0.516008	1.94162e-10	9.30363e-08	chr9	135047834	OpenSea	NTNG2	Body
cg25155298	-3.1733	-0.37427	1.94295e-10	9.30488e-08	chr6	42408281	OpenSea	TRERF1	5'UTR
cg04285935	-4.08392	-0.559649	1.94484e-10	9.30685e-08	chr14	63424087	OpenSea	KCNH5;KCNH5;KCNH5	Body;Body;Body
cg16997650	-3.04701	-0.469315	1.94636e-10	9.30685e-08	chr13	53772044	N_Shelf
cg11324025	-3.65434	-0.416127	1.94733e-10	9.30685e-08	chr8	20832861	OpenSea	LOC286114	Body
cg18170393	-3.18257	-0.312348	1.94899e-10	9.30685e-08	chr13	61363546	OpenSea
cg26706520	-4.20476	-0.590326	1.95043e-10	9.30685e-08	chr17	15655637	S_Shelf
cg17415859	-3.64479	-0.484276	1.95071e-10	9.30685e-08	chr7	4218990	OpenSea	SDK1;SDK1	Body;Body
cg27137731	-3.78368	-0.395796	1.95142e-10	9.30685e-08	chr2	16848626	OpenSea	FAM49A	TSS1500
cg01845303	-4.23296	-0.576796	1.95287e-10	9.30685e-08	chr12	14694314	OpenSea	PLBD1	Body
cg00512513	-2.1056	-0.255688	1.95304e-10	9.30685e-08	chr9	112495758	OpenSea	PALM2	Body
cg07008693	-3.0738	-0.33341	1.95758e-10	9.31249e-08	chr19	47894791	OpenSea
cg01399402	-2.91811	-0.268013	1.95876e-10	9.31249e-08	chr19	47221403	S_Shore	PRKD2;PRKD2;PRKD2	TSS1500;TSS1500;TSS1500
cg23317604	-3.18257	-0.391166	1.95893e-10	9.31249e-08	chr5	112574450	OpenSea	MCC;MCC	Body;Body
cg10218002	-4.4747	-0.630365	1.96013e-10	9.31249e-08	chr8	73759743	OpenSea	KCNB2	Body
cg12190768	-2.79473	-0.208506	1.96027e-10	9.31249e-08	chr4	100737691	OpenSea	DAPP1;DAPP1	TSS1500;TSS1500
cg02304033	-3.69802	-0.508301	1.96169e-10	9.31249e-08	chr10	129346680	OpenSea	NPS	TSS1500
cg22811703	-3.72244	-0.550835	1.96309e-10	9.31249e-08	chr16	86176818	OpenSea
cg03142217	-3.36013	-0.384714	1.96311e-10	9.31249e-08	chr13	29315419	OpenSea
cg20883510	-5.95227	-0.767847	1.96542e-10	9.31249e-08	chr2	73830430	OpenSea	ALMS1;ALMS1	ExonBnd;Body
cg22589055	-4.53631	-0.583076	1.96617e-10	9.31249e-08	chr8	86973512	OpenSea
cg05939394	-4.22858	-0.596299	1.9687e-10	9.31249e-08	chr14	58471612	OpenSea	C14orf37	Body
cg11348195	-3.76013	-0.540892	1.96897e-10	9.31249e-08	chr1	204136552	OpenSea	REN	TSS1500
cg09085507	-2.65302	-0.272706	1.96995e-10	9.31249e-08	chr8	21433889	OpenSea
cg24434262	-4.30338	-0.60653	1.97257e-10	9.31249e-08	chr13	93373017	OpenSea	GPC5-AS1;GPC5-AS1;GPC5-AS1;GPC5	TSS1500;Body;TSS1500;Body
cg17807458	-4.78359	-0.624576	1.97499e-10	9.31249e-08	chr7	150263087	OpenSea	GIMAP4	TSS1500
cg03629261	-3.43754	-0.341773	1.97511e-10	9.31249e-08	chr4	85724065	OpenSea	WDFY3	Body
cg03038560	-2.82749	-0.252927	1.97526e-10	9.31249e-08	chr8	105772729	OpenSea
cg00517092	-3.16661	-0.370625	1.97604e-10	9.31249e-08	chr7	93208251	S_Shelf
cg25702132	-3.69336	-0.478041	1.97647e-10	9.31249e-08	chr3	189717567	OpenSea	P3H2;P3H2	Body;5'UTR
cg25004163	-3.40146	-0.521728	1.97697e-10	9.31249e-08	chr15	97635149	OpenSea
cg11475690	-5.06733	-0.672922	1.97862e-10	9.31249e-08	chr7	134073327	OpenSea
cg21607106	-3.80623	-0.567066	1.98184e-10	9.31249e-08	chr13	71860344	OpenSea
cg24262469	-3.46386	-0.362464	1.98242e-10	9.31249e-08	chr3	156391694	N_Shore	TIPARP;LOC100287227	TSS1500;Body
cg17755026	-5.04852	-0.665747	1.98266e-10	9.31249e-08	chr3	189343051	OpenSea
cg06164602	-3.6274	-0.52327	1.98309e-10	9.31249e-08	chr8	87086018	S_Shelf
cg16959688	-4.26373	-0.567797	1.98414e-10	9.31249e-08	chr12	77350297	OpenSea
cg13159505	4.46154	0.603514	1.98434e-10	9.31249e-08	chr17	78845804	N_Shelf	RPTOR;RPTOR	Body;Body
cg04131381	3.89543	0.483519	1.98646e-10	9.31343e-08	chr12	13253236	N_Shore	GSG1;GSG1;GSG1	Body;Body;Body
cg00543460	-4.00992	-0.600815	1.98669e-10	9.31343e-08	chr15	63337496	S_Shore	TPM1;TPM1;TPM1;TPM1;TPM1;TPM1	Body;Body;Body;Body;Body;Body
cg17001434	-2.53069	-0.205441	1.98916e-10	9.31689e-08	chr17	73937563	S_Shore	FBF1	TSS1500
cg21933278	-3.13664	-0.461175	1.98966e-10	9.31689e-08	chrX	129991465	OpenSea	ENOX2;ENOX2;ENOX2	5'UTR;5'UTR;5'UTR
cg20269267	-3.58831	-0.484454	1.99133e-10	9.31689e-08	chr1	57930660	OpenSea	DAB1	5'UTR
cg08015257	-3.47635	-0.434037	1.99173e-10	9.31689e-08	chr19	22967923	OpenSea	ZNF99	TSS1500
cg24907294	-5.3955	-0.711485	1.99491e-10	9.32401e-08	chr3	88206012	OpenSea	C3orf38	3'UTR
cg21683480	-4.70221	-0.670847	1.99642e-10	9.32401e-08	chr3	89469049	OpenSea	EPHA3	Body
cg22169990	5.26939	0.600335	1.99648e-10	9.32401e-08	chr7	150786051	S_Shore	AGAP3;AGAP3	Body;Body
cg04922526	-3.21901	-0.425087	2.00005e-10	9.33564e-08	chr2	1555158	OpenSea
cg19442241	-3.82709	-0.570303	2.00328e-10	9.34246e-08	chr2	207314881	OpenSea	ADAM23	Body
cg26454672	-3.28676	-0.512566	2.00431e-10	9.34246e-08	chr9	37011472	OpenSea	PAX5;PAX5;PAX5;PAX5;PAX5;PAX5;PAX5;PAX5;PAX5;PAX5;PAX5;PAX5;PAX5	Body;Body;Body;Body;Body;Body;Body;Body;Body;Body;Body;Body;Body
cg11864094	-4.09659	-0.556535	2.00475e-10	9.34246e-08	chr16	1767675	OpenSea	MAPK8IP3;MAPK8IP3	Body;Body
cg27368718	-4.97736	-0.673666	2.00714e-10	9.34715e-08	chr18	3883519	S_Shelf
cg06297833	-2.91868	-0.294331	2.00802e-10	9.34715e-08	chr8	59080835	OpenSea
cg09652674	-4.82066	-0.677435	2.01055e-10	9.34715e-08	chr6	24575073	OpenSea	KIAA0319;KIAA0319;KIAA0319;KIAA0319;KIAA0319;KIAA0319	Body;Body;Body;Body;Body;Body
cg25959477	-3.79347	-0.527707	2.01115e-10	9.34715e-08	chr20	47521934	OpenSea
cg09894294	-3.52205	-0.526505	2.01354e-10	9.35324e-08	chr21	23179036	OpenSea
cg10852390	-3.7737	-0.36907	2.0156e-10	9.35776e-08	chr2	226198097	OpenSea
cg06580770	-5.11594	-0.709473	2.01821e-10	9.36487e-08	chr6	32054790	N_Shore	TNXB	Body
cg18532880	-3.35218	-0.515172	2.01946e-10	9.36565e-08	chr1	220609013	OpenSea
cg05449741	-3.96073	-0.564736	2.02569e-10	9.36894e-08	chr13	109904638	OpenSea
cg06473611	-3.81974	-0.517818	2.02595e-10	9.36894e-08	chr5	29038210	OpenSea
cg15735240	-3.00329	-0.372195	2.02754e-10	9.36894e-08	chr6	30586360	S_Shore	MRPS18B;PPP1R10	Body;TSS1500
cg04582732	-2.74475	-0.413806	2.02819e-10	9.36894e-08	chr11	63448471	N_Shore	RTN3;RTN3;RTN3;RTN3;RTN3;RTN3;RTN3;RTN3;RTN3	TSS1500;TSS1500;TSS1500;TSS1500;TSS1500;TSS1500;TSS1500;TSS1500;TSS1500
cg09178064	-3.76948	-0.521943	2.02925e-10	9.36894e-08	chr6	141702457	OpenSea
cg01741032	-3.43198	-0.304368	2.0302e-10	9.36894e-08	chr5	89586773	OpenSea	LINC01339	TSS1500
cg18826637	-4.26919	-0.592325	2.03088e-10	9.36894e-08	chr2	145116633	OpenSea
cg18728029	-3.31007	-0.292934	2.03155e-10	9.36894e-08	chr2	197041315	OpenSea
cg25526001	-2.79549	-0.233263	2.0317e-10	9.36894e-08	chr10	85939451	OpenSea	C10orf99	Body
cg11963170	-3.70575	-0.423362	2.03232e-10	9.36894e-08	chr10	68676712	OpenSea	LOC101928961;CTNNA3;CTNNA3	Body;Body;Body
cg00771752	-3.50186	-0.3492	2.0341e-10	9.36894e-08	chr14	25142840	OpenSea
cg04423472	-4.43796	-0.636156	2.0349e-10	9.36894e-08	chr4	190503022	OpenSea
cg22226904	-3.73035	-0.471216	2.03535e-10	9.36894e-08	chr1	27819060	S_Shelf
cg20616319	-3.79353	-0.445141	2.03655e-10	9.36894e-08	chr5	126984694	OpenSea	CTXN3	TSS200
cg00831726	-4.54505	-0.588141	2.03656e-10	9.36894e-08	chr3	142700876	OpenSea
cg24342159	-4.42156	-0.576906	2.03748e-10	9.36894e-08	chr8	124949787	OpenSea	FER1L6	5'UTR
cg05384127	-4.02313	-0.422541	2.03981e-10	9.37065e-08	chr22	27067406	OpenSea	MIATNB;MIAT;MIAT;MIAT;MIAT	TSS1500;Body;Body;Body;Body
cg05709638	-3.45386	-0.325296	2.04021e-10	9.37065e-08	chr12	101434129	OpenSea	ANO4;ANO4;ANO4	Body;Body;Body
cg01097963	-2.6324	-0.247517	2.0411e-10	9.37065e-08	chr13	38370060	OpenSea	TRPC4;TRPC4;TRPC4;TRPC4;TRPC4;TRPC4	5'UTR;5'UTR;5'UTR;5'UTR;5'UTR;5'UTR
cg00141989	-2.70633	-0.268213	2.04262e-10	9.37267e-08	chr3	191548708	OpenSea
cg07037583	-3.34984	-0.419343	2.04481e-10	9.37672e-08	chr12	72452357	OpenSea
cg14852456	-4.96936	-0.640038	2.04567e-10	9.37672e-08	chr17	73316961	OpenSea	GRB2;GRB2	Body;Body
cg07639702	-4.49204	-0.639424	2.04981e-10	9.38107e-08	chr7	43631366	OpenSea	STK17A	Body
cg07869023	-3.57592	-0.366046	2.05016e-10	9.38107e-08	chr20	17212376	S_Shelf	PCSK2	Body
cg00182040	3.24505	0.317157	2.05148e-10	9.38107e-08	chr6	14337524	OpenSea
cg05012578	-3.78492	-0.575492	2.0516e-10	9.38107e-08	chr15	46372424	OpenSea
cg10816468	-4.04301	-0.587006	2.05253e-10	9.38107e-08	chr6	1578579	OpenSea
cg07999201	-2.79711	-0.231987	2.05601e-10	9.38107e-08	chr4	16587121	OpenSea	LDB2;LDB2	Body;Body
cg07619832	-4.36928	-0.606628	2.05713e-10	9.38107e-08	chr4	154391509	S_Shelf	KIAA0922;KIAA0922	Body;Body
cg02395814	-3.05384	-0.208642	2.05928e-10	9.38107e-08	chr7	34767194	OpenSea	NPSR1;NPSR1;NPSR1;NPSR1;NPSR1;NPSR1-AS1;NPSR1-AS1;NPSR1-AS1	Body;Body;Body;Body;Body;Body;Body;Body
cg13865019	-3.04069	-0.333955	2.05941e-10	9.38107e-08	chr1	29681991	OpenSea
cg09287073	-4.3564	-0.638054	2.05985e-10	9.38107e-08	chr2	181509713	OpenSea
cg10418570	-3.45044	-0.298786	2.06004e-10	9.38107e-08	chr4	83450141	OpenSea	TMEM150C	5'UTR
cg14921047	-4.19119	-0.612808	2.0603e-10	9.38107e-08	chr19	55128028	OpenSea	LILRB1	TSS1500
cg00050618	-3.77348	-0.420236	2.06075e-10	9.38107e-08	chr16	27414418	OpenSea	IL21R;IL21R	TSS200;5'UTR
cg23218957	-4.75491	-0.677214	2.06179e-10	9.38107e-08	chr14	59109856	N_Shelf	DACT1;DACT1	Body;Body
cg01648751	-4.71299	-0.628883	2.06324e-10	9.38266e-08	chr5	38931978	OpenSea	OSMR;OSMR	ExonBnd;Body
cg09236445	-4.60498	-0.64801	2.0643e-10	9.38266e-08	chr3	73591147	OpenSea	PDZRN3	Body
cg02308312	-5.18553	-0.6866	2.06594e-10	9.38514e-08	chr2	158297087	OpenSea	CYTIP	Body
cg11670670	-2.85116	-0.387339	2.0711e-10	9.39337e-08	chr5	154392995	OpenSea	KIF4B	TSS1500
cg12090736	-3.67897	-0.484869	2.07369e-10	9.39337e-08	chr4	104344118	OpenSea
cg23542994	-3.46582	-0.401883	2.07385e-10	9.39337e-08	chr8	117336018	OpenSea	LINC00536	Body
cg13934406	-5.85984	-0.764309	2.07412e-10	9.39337e-08	chr6	32120878	N_Shore	PPT2;PRRT1;PPT2	TSS1500;TSS1500;TSS1500
cg10319905	-5.37744	-0.730601	2.07417e-10	9.39337e-08	chr14	98097986	OpenSea
cg03090059	-4.5229	-0.630281	2.07425e-10	9.39337e-08	chr15	59992495	OpenSea
cg07097184	-4.14949	-0.589137	2.07604e-10	9.39652e-08	chr4	153900012	S_Shelf	FHDC1	3'UTR
cg16316706	-5.1836	-0.687494	2.07724e-10	9.39707e-08	chr6	111410693	S_Shore	SLC16A10	Body
cg27394794	-2.63586	-0.261302	2.0806e-10	9.40735e-08	chr10	52600370	OpenSea	A1CF;A1CF;A1CF	Body;Body;Body
cg19811093	-3.12695	-0.493494	2.08341e-10	9.41069e-08	chr5	146784007	OpenSea	DPYSL3;DPYSL3	Body;Body
cg21398920	-3.32671	-0.426009	2.08358e-10	9.41069e-08	chr8	122109884	OpenSea
cg22810795	-3.54005	-0.519164	2.08526e-10	9.41069e-08	chr1	73772409	OpenSea	LINC01360;LINC01360	Body;Body
cg16633930	-3.23777	-0.322454	2.0886e-10	9.41069e-08	chr12	71988456	OpenSea
cg14752356	-3.54576	-0.492011	2.09281e-10	9.41069e-08	chr6	166247032	OpenSea
cg20448706	-4.13503	-0.507484	2.09367e-10	9.41069e-08	chr14	32941841	OpenSea	AKAP6	Body
cg12256630	-4.39303	-0.560188	2.09373e-10	9.41069e-08	chr16	57027256	S_Shelf
cg25467224	-5.06218	-0.695606	2.09418e-10	9.41069e-08	chr22	50218031	S_Shore	BRD1;BRD1	5'UTR;5'UTR
cg20033652	-3.97156	-0.459887	2.09455e-10	9.41069e-08	chr14	51290662	OpenSea	NIN;NIN;NIN;NIN	5'UTR;5'UTR;TSS1500;5'UTR
cg11154733	-5.27694	-0.715288	2.09563e-10	9.41069e-08	chr5	127148500	OpenSea
cg01339630	-4.06344	-0.520533	2.09575e-10	9.41069e-08	chr14	101376887	OpenSea	MIR370	TSS1500
cg17815221	-4.70277	-0.658374	2.09618e-10	9.41069e-08	chr16	81820172	OpenSea	PLCG2	Body
cg23613882	-3.56609	-0.532621	2.09719e-10	9.41069e-08	chr10	123364813	N_Shelf
cg11828888	-3.43501	-0.28652	2.098e-10	9.41069e-08	chr19	9977094	OpenSea	OLFM2;OLFM2	Body;Body
cg16255827	-4.4618	-0.606105	2.09801e-10	9.41069e-08	chr2	178877759	OpenSea	PDE11A;PDE11A	Body;Body
cg07988979	-2.34637	-0.22419	2.099e-10	9.41069e-08	chr2	239888415	Island
cg26319722	-3.45094	-0.465735	2.09982e-10	9.41069e-08	chr20	57907176	OpenSea
cg13554177	-4.73842	-0.662024	2.10379e-10	9.41857e-08	chr6	79780164	OpenSea	PHIP	Body
cg15160686	-2.60938	-0.284871	2.10381e-10	9.41857e-08	chr1	24562825	OpenSea
cg05759108	-2.15713	-0.251367	2.10484e-10	9.41857e-08	chr2	23811899	OpenSea	KLHL29	Body
cg15507690	-4.2601	-0.400571	2.10712e-10	9.42389e-08	chr3	176919597	S_Shelf
cg24375958	-5.58103	-0.74178	2.10886e-10	9.42473e-08	chr15	89384652	OpenSea	ACAN;ACAN	Body;Body
cg00969893	-4.8987	-0.68982	2.10948e-10	9.42473e-08	chr15	63133069	OpenSea	TLN2	3'UTR
cg19307112	-2.68097	-0.26135	2.11166e-10	9.4296e-08	chr16	71576484	OpenSea
cg25179011	-4.58013	-0.558931	2.11601e-10	9.44186e-08	chr18	12880032	N_Shelf	PTPN2;PTPN2;PTPN2;PTPN2	Body;Body;Body;Body
cg21398322	-3.12974	-0.38768	2.1171e-10	9.44186e-08	chr8	25159174	OpenSea	DOCK5	Body
cg08594100	-3.66507	-0.465321	2.11821e-10	9.44186e-08	chr16	71919454	S_Shore	ZNF821;ZNF821;ZNF821	TSS1500;TSS1500;TSS1500
cg15761405	-5.66148	-0.747472	2.11877e-10	9.44186e-08	chr1	157746405	OpenSea	FCRL2	Body
cg17797414	-4.52782	-0.594484	2.12152e-10	9.44925e-08	chr3	113934079	OpenSea
cg22139637	-3.91655	-0.510093	2.12801e-10	9.46844e-08	chr6	53857529	OpenSea	LOC101927189	Body
cg17586774	-5.18085	-0.660436	2.12801e-10	9.46844e-08	chr14	65661726	OpenSea
cg25772365	-3.72339	-0.488336	2.13135e-10	9.46971e-08	chr6	140762224	OpenSea
cg03402926	-4.0639	-0.585063	2.13407e-10	9.46971e-08	chr11	27340767	OpenSea
cg05365607	-3.84066	-0.482299	2.13602e-10	9.46971e-08	chr13	55827087	OpenSea
cg04798055	-2.90675	-0.261485	2.13652e-10	9.46971e-08	chr5	67410659	OpenSea
cg00239835	-2.15601	-0.302825	2.13775e-10	9.46971e-08	chr11	72379867	OpenSea	PDE2A;PDE2A	5'UTR;Body
cg25813228	-4.59541	-0.627171	2.13824e-10	9.46971e-08	chr5	102812069	OpenSea
cg21754194	-4.51283	-0.614852	2.13897e-10	9.46971e-08	chr4	57393820	N_Shelf
cg27315448	-3.86325	-0.491858	2.14176e-10	9.46971e-08	chr7	79770081	OpenSea	GNAI1;GNAI1	5'UTR;Body
cg18334518	-4.71434	-0.642612	2.14185e-10	9.46971e-08	chr10	56245086	OpenSea	PCDH15;PCDH15;PCDH15;PCDH15;PCDH15;PCDH15;PCDH15;PCDH15;PCDH15;PCDH15;PCDH15;PCDH15	Body;Body;Body;Body;Body;Body;Body;Body;Body;Body;Body;Body
cg16885692	-3.29265	-0.418115	2.14305e-10	9.46971e-08	chr1	31354371	OpenSea	SDC3	Body
cg18668660	-2.68365	-0.323938	2.14462e-10	9.46971e-08	chr4	59941963	OpenSea
cg12915460	-3.6407	-0.474502	2.14625e-10	9.46971e-08	chr2	109760376	OpenSea	SH3RF3	Body
cg08773955	-3.26868	-0.379824	2.14735e-10	9.46971e-08	chr11	28542288	OpenSea
cg09512973	-5.38266	-0.522619	2.14844e-10	9.46971e-08	chr11	1682139	OpenSea	HCCA2	Body
cg06271797	-4.1273	-0.467185	2.14981e-10	9.46971e-08	chr1	84409003	OpenSea	TTLL7	Body
cg17185921	-5.31762	-0.721744	2.15009e-10	9.46971e-08	chr6	28946749	OpenSea
cg14611123	-3.48125	-0.335029	2.15059e-10	9.46971e-08	chr10	45554870	OpenSea
cg11621113	-3.34015	-0.307278	2.15245e-10	9.46971e-08	chr19	12776725	N_Shore	MORG1;MORG1;MAN2B1	TSS1500;TSS1500;Body
cg00966245	-3.12566	-0.413215	2.15276e-10	9.46971e-08	chr19	11819352	OpenSea
cg14383480	-3.78213	-0.490717	2.15323e-10	9.46971e-08	chr2	168043663	OpenSea	XIRP2;XIRP2;XIRP2;XIRP2;XIRP2	TSS200;TSS200;Body;Body;Body
cg11549286	-3.65707	-0.456023	2.15397e-10	9.46971e-08	chr7	79016767	OpenSea	MAGI2;MAGI2	Body;Body
cg25252708	-3.39235	-0.341026	2.15437e-10	9.46971e-08	chr2	209360441	OpenSea
cg02238247	-3.45289	-0.448427	2.15645e-10	9.46971e-08	chr2	190466020	OpenSea
cg15947301	-2.98329	-0.267025	2.15652e-10	9.46971e-08	chr17	3462082	OpenSea	TRPV3	TSS1500
cg13450951	-2.95951	-0.328848	2.15682e-10	9.46971e-08	chr3	168889183	OpenSea	MECOM;MECOM	5'UTR;Body
cg15291983	-3.39623	-0.447779	2.15783e-10	9.46971e-08	chr8	98376014	OpenSea	LOC101927066	Body
cg10905391	-3.02381	-0.277102	2.16094e-10	9.47176e-08	chr22	46879471	OpenSea	CELSR1	Body
cg12596733	2.75207	0.229362	2.16132e-10	9.47176e-08	chr6	2124644	OpenSea	GMDS;GMDS	Body;Body
cg06304894	-4.94412	-0.691243	2.16158e-10	9.47176e-08	chr5	63870294	OpenSea	RGS7BP;RGS7BP;RGS7BP;RGS7BP	TSS1500;TSS1500;TSS1500;Body
cg24809493	-2.74121	-0.331243	2.16272e-10	9.47196e-08	chr15	68726338	S_Shore
cg22126849	-3.19144	-0.375745	2.16458e-10	9.47535e-08	chr10	72338599	OpenSea
cg26012050	-2.56598	-0.224152	2.16671e-10	9.47626e-08	chr20	17292250	N_Shelf	PCSK2	Body
cg19386337	-2.68255	-0.345465	2.16703e-10	9.47626e-08	chr4	1111641	S_Shelf	TMED11P	Body
cg12310370	-3.39175	-0.416364	2.16807e-10	9.47626e-08	chr10	21435534	OpenSea	NEBL;C10orf113	Body;TSS200
cg18617860	-2.72102	-0.244949	2.1746e-10	9.49998e-08	chr20	10202522	S_Shelf	SNAP25;SNAP25	5'UTR;5'UTR
cg11293828	-3.11582	-0.433331	2.17607e-10	9.50161e-08	chr12	3598335	N_Shore
cg00774023	-5.14564	-0.687187	2.17831e-10	9.50545e-08	chr4	123622479	OpenSea
cg25025406	-3.22634	-0.355143	2.17914e-10	9.50545e-08	chr20	32712351	OpenSea
cg04329659	-5.00102	-0.685373	2.18273e-10	9.51475e-08	chr10	5705038	N_Shelf	ASB13;ASB13	Body;Body
cg22197631	-3.18426	-0.491344	2.18424e-10	9.51475e-08	chr6	64810974	OpenSea	EYS;EYS	Body;Body
cg13612530	-3.00251	-0.429569	2.18533e-10	9.51475e-08	chr6	166375543	OpenSea	LINC00473;LINC00473	Body;Body
cg02195296	-4.87542	-0.688077	2.18567e-10	9.51475e-08	chr8	72171928	OpenSea	EYA1;EYA1;EYA1;EYA1;EYA1;EYA1	Body;Body;Body;Body;Body;Body
cg18655633	-3.93472	-0.547169	2.18704e-10	9.51593e-08	chr19	48107418	N_Shelf
cg06019168	-5.20252	-0.65911	2.19061e-10	9.52213e-08	chr6	155976603	OpenSea
cg02261496	-4.27417	-0.563132	2.19306e-10	9.52213e-08	chr10	80192517	OpenSea
cg02146468	-5.25217	-0.67299	2.19325e-10	9.52213e-08	chr7	102790498	S_Shore	NAPEPLD;NAPEPLD	TSS1500;TSS1500
cg14925328	-3.47415	-0.382855	2.19553e-10	9.52213e-08	chr2	207913718	OpenSea
cg27616666	-5.13169	-0.699417	2.19554e-10	9.52213e-08	chr2	168193427	OpenSea
cg25772520	-3.29399	-0.431597	2.19615e-10	9.52213e-08	chr9	5886406	OpenSea
cg02100381	-4.20178	-0.59206	2.1968e-10	9.52213e-08	chr13	111025711	OpenSea	COL4A2	Body
cg20707921	-2.70469	-0.375934	2.19778e-10	9.52213e-08	chr12	45448215	S_Shelf
cg22454371	-3.71472	-0.429695	2.19836e-10	9.52213e-08	chr15	55131855	OpenSea
cg10649367	-3.77264	-0.36319	2.20145e-10	9.5297e-08	chr18	22804466	OpenSea	ZNF521;ZNF521	Body;Body
cg11323441	-3.51192	-0.510376	2.20248e-10	9.5297e-08	chr4	122063236	OpenSea	TNIP3;TNIP3;TNIP3	Body;Body;Body
cg22354724	-3.87064	-0.559955	2.20523e-10	9.5297e-08	chr19	46435631	N_Shelf
cg23468332	-4.31144	-0.616403	2.20545e-10	9.5297e-08	chr4	32464318	OpenSea
cg22250641	-4.35088	-0.619784	2.20922e-10	9.5297e-08	chr1	173834094	N_Shelf	GAS5;SNORD81;SNORD47;SNORD80	Body;TSS1500;TSS1500;TSS200
cg19899222	-3.62289	-0.539605	2.21161e-10	9.5297e-08	chr1	78741803	OpenSea	MGC27382	Body
cg07072405	-4.62425	-0.613454	2.21415e-10	9.5297e-08	chr12	105839243	OpenSea
cg06220112	-4.40715	-0.544238	2.21639e-10	9.5297e-08	chr4	80004287	OpenSea
cg25832867	-3.85327	-0.498376	2.21718e-10	9.5297e-08	chr12	22952457	OpenSea
cg24745500	-5.05082	-0.679335	2.21737e-10	9.5297e-08	chr4	88728805	OpenSea	IBSP	Body
cg20794541	2.33115	0.245404	2.21783e-10	9.5297e-08	chr6	147200317	OpenSea	STXBP5-AS1	Body
cg01959652	-3.31885	-0.401379	2.21844e-10	9.5297e-08	chr18	4017666	OpenSea	DLGAP1;DLGAP1	5'UTR;5'UTR
cg08998657	-3.25224	-0.311256	2.21852e-10	9.5297e-08	chr16	46893929	OpenSea
cg24340333	-3.31172	-0.46891	2.21922e-10	9.5297e-08	chr8	55470926	OpenSea
cg16366238	-4.68808	-0.667161	2.22222e-10	9.5297e-08	chr4	9972427	OpenSea	SLC2A9;SLC2A9	Body;Body
cg00882670	-4.16352	-0.617816	2.22225e-10	9.5297e-08	chr8	9789424	N_Shore
cg06432889	-3.37386	-0.496789	2.22328e-10	9.5297e-08	chr10	106020685	OpenSea	GSTO1;GSTO1;GSTO1	Body;Body;Body
cg25110832	-2.56295	-0.403048	2.22346e-10	9.5297e-08	chr5	71360847	OpenSea
cg02797747	-4.02187	-0.514688	2.22459e-10	9.5297e-08	chr4	96811007	OpenSea
cg09654881	-5.40357	-0.717531	2.22518e-10	9.5297e-08	chr1	61586157	OpenSea	NFIA;NFIA;NFIA;NFIA	Body;Body;Body;Body
cg01636821	-3.94901	-0.43347	2.22579e-10	9.5297e-08	chr7	3992592	OpenSea	SDK1	Body
cg03177220	-4.8234	-0.635489	2.22585e-10	9.5297e-08	chr3	45117862	OpenSea
cg20324784	-5.20695	-0.621293	2.2293e-10	9.5297e-08	chr10	74436268	OpenSea
cg07243892	-4.65226	-0.620055	2.22967e-10	9.5297e-08	chr3	18195180	OpenSea	LOC339862	Body
cg19446990	3.60439	0.534143	2.22989e-10	9.5297e-08	chr11	61739400	S_Shelf
cg04061411	-3.45328	-0.510767	2.23078e-10	9.5297e-08	chr15	78385733	OpenSea	SH2D7	Body
cg00203160	-3.80783	-0.451689	2.2315e-10	9.5297e-08	chr19	48968685	S_Shelf	KCNJ14	3'UTR
cg27291710	-3.84321	-0.456406	2.23167e-10	9.5297e-08	chr1	115866441	OpenSea	NGF	5'UTR
cg27536559	-3.51516	-0.342029	2.2328e-10	9.5297e-08	chr22	36465149	S_Shelf
[truncated: 118,136 more rows]

## Sheet: 18_Sig_U_CLL_M_CLL_EWAS_Results
CpGs FDR significantly differentially methylated across U_CLL and M_CLL cells, adjusting for Age and Sex.
CpG	logFC	P.Value	adj.P.Val	chr	pos	Relation_to_Island	UCSC_RefGene_Name	UCSC_RefGene_Group
cg07386385	-7.06415	1.09059e-46	9.20224e-41	chr16	80711191	OpenSea
cg07629149	-6.1276	8.47753e-44	3.57659e-38	chr10	288791	OpenSea
cg18328450	-5.91666	2.69577e-41	7.58215e-36	chr3	192129019	OpenSea
cg02212846	-4.2876	7.71458e-41	1.62736e-35	chr6	159218225	OpenSea
cg07699978	-6.42955	9.53794e-39	1.60959e-33	chr12	62800221	Shore
cg23455677	-6.31723	1.23547e-38	1.73745e-33	chr19	1057340	OpenSea	ABCA7	exon_35
cg02083532	-6.19148	6.49956e-38	7.83459e-33	chr10	949747	OpenSea
cg05533212	-4.98556	2.20467e-37	2.14314e-32	chr3	132564480	OpenSea
cg06264696	-6.34395	2.28592e-37	2.14314e-32	chr3	192123330	OpenSea
cg17503200	-6.73514	9.8944e-37	8.34872e-32	chr15	91856364	Shore
cg18013400	-4.54792	3.19627e-36	2.45178e-31	chr22	40597964	OpenSea
cg02609271	-3.19311	9.66813e-36	6.72482e-31	chr15	91855496	Shore
cg09542879	-3.6032	1.03608e-35	6.72482e-31	chr6	46637512	OpenSea
cg22206842	-6.76032	1.96728e-35	1.18568e-30	chr5	137072954	OpenSea
cg26970077	-5.75135	2.51513e-35	1.34125e-30	chr19	1045431	Shore
cg00211750	-6.03435	2.5433e-35	1.34125e-30	chr7	108623348	OpenSea
cg00832703	-5.70812	1.08083e-34	5.36463e-30	chr3	183536813	OpenSea
cg26837161	-5.8143	4.89257e-34	2.29348e-29	chr11	17294445	OpenSea
cg12522599	-5.38469	5.92934e-34	2.6332e-29	chr7	36192020	OpenSea
cg26555703	-6.30716	1.35398e-33	5.7123e-29	chr2	8202245	OpenSea
cg17245198	-5.08102	1.50025e-33	6.02802e-29	chr12	7207344	OpenSea
cg10346733	-4.5502	2.61711e-33	1.00376e-28	chr6	159218089	OpenSea
cg18434466	-5.63337	7.48802e-33	2.67552e-28	chr4	56426583	OpenSea
cg07095637	-6.56845	7.61007e-33	2.67552e-28	chr7	2039373	OpenSea
cg17440924	-5.2848	2.79087e-32	9.41956e-28	chr7	29424626	OpenSea
cg07765403	-6.40133	3.96979e-32	1.28832e-27	chr1	34113441	OpenSea
cg03035162	-5.31047	4.32377e-32	1.35123e-27	chr14	22524218	OpenSea
cg21822514	-5.90335	4.81423e-32	1.45077e-27	chr6	155176562	OpenSea
cg26289317	4.34053	7.5093e-32	2.11885e-27	chr8	19941254	Shore
cg13364154	-6.24784	7.53341e-32	2.11885e-27	chr2	159659236	OpenSea
cg14003090	-3.69577	1.20005e-31	3.26639e-27	chr9	2285850	OpenSea
cg23760254	-5.32214	1.55471e-31	4.0995e-27	chr6	159218117	OpenSea
cg23690945	-5.57663	4.74918e-31	1.21433e-26	chr12	27824640	OpenSea
cg00184320	-5.62314	6.451e-31	1.60095e-26	chr1	9080300	OpenSea
cg16374927	-2.04755	8.43631e-31	2.03383e-26	chr7	28442596	OpenSea
cg18395354	-5.92952	9.85906e-31	2.31081e-26	chr7	3761859	OpenSea
cg18434367	-5.76417	1.44299e-30	3.29072e-26	chr6	45923718	OpenSea
cg03462096	-6.10787	1.77779e-30	3.94755e-26	chr14	55690479	OpenSea
cg08844651	-6.83807	2.06438e-30	4.46637e-26	chr5	168249381	OpenSea
cg00322928	-5.23159	2.23206e-30	4.70844e-26	chr6	159218123	OpenSea
cg00757725	-5.2635	3.23409e-30	6.65577e-26	chr1	51578085	OpenSea
cg11403608	-4.59285	4.56773e-30	9.17659e-26	chr7	96496175	OpenSea
cg20782816	-6.06273	5.30383e-30	1.04076e-25	chr3	9766376	OpenSea	OGG1;OGG1;OGG1;OGG1;OGG1;OGG1;OGG1;OGG1;OGG1;OGG1;OGG1;OGG1;OGG1;OGG1;OGG1;OGG1	exon_6;3UTR;exon_6;3UTR;exon_7;3UTR;exon_7;3UTR;exon_5;3UTR;exon_4;3UTR;exon_8;3UTR;3UTR;exon_8
cg13311655	-4.74785	6.23604e-30	1.19588e-25	chr2	183997780	OpenSea
cg00612433	-4.75598	7.00427e-30	1.31335e-25	chr1	38153896	OpenSea
cg01347539	5.38859	8.75372e-30	1.6057e-25	chr12	124823601	OpenSea
cg23865415	-3.06171	1.03871e-29	1.86477e-25	chr6	34639437	OpenSea
cg01914331	-5.96696	1.11789e-29	1.96512e-25	chr19	1058263	OpenSea	ABCA7	exon_37
cg01580666	-4.63973	1.18772e-29	2.00587e-25	chr5	57312491	OpenSea
cg21394039	-6.09044	1.18862e-29	2.00587e-25	chr18	79356310	OpenSea
cg04848693	-4.89588	1.33612e-29	2.21058e-25	chr7	2039151	OpenSea
cg03175161	-4.3889	1.68719e-29	2.73773e-25	chr2	96344653	OpenSea
cg07818219	-5.36567	1.93424e-29	3.07938e-25	chr3	169870242	OpenSea	LRRC31;LRRC31;LRRC31	TSS1500;TSS1500;TSS1500
cg05370023	-3.26184	2.03092e-29	3.17343e-25	chr3	114449952	OpenSea
cg17771674	-4.34707	2.71432e-29	4.11653e-25	chr2	8248487	OpenSea
cg07243230	-6.47078	2.73205e-29	4.11653e-25	chr5	81212417	OpenSea	RASGRF2	exon_23
cg16093483	-4.68807	5.23029e-29	7.74249e-25	chr11	19939504	OpenSea
cg11090458	-5.73523	6.1459e-29	8.94103e-25	chr7	74258605	Shelf
cg18750028	-3.93866	7.46114e-29	1.06705e-24	chr13	95234641	OpenSea	ABCC4;ABCC4;ABCC4	exon_4;exon_4;exon_4
cg17883068	-3.91249	7.70872e-29	1.08408e-24	chr15	56985436	OpenSea
cg08875651	-5.34153	9.21034e-29	1.27402e-24	chr12	57715807	OpenSea	OS9;OS9;OS9;OS9;OS9;OS9;OS9;OS9	exon_6;exon_6;exon_6;exon_6;exon_5;exon_5;exon_5;exon_6
cg17388248	-5.96246	9.60121e-29	1.30667e-24	chr11	34624160	OpenSea	EHF;EHF;EHF;EHF	TSS200;TSS200;TSS200;TSS200
cg19268805	-3.44218	1.83755e-28	2.4611e-24	chr14	21712188	OpenSea
cg00390026	-6.01405	2.22611e-28	2.93492e-24	chr2	229342872	OpenSea
cg25353562	-6.51709	2.88654e-28	3.7471e-24	chr11	19939718	OpenSea	NAV2;NAV2;NAV2;NAV2	exon_9;exon_9;exon_8;exon_8
cg07783976	-5.38235	3.16237e-28	4.04295e-24	chr11	133984947	OpenSea
cg03173631	-5.41064	3.22941e-28	4.06704e-24	chr8	66531783	OpenSea
cg06696623	-3.94468	3.33522e-28	4.13852e-24	chr17	21052810	OpenSea
cg25537425	5.19296	4.16849e-28	5.09529e-24	chr20	62293323	OpenSea
cg08496123	-4.70007	4.22704e-28	5.09529e-24	chr19	51722524	Shelf
cg17689349	-4.53308	6.37511e-28	7.57635e-24	chr18	42188250	OpenSea
cg15636378	-1.81243	6.49809e-28	7.61523e-24	chr14	106692074	OpenSea
cg10554345	-4.94146	6.64378e-28	7.67931e-24	chr7	2039248	OpenSea
cg05862812	-5.6276	7.20447e-28	8.21487e-24	chr7	100642635	OpenSea	TFR2	TSS1500
cg11181763	-5.92029	7.33571e-28	8.25298e-24	chr5	158952070	OpenSea
cg18038956	4.68708	7.94356e-28	8.81925e-24	chr12	107093234	Island	CRY1;CRY1	exon_1;5UTR
cg01867663	-5.20219	9.93771e-28	1.089e-23	chr4	4455755	OpenSea
cg02447150	-5.12758	1.22286e-27	1.32286e-23	chr2	12045715	OpenSea
cg02700841	-3.65208	1.49574e-27	1.59757e-23	chr8	47902637	OpenSea	PRKDC;PRKDC	exon_27;exon_27
cg25639389	-6.47744	2.11926e-27	2.23525e-23	chr22	31846738	OpenSea
cg23806509	-5.39078	2.48227e-27	2.5601e-23	chr18	79356151	OpenSea
cg01787028	-5.52292	2.51135e-27	2.5601e-23	chr1	198353417	OpenSea
cg19606289	-5.45348	2.51829e-27	2.5601e-23	chr15	85457525	OpenSea
cg06336736	-4.47402	2.60209e-27	2.6138e-23	chr6	46294026	OpenSea
cg22278827	-4.77863	2.80476e-27	2.78424e-23	chr4	25535458	OpenSea
cg17122870	-6.239	2.93869e-27	2.88327e-23	chr16	58418141	OpenSea
cg26628069	-4.85744	3.18962e-27	3.0935e-23	chr17	82967160	Shelf
cg11670954	-5.32534	3.49701e-27	3.35309e-23	chr1	205794644	OpenSea
cg20428712	-5.75852	3.80985e-27	3.612e-23	chr4	4455574	OpenSea
cg18233259	-5.13972	4.06746e-27	3.81339e-23	chr12	122028628	OpenSea
cg18934050	-5.47841	4.30536e-27	3.99208e-23	chr11	34624179	OpenSea	EHF;EHF;EHF;EHF	TSS200;TSS200;TSS200;TSS200
cg27546582	-4.37923	4.49158e-27	4.11948e-23	chr9	94507441	OpenSea
cg17978472	-6.42185	1.27416e-26	1.15604e-22	chr3	114427756	OpenSea
cg11963313	-5.6625	1.39897e-26	1.24843e-22	chr2	236863235	OpenSea
cg23617282	-5.91874	1.40558e-26	1.24843e-22	chr18	58971062	OpenSea
cg07073321	-3.69677	1.91381e-26	1.68212e-22	chr8	98922514	OpenSea
cg27162811	-4.83204	1.99212e-26	1.7329e-22	chr4	56426572	OpenSea
cg13864009	-5.55318	2.15087e-26	1.85191e-22	chr9	86341409	OpenSea
cg09414241	-4.60613	2.44219e-26	2.08149e-22	chr3	197938577	OpenSea	IQCG;IQCG;IQCG;IQCG;IQCG;IQCG	exon_4;exon_4;exon_4;exon_5;exon_5;exon_5
cg09535225	-6.16485	2.54029e-26	2.13955e-22	chr6	45548719	OpenSea	RUNX2;RUNX2;RUNX2;RUNX2;RUNX2;RUNX2;RUNX2;RUNX2	exon_8;3UTR;exon_9;3UTR;exon_6;3UTR;exon_7;3UTR
cg20152871	-4.78756	2.56103e-26	2.13955e-22	chr8	128109296	OpenSea
cg03234543	-4.71631	2.97466e-26	2.46075e-22	chr9	95757767	OpenSea
cg25676201	-3.38612	3.76883e-26	3.08745e-22	chr21	17743266	OpenSea
cg08199034	4.08307	4.91009e-26	3.9837e-22	chr5	81853553	OpenSea
cg25352980	-3.61996	5.42917e-26	4.36289e-22	chr1	3718646	Shore
cg23617286	-5.02653	5.55054e-26	4.41835e-22	chr18	58971229	OpenSea
cg23089345	-3.46692	5.72127e-26	4.51169e-22	chr5	68071751	OpenSea
cg22574467	-6.00957	6.70622e-26	5.23943e-22	chr18	77152007	OpenSea
cg12289092	-4.64351	7.27159e-26	5.62903e-22	chr2	96344082	OpenSea
cg00658586	-4.20826	1.00466e-25	7.70648e-22	chr1	41936276	OpenSea
cg16560455	-5.06169	1.11507e-25	8.47634e-22	chr3	114447596	OpenSea
cg20475005	-3.31543	1.36148e-25	1.0257e-21	chr7	123711232	OpenSea
cg16967593	-4.35729	1.445e-25	1.07899e-21	chr7	17009440	OpenSea
cg18861762	-4.44392	1.49928e-25	1.10971e-21	chr2	241188437	OpenSea	ANO7;ANO7	TSS1500;TSS1500
cg18599667	-5.38567	1.53744e-25	1.12805e-21	chr12	15985139	OpenSea
cg06100570	-4.0694	1.57469e-25	1.14543e-21	chr7	2039353	OpenSea
cg01593570	-3.68041	1.7599e-25	1.26921e-21	chr17	62741516	OpenSea
cg22470272	5.75284	1.98719e-25	1.42098e-21	chr17	57554163	OpenSea
cg22435313	-3.48006	2.08383e-25	1.47756e-21	chr17	66673621	OpenSea
cg17302925	-4.29841	2.26568e-25	1.58005e-21	chr9	115212676	OpenSea
cg00951207	-4.18158	2.26582e-25	1.58005e-21	chr1	75986071	OpenSea
cg25405295	-3.33426	2.38504e-25	1.64955e-21	chr2	183543944	OpenSea
cg21221226	-5.31926	2.53605e-25	1.73273e-21	chr16	11248267	Shore
cg21144274	-3.72143	2.54637e-25	1.73273e-21	chr7	90456332	OpenSea
cg00974464	-4.44682	2.79521e-25	1.88684e-21	chr21	41834006	Shore
cg06147361	-5.26209	2.85018e-25	1.90867e-21	chr12	24536996	OpenSea
cg13586309	-5.5594	3.17134e-25	2.10703e-21	chr9	34513595	OpenSea
cg27614723	-3.60613	3.72396e-25	2.43456e-21	chr15	91856667	Shelf
cg15562459	-6.33282	3.72509e-25	2.43456e-21	chr10	109957498	OpenSea
cg00148025	-4.76587	3.75088e-25	2.43456e-21	chr7	133766868	OpenSea
cg18333220	-4.53498	3.8913e-25	2.50642e-21	chr2	75428728	OpenSea
cg09570399	-5.70803	4.11839e-25	2.6326e-21	chr11	34624533	OpenSea
cg09879974	-3.84013	4.49807e-25	2.85368e-21	chr6	100475566	OpenSea
cg02008384	-5.44504	4.72379e-25	2.97451e-21	chr3	192123349	OpenSea
cg06740179	-5.35133	5.72364e-25	3.57741e-21	chr5	169702900	OpenSea
cg15703244	-4.51591	6.40556e-25	3.95681e-21	chr3	189677867	OpenSea
cg08268031	-4.25679	6.42444e-25	3.95681e-21	chr1	229843606	OpenSea
cg10287321	-4.94482	7.06252e-25	4.31828e-21	chr15	101156990	OpenSea
cg10467341	-5.96824	7.26608e-25	4.41078e-21	chr16	71707642	OpenSea
cg19102955	-3.50986	8.01315e-25	4.82954e-21	chr20	5947418	Shelf
cg21301319	-5.77535	8.2158e-25	4.91656e-21	chr2	236402130	OpenSea
cg13807646	-5.96487	9.95138e-25	5.91323e-21	chr20	40156577	OpenSea
cg18875599	-5.13053	1.02972e-24	6.07591e-21	chr3	62446664	OpenSea
cg10853431	-5.92264	1.04449e-24	6.12029e-21	chr10	11532301	OpenSea	USP6NL;USP6NL	exon_1;5UTR
cg22194596	-5.04368	1.19724e-24	6.96699e-21	chr5	88806084	OpenSea
cg18232528	-4.45976	1.25082e-24	7.2289e-21	chr12	122005507	OpenSea
cg16380885	-3.67073	1.29427e-24	7.42913e-21	chr5	17219827	Shore
cg16201970	-5.15397	1.30434e-24	7.43634e-21	chr2	190583766	OpenSea
cg25689312	-5.53282	1.36474e-24	7.72849e-21	chr13	28607508	OpenSea
cg16621486	-2.75504	1.38685e-24	7.80131e-21	chr5	115484451	OpenSea
cg02481064	-5.00309	1.53428e-24	8.5735e-21	chr4	57288104	OpenSea
cg24492886	-5.23036	1.8891e-24	1.04868e-20	chr1	28148000	OpenSea	PTAFR;PTAFR;PTAFR;PTAFR;PTAFR;PTAFR;PTAFR;PTAFR	3UTR;exon_2;3UTR;exon_3;3UTR;exon_2;3UTR;exon_3
cg26274995	-4.06162	1.90632e-24	1.05132e-20	chr8	11445474	OpenSea
cg04613057	-5.01178	2.05841e-24	1.12782e-20	chr19	17191278	Shore
cg02560595	-3.81548	2.10412e-24	1.14543e-20	chr12	26469573	OpenSea
cg13501780	-5.12898	2.46054e-24	1.33087e-20	chr9	129985286	OpenSea
cg24058365	-3.37888	2.67145e-24	1.43574e-20	chr1	110380706	OpenSea
cg01310875	-4.61834	2.86588e-24	1.53049e-20	chr8	28081478	OpenSea
cg21188858	-3.5562	3.22171e-24	1.7097e-20	chr5	158876914	OpenSea
cg13886799	-4.13929	3.26312e-24	1.72085e-20	chr2	241188533	OpenSea	ANO7;ANO7	TSS200;TSS200
cg02143041	-4.73705	3.51777e-24	1.84362e-20	chr11	65158973	OpenSea
cg10989389	-5.18592	3.60444e-24	1.8711e-20	chr6	3203621	OpenSea
cg10908953	-3.81952	3.61456e-24	1.8711e-20	chr11	121451747	Shore	SORL1	TSS1500
cg19895325	-4.84892	3.7672e-24	1.93823e-20	chr18	55908951	OpenSea
cg12860109	-5.67412	3.84096e-24	1.9642e-20	chr8	98247300	OpenSea
cg04959184	-5.17739	4.12701e-24	2.09777e-20	chr3	55724898	OpenSea
cg10737415	-5.92952	4.17986e-24	2.11191e-20	chr15	33898323	OpenSea
cg16652463	-3.26091	4.27058e-24	2.14491e-20	chr14	93527444	OpenSea
cg02198280	-5.6138	4.55222e-24	2.27283e-20	chr9	33871568	OpenSea
cg06817673	-3.42686	4.66588e-24	2.31587e-20	chr4	56791281	OpenSea
cg00803373	-4.41995	4.76426e-24	2.35088e-20	chr2	128156252	OpenSea
cg22449085	-4.77446	5.71227e-24	2.78943e-20	chr1	201422974	OpenSea	TNNI1	TSS1500
cg01183623	-3.15893	5.71916e-24	2.78943e-20	chr3	71978700	OpenSea
cg01928411	-3.60999	5.90569e-24	2.86386e-20	chr12	50400198	Shore	LARP4;LARP4;LARP4;LARP4;LARP4;LARP4;LARP4;LARP4;LARP4;LARP4;LARP4;LARP4;LARP4;LARP4;LARP4;LARP4;LARP4;LARP4;LARP4;LARP4;LARP4;LARP4;LARP4;LARP4;LARP4;LARP4;LARP4;LARP4;LARP4;LARP4	TSS1500;TSS1500;TSS1500;TSS1500;TSS1500;TSS1500;TSS1500;TSS1500;TSS1500;TSS1500;TSS1500;TSS1500;TSS1500;TSS1500;TSS1500;TSS1500;TSS1500;TSS1500;TSS1500;TSS1500;TSS1500;TSS1500;TSS1500;TSS1500;TSS1500;TSS1500;TSS1500;TSS1500;TSS1500;TSS1500
cg03028229	-3.2618	6.00494e-24	2.89535e-20	chr17	55459022	OpenSea
cg23997720	-4.26671	6.09475e-24	2.91505e-20	chr6	156500856	OpenSea
cg13465598	-4.99311	6.11491e-24	2.91505e-20	chr8	38543815	OpenSea
cg02524983	-5.18117	6.44085e-24	3.05319e-20	chr3	188295130	OpenSea
cg21376526	-4.79183	6.81477e-24	3.21239e-20	chr17	8756091	OpenSea
cg09293473	-4.84816	6.94982e-24	3.25785e-20	chr6	25013227	OpenSea
cg00149924	-5.60378	7.03517e-24	3.27964e-20	chr1	6861247	OpenSea
cg26441291	-5.85116	7.11494e-24	3.29861e-20	chr16	85256196	OpenSea
cg04821802	-4.00982	7.41345e-24	3.41238e-20	chr3	44954379	OpenSea
cg12619015	-4.46261	7.44123e-24	3.41238e-20	chr13	99504789	Shelf
cg08964563	-5.4665	9.06019e-24	4.13234e-20	chr7	116679641	OpenSea
cg19984039	-2.88647	9.20977e-24	4.17798e-20	chr1	192636258	OpenSea	RGS13;RGS13;RGS13;RGS13	5UTR;exon_1;5UTR;exon_1
cg07394566	-5.28221	9.35372e-24	4.22059e-20	chr5	159052652	Shore
cg13744134	-6.11895	1.01416e-23	4.55177e-20	chr2	136390397	OpenSea
cg12203957	-4.26335	1.12478e-23	5.02152e-20	chr12	10169821	OpenSea	TMEM52B;TMEM52B;TMEM52B	TSS1500;TSS1500;TSS1500
cg21902252	-3.77825	1.21195e-23	5.38221e-20	chr1	45863396	OpenSea	MAST2	TSS1500
cg04801236	5.065	1.42622e-23	6.30063e-20	chr12	107093231	Island	CRY1;CRY1	exon_1;5UTR
cg06373021	-3.85643	1.45677e-23	6.40206e-20	chr4	25536240	OpenSea
cg17277472	-3.99449	1.51281e-23	6.59429e-20	chr12	10170485	OpenSea	TMEM52B;TMEM52B;TMEM52B	TSS200;TSS200;TSS200
cg04189235	-4.89909	1.51614e-23	6.59429e-20	chr8	37493976	OpenSea	LINC01605;LINC01605;LINC01605;LINC01605;LINC01605;LINC01605;LINC01605	TSS200;TSS200;TSS200;TSS200;TSS200;TSS200;TSS200
cg24236371	-2.36403	1.56273e-23	6.76208e-20	chr19	17260900	OpenSea
cg22743217	-5.4852	1.67304e-23	7.20244e-20	chr20	33499458	OpenSea
cg21398469	-5.28731	1.80043e-23	7.71154e-20	chr4	77156205	Shore	CCNG2	TSS1500
cg07386086	-4.92285	1.89512e-23	8.07609e-20	chr8	47902653	OpenSea	PRKDC;PRKDC	exon_27;exon_27
cg12032915	-5.38123	1.96069e-23	8.31353e-20	chr7	156897125	Shelf
cg16191495	-5.74069	2.03052e-23	8.56658e-20	chr11	34190618	OpenSea
cg00558246	-4.37134	2.122e-23	8.90799e-20	chr20	39563347	OpenSea
cg00473119	-4.80316	2.17743e-23	9.0511e-20	chr9	90905231	OpenSea
cg15649559	-3.52439	2.17755e-23	9.0511e-20	chr3	40766191	OpenSea
cg26182406	-4.80242	2.44895e-23	1.01293e-19	chr14	105024972	Shelf
cg10724297	-5.54406	2.6453e-23	1.08881e-19	chr16	11248419	Shore
cg01208726	-5.04449	2.74545e-23	1.12454e-19	chr5	6829803	OpenSea
cg26538782	-3.61187	2.87895e-23	1.17353e-19	chr19	10197864	Shelf
cg26982447	-4.92333	3.19548e-23	1.29629e-19	chr5	80571418	Shore	ANKRD34B	TSS1500
cg19965589	-3.63308	3.3683e-23	1.35986e-19	chr15	51750924	Shore	TMOD2;TMOD2	TSS1500;TSS1500
cg07252991	-4.23231	3.49018e-23	1.40236e-19	chr20	57317056	OpenSea
cg22607375	-5.87892	3.88815e-23	1.55486e-19	chr5	100856191	OpenSea	ST8SIA4	exon_4
cg05054665	-3.11969	4.12971e-23	1.64367e-19	chr22	40597490	OpenSea
cg06930400	3.64138	4.27458e-23	1.69334e-19	chr10	62709497	OpenSea
cg00746578	-4.95718	4.80517e-23	1.89463e-19	chr8	37493952	OpenSea	LINC01605;LINC01605;LINC01605;LINC01605;LINC01605;LINC01605;LINC01605	TSS200;TSS200;TSS200;TSS200;TSS200;TSS200;TSS200
cg19400295	-5.40541	4.96915e-23	1.95017e-19	chr2	173349631	OpenSea
cg26165146	-5.17342	5.7163e-23	2.23302e-19	chr12	27331723	Shore	ARNTL2;ARNTL2;ARNTL2;ARNTL2;ARNTL2;ARNTL2;ARNTL2;ARNTL2;ARNTL2;ARNTL2;ARNTL2	TSS1500;TSS1500;TSS1500;TSS1500;TSS1500;TSS1500;TSS1500;TSS1500;TSS1500;TSS1500;TSS1500
cg12703713	-4.42099	5.85908e-23	2.27824e-19	chr14	75439905	OpenSea
cg13903255	-5.48763	6e-23	2.32001e-19	chr18	63562316	OpenSea
cg17929954	-3.60004	6.02149e-23	2.32001e-19	chr12	94228718	OpenSea
cg08173730	-4.21455	6.35609e-23	2.4378e-19	chr3	72095419	OpenSea
cg16313864	-2.88513	6.41785e-23	2.45035e-19	chr1	192627333	OpenSea
cg20180051	-3.61124	6.84903e-23	2.60319e-19	chr1	32255464	OpenSea
cg09737147	-4.75418	7.10935e-23	2.67959e-19	chr7	17625280	OpenSea
cg10099397	-3.89553	7.11355e-23	2.67959e-19	chr1	182676649	OpenSea
cg10318258	-5.61765	7.92609e-23	2.9724e-19	chr14	24340553	Shore	RIPK3	TSS1500
cg14720274	-4.15779	8.64023e-23	3.22587e-19	chr15	60721932	OpenSea
cg26348580	-3.16598	8.74046e-23	3.24892e-19	chr22	39465107	OpenSea
cg05147995	-2.59008	9.01955e-23	3.33795e-19	chr5	73687053	OpenSea
cg05986572	-5.20413	9.31673e-23	3.43288e-19	chr11	112023298	Shore
cg20468674	-5.47918	9.3716e-23	3.43808e-19	chr15	60652791	OpenSea
cg01237413	-4.8801	9.71548e-23	3.54881e-19	chr1	201422943	OpenSea	TNNI1	TSS1500
cg17648080	-4.82247	9.82648e-23	3.56131e-19	chr17	2238547	OpenSea
cg27381816	-3.98936	9.83412e-23	3.56131e-19	chr22	44372266	OpenSea
cg06587796	-4.93003	1.02987e-22	3.71362e-19	chr20	57315417	OpenSea
cg07835482	-4.95831	1.06545e-22	3.82557e-19	chr2	181791364	OpenSea
cg25736600	-5.21806	1.10534e-22	3.94642e-19	chr3	178515261	OpenSea
cg13279700	-3.59523	1.10846e-22	3.94642e-19	chr6	32345806	OpenSea
cg18486942	-4.47615	1.39952e-22	4.96173e-19	chr19	34851753	OpenSea
cg01985629	-2.28911	1.48458e-22	5.24127e-19	chr1	184919722	OpenSea
cg26933751	-5.07383	1.51064e-22	5.31104e-19	chr2	144100007	OpenSea
cg05141209	-5.1616	1.52742e-22	5.34777e-19	chr10	11450039	OpenSea
cg26481302	-5.36838	1.58113e-22	5.51295e-19	chr6	138474076	OpenSea
cg06001894	-5.17628	1.62376e-22	5.63826e-19	chr4	121227424	OpenSea	TNIP3;TNIP3	exon_1;5UTR
cg01360627	-6.61721	1.6328e-22	5.64641e-19	chr6	31577154	Shelf	TNF	exon_4
cg25918674	-5.43972	1.70427e-22	5.86954e-19	chr2	65516703	OpenSea
cg06528737	-4.85666	1.72989e-22	5.93352e-19	chr10	11532304	OpenSea	USP6NL;USP6NL	exon_1;5UTR
cg26172064	-5.59383	1.91002e-22	6.52486e-19	chr3	119340365	OpenSea
cg00344766	-4.23493	1.99066e-22	6.7729e-19	chr11	45379387	OpenSea	LINC02687	exon_2
cg11315621	-5.26276	2.08089e-22	7.05149e-19	chr17	59752156	OpenSea
cg13547213	-4.7198	2.36633e-22	7.98667e-19	chr2	222819959	OpenSea
cg15154666	4.84159	2.42626e-22	8.15632e-19	chr6	14231619	OpenSea
cg08811177	-5.40697	2.53757e-22	8.49666e-19	chr16	30760808	Shore	PHKG2;PHKG2;PHKG2;PHKG2;RNF40;RNF40	exon_10;3UTR;exon_11;3UTR;TSS1500;TSS1500
cg20340445	-4.68332	2.67099e-22	8.90802e-19	chr21	29117804	OpenSea
cg23345570	-4.73136	2.71611e-22	9.02284e-19	chr8	81002149	OpenSea
cg02393378	-5.8182	2.96156e-22	9.79965e-19	chr1	38152523	OpenSea
cg08126223	-3.40943	3.23117e-22	1.065e-18	chr12	48857501	OpenSea	RND1;RND1	3UTR;exon_5
cg22843072	-3.78443	3.3015e-22	1.08395e-18	chr22	26536380	OpenSea	TPST2;TPST2;TPST2;TPST2	exon_4;exon_3;exon_5;exon_4
cg10631752	-4.48832	3.32794e-22	1.08839e-18	chr13	52411567	OpenSea
cg21400896	-4.62886	3.36771e-22	1.09715e-18	chr17	49211207	OpenSea	GNGT2	TSS1500
cg05019186	-4.75963	3.40073e-22	1.10365e-18	chr3	62503296	OpenSea
cg17790037	-5.0394	3.43816e-22	1.11151e-18	chr3	123605377	OpenSea
cg00678005	-4.24847	3.49681e-22	1.12616e-18	chr8	9740212	OpenSea	MIR597	TSS1500
cg20908376	-4.9292	3.64731e-22	1.17016e-18	chr15	101156976	OpenSea
cg23247068	-6.27727	3.83867e-22	1.22689e-18	chr21	43724462	OpenSea
cg25660884	-4.31251	3.95062e-22	1.25791e-18	chr18	59657234	OpenSea
cg04193490	-4.40131	4.00441e-22	1.27024e-18	chr2	222693967	OpenSea
cg04060851	-3.3672	4.0637e-22	1.28422e-18	chr2	197952978	OpenSea
cg12844218	-3.02994	4.19416e-22	1.32051e-18	chr4	78601113	OpenSea
cg23370749	-3.49624	4.27771e-22	1.34181e-18	chr18	26470362	OpenSea
cg03561626	-5.0635	4.4099e-22	1.37814e-18	chr2	136390386	OpenSea
cg07275606	-3.44451	4.43798e-22	1.3818e-18	chr5	17267306	OpenSea
cg14948109	-3.79299	4.53423e-22	1.40658e-18	chr3	49150396	OpenSea
cg06824443	-3.31159	4.57295e-22	1.4134e-18	chr2	9115464	OpenSea
cg22793142	-3.90816	4.77131e-22	1.46798e-18	chr1	207822407	OpenSea	LOC148696;MIR29B2CHG;MIR29B2CHG	exon_1;exon_1;exon_1
cg02737554	-3.85788	4.78435e-22	1.46798e-18	chr3	36648737	OpenSea
cg01399475	4.79448	4.81002e-22	1.47051e-18	chr4	26753976	OpenSea
cg15978561	-5.84808	4.91513e-22	1.49722e-18	chr2	239275300	Island
cg22744831	-3.0144	5.04083e-22	1.52999e-18	chr3	114450849	OpenSea
cg13377965	-4.6366	5.30372e-22	1.60401e-18	chr1	21518306	OpenSea
cg11217518	-3.92281	5.60593e-22	1.68935e-18	chr2	24215148	OpenSea
cg23425744	-5.2549	5.82572e-22	1.74934e-18	chr15	45619113	OpenSea
cg19687529	-4.46215	5.97135e-22	1.78671e-18	chr15	92144547	OpenSea
cg13112811	-5.11765	6.56319e-22	1.95686e-18	chr8	128064108	OpenSea
cg12126035	-4.07413	6.74507e-22	2.004e-18	chr20	35070230	OpenSea
cg22284796	-4.67085	6.80546e-22	2.01485e-18	chr17	3804070	OpenSea	NCBP3;NCBP3	3UTR;exon_13
cg24071226	-5.10436	6.86393e-22	2.02506e-18	chr1	28974152	OpenSea
cg14109388	-5.43087	6.90429e-22	2.02987e-18	chr4	25938541	OpenSea
cg24722720	-6.02218	7.0158e-22	2.05549e-18	chr2	167863640	OpenSea
cg08063242	-4.9833	7.06218e-22	2.06192e-18	chr3	119558488	OpenSea
cg12270000	-3.18262	7.21203e-22	2.09841e-18	chr10	111339059	OpenSea
cg25828372	-4.78322	7.72947e-22	2.23659e-18	chr4	147749949	OpenSea
cg10073338	-5.55837	7.73995e-22	2.23659e-18	chr10	87762237	OpenSea
cg14933717	-5.62896	7.82072e-22	2.25221e-18	chr5	170067553	OpenSea	DOCK2;DOCK2	exon_45;exon_46
cg15236196	-5.61296	8.42738e-22	2.41866e-18	chr17	64973176	Shelf
cg00095773	-6.01667	8.62044e-22	2.45771e-18	chr5	158951250	OpenSea
cg19913861	5.07919	8.6217e-22	2.45771e-18	chr11	121578432	OpenSea
cg19646504	-5.25619	8.99213e-22	2.55468e-18	chr5	136014191	OpenSea
cg17413698	-5.97102	9.54915e-22	2.70382e-18	chr12	27823256	OpenSea
cg09585410	-4.09566	9.61643e-22	2.71377e-18	chr6	155148396	OpenSea
cg03490752	-1.82214	9.75801e-22	2.74454e-18	chr4	173446664	OpenSea
cg17707532	-4.84052	9.81451e-22	2.75126e-18	chr5	115380301	OpenSea
cg02852211	2.96245	1.00633e-21	2.81166e-18	chr12	107093707	Island	CRY1	TSS200
cg27175395	-4.23102	1.04804e-21	2.91855e-18	chr7	150797297	Shelf
cg03142513	-2.06624	1.05951e-21	2.94077e-18	chr15	71937640	OpenSea
cg18460562	-5.24177	1.07282e-21	2.96794e-18	chr2	19893822	OpenSea
cg11662713	-5.1296	1.07958e-21	2.97689e-18	chr7	126702497	OpenSea
cg18992150	-5.34548	1.10195e-21	3.02867e-18	chr13	91405737	OpenSea
cg11262154	-3.96768	1.15023e-21	3.15113e-18	chr12	4535197	Shelf
cg06685342	-4.93985	1.15519e-21	3.15445e-18	chr1	154803595	OpenSea
cg21429780	-4.28745	1.17982e-21	3.21134e-18	chr4	139858795	Shore
cg19747271	-4.74362	1.18639e-21	3.21884e-18	chr6	28585613	Shore
cg17248583	-3.46516	1.19463e-21	3.23079e-18	chr2	15031782	OpenSea
cg18661135	-5.2381	1.2109e-21	3.26434e-18	chr12	109021414	OpenSea	SVOP	TSS1500
cg26853620	-4.90094	1.21744e-21	3.27152e-18	chr8	28075973	OpenSea
cg24835861	-5.76009	1.39547e-21	3.73801e-18	chr1	174161123	Shore
cg11020360	-4.99123	1.41273e-21	3.77226e-18	chr5	170248671	OpenSea	LCP2;LCP2	3UTR;exon_21
cg27195778	-2.55594	1.46095e-21	3.88871e-18	chr3	114453440	OpenSea	ZBTB20-AS5	TSS200
cg02111474	-4.72463	1.55347e-21	4.12199e-18	chr11	70327879	OpenSea
cg02956248	-6.70958	1.56627e-21	4.1429e-18	chr6	32153124	Shore	LOC100507547;LOC100507547;LOC100507547;LOC100507547;PPT2-EGFL8;PPT2;PPT2;PPT2;PRRT1;PRRT1	exon_3;exon_3;exon_3;exon_3;TSS1500;TSS1500;TSS1500;TSS1500;TSS1500;TSS200
cg15799036	-3.91876	1.61037e-21	4.24626e-18	chr3	195728050	Shelf
cg01427313	-3.17938	1.63882e-21	4.3078e-18	chr16	89095788	Shore
cg12378055	-4.37536	1.85534e-21	4.84935e-18	chr1	74463841	OpenSea
cg11043718	-4.79572	1.85782e-21	4.84935e-18	chr12	113051197	OpenSea
cg19099451	-3.89537	1.86208e-21	4.84935e-18	chr3	187976821	OpenSea	LINC01991;LINC01991	TSS1500;TSS1500
cg08012905	-3.60304	1.89005e-21	4.90705e-18	chr8	133807077	OpenSea
cg12788400	-5.59024	1.91005e-21	4.94375e-18	chr6	137770257	OpenSea
cg09643575	-2.77354	2.07098e-21	5.34389e-18	chr20	38092606	OpenSea
cg17511819	-4.20645	2.11917e-21	5.45159e-18	chr6	56890964	OpenSea
cg04229820	-4.31986	2.15334e-21	5.52264e-18	chr1	192635698	OpenSea	RGS13;RGS13	TSS1500;TSS1500
cg10751207	-5.00284	2.42837e-21	6.20913e-18	chr18	79356201	OpenSea
cg03333673	-4.89077	2.51744e-21	6.41743e-18	chr6	38775340	OpenSea
cg01321230	-3.89511	2.53493e-21	6.4233e-18	chr11	46266733	OpenSea
cg05060440	-3.48676	2.53497e-21	6.4233e-18	chr2	183530684	OpenSea
cg01165360	-4.94288	2.60056e-21	6.56977e-18	chr1	211751577	OpenSea
cg05764719	-3.91618	2.65261e-21	6.68127e-18	chr4	152502476	OpenSea
cg16775908	-3.90803	2.76143e-21	6.93466e-18	chr3	114460348	OpenSea
cg22425699	-4.94865	2.90416e-21	7.27145e-18	chr5	83368498	OpenSea
cg01313732	-3.7986	2.94344e-21	7.348e-18	chr12	10099520	OpenSea	CLEC1A;CLEC1A;CLEC1A;CLEC1A;CLEC1A	TSS1500;TSS1500;TSS1500;TSS1500;TSS1500
cg13681182	-2.85759	3.04556e-21	7.58049e-18	chr20	5590754	OpenSea
cg03222387	-2.24562	3.05654e-21	7.58545e-18	chr5	126762137	OpenSea
cg06145247	-4.29625	3.08263e-21	7.62776e-18	chr4	3257314	Shelf
cg06419212	-5.5893	3.21614e-21	7.93485e-18	chr16	89095159	Shore
cg14571714	3.58259	3.37555e-21	8.30388e-18	chr19	19527458	Shore	YJEFN3;YJEFN3	TSS1500;TSS1500
cg09378573	-5.52079	3.41041e-21	8.36523e-18	chr2	44596749	OpenSea
cg23285061	-3.29667	3.5109e-21	8.58676e-18	chr6	5278299	OpenSea
cg00736413	-5.17455	3.62974e-21	8.85176e-18	chr1	48674950	OpenSea
cg07589972	-3.86263	3.73496e-21	9.08211e-18	chr5	143435898	OpenSea	NR3C1;NR3C1;NR3C1;NR3C1	TSS1500;TSS1500;TSS1500;TSS1500
cg22784669	-3.68855	3.87745e-21	9.37671e-18	chr8	23447818	OpenSea	ENTPD4;ENTPD4	exon_4;exon_4
cg12208353	-5.24858	3.87834e-21	9.37671e-18	chr2	151670499	OpenSea
cg16495086	-3.93386	4.03118e-21	9.71839e-18	chr19	1045400	Shore
cg26530942	-4.08887	4.1231e-21	9.91167e-18	chr2	231246014	Shelf
cg10395950	-4.82236	4.16108e-21	9.97455e-18	chr4	102616918	OpenSea	NFKB1;NFKB1;NFKB1;NFKB1;NFKB1;NFKB1;NFKB1;NFKB1;NFKB1;NFKB1;NFKB1;NFKB1;NFKB1;NFKB1	exon_24;3UTR;exon_24;3UTR;exon_25;3UTR;exon_25;3UTR;exon_25;3UTR;exon_23;3UTR;exon_24;3UTR
cg26686146	-4.94747	4.33104e-21	1.03526e-17	chr2	42567982	Shore	MTA3;MTA3;MTA3;MTA3;MTA3	TSS1500;TSS1500;TSS1500;TSS1500;TSS200
cg04909834	-3.1969	4.75253e-21	1.13062e-17	chr8	1944250	Island
cg07288713	-4.03557	4.75681e-21	1.13062e-17	chr12	63931217	OpenSea
cg17365629	-2.79119	4.90543e-21	1.16267e-17	chr1	192637236	OpenSea
cg10853432	-4.75586	4.97483e-21	1.17582e-17	chr16	28507570	OpenSea	IL27	TSS1500
cg26063873	-2.06057	5.01381e-21	1.18172e-17	chr8	30631281	OpenSea
cg00018103	4.87645	5.0377e-21	1.18404e-17	chr1	29187237	OpenSea
cg04147730	-4.19117	5.14034e-21	1.20481e-17	chr2	218334523	OpenSea
cg13934406	-4.09855	5.34666e-21	1.2497e-17	chr6	32153101	Shore	LOC100507547;LOC100507547;LOC100507547;LOC100507547;PPT2-EGFL8;PPT2;PPT2;PPT2;PRRT1;PRRT1	exon_3;exon_3;exon_3;exon_3;TSS1500;TSS1500;TSS1500;TSS1500;TSS1500;TSS200
cg16280624	-4.19276	5.37448e-21	1.25273e-17	chr3	39434760	OpenSea
cg12189559	5.11687	5.4844e-21	1.27483e-17	chr4	153115059	OpenSea
cg05903736	-4.05146	5.68236e-21	1.31722e-17	chr2	239275435	Shore
cg24540603	-3.90627	5.8949e-21	1.36274e-17	chr6	31580140	Shore
cg17800416	-5.68756	5.9165e-21	1.364e-17	chr5	68994781	OpenSea
cg03014241	-3.86018	6.00482e-21	1.3783e-17	chr16	11254754	Island	SOCS1;SOCS1	3UTR;exon_2
cg00001269	-4.99703	6.01118e-21	1.3783e-17	chr20	50342467	Shore
cg26715273	-5.00699	6.28547e-21	1.43728e-17	chr17	14738221	OpenSea
cg15933120	-4.3229	6.35255e-21	1.44869e-17	chr14	101636400	Shore
cg23873932	-4.8809	6.45823e-21	1.46882e-17	chr11	79208679	OpenSea
cg13228623	-4.0725	6.97327e-21	1.5817e-17	chr8	141182889	OpenSea
cg03228555	-3.51485	7.15777e-21	1.61669e-17	chr19	44671640	OpenSea	CEACAM19;CEACAM19;CEACAM19;CEACAM19	5UTR;exon_1;5UTR;exon_1
cg25882090	-4.13742	7.16587e-21	1.61669e-17	chr20	63716321	OpenSea
cg17282981	4.60156	7.26948e-21	1.634e-17	chr12	124512843	OpenSea
cg00350405	-3.38696	7.28131e-21	1.634e-17	chr2	127487364	OpenSea
cg15362455	-4.91164	7.32795e-21	1.6401e-17	chr3	119597912	OpenSea	PLA1A;PLA1A;PLA1A;PLA1A;PLA1A;PLA1A;PLA1A	5UTR;exon_1;5UTR;exon_1;5UTR;exon_1;exon_1
cg11513035	5.93257	7.43924e-21	1.66061e-17	chr12	124739320	Shore
cg10331829	-4.7172	7.7409e-21	1.71717e-17	chr11	35322242	OpenSea
cg20477259	-4.32707	7.77227e-21	1.71717e-17	chr6	31577183	Shelf	TNF	exon_4
cg03998881	-5.24554	7.77344e-21	1.71717e-17	chr9	7300563	OpenSea
cg00267360	-4.60546	7.77402e-21	1.71717e-17	chr8	100107463	Shore	RGS22;RGS22	TSS1500;TSS1500
cg06369076	-5.70869	7.88535e-21	1.73721e-17	chr1	21519435	OpenSea
cg02979021	-4.46098	7.9627e-21	1.74968e-17	chr7	22617881	OpenSea
cg06782158	-3.25937	8.08988e-21	1.77301e-17	chr11	44608929	OpenSea
cg20913547	-4.151	8.41311e-21	1.83908e-17	chr15	92161522	OpenSea
cg10156706	5.35872	8.66879e-21	1.89007e-17	chr2	39203726	OpenSea
cg18142413	-3.80404	9.04213e-21	1.96639e-17	chr3	114453584	OpenSea	ZBTB20-AS5	TSS200
cg24132146	-2.32607	9.10622e-21	1.97524e-17	chr6	12715629	OpenSea	PHACTR1;PHACTR1;PHACTR1;PHACTR1;PHACTR1	TSS1500;TSS1500;TSS1500;TSS1500;TSS1500
cg11598913	-2.79976	9.33037e-21	2.01867e-17	chr1	55287781	OpenSea
cg01436746	-4.55788	9.53656e-21	2.058e-17	chr5	136768734	OpenSea
cg07828043	-4.18142	9.73087e-21	2.09458e-17	chr7	114833313	OpenSea
cg05526364	-5.04153	1.06357e-20	2.2835e-17	chr3	129486227	OpenSea
cg00212121	-4.87801	1.07139e-20	2.29447e-17	chr1	10555781	OpenSea
cg02349866	-4.72946	1.14732e-20	2.45086e-17	chr15	89848645	OpenSea
cg09090775	-3.77791	1.18213e-20	2.51884e-17	chr2	160112468	OpenSea
cg14499928	-4.67052	1.19802e-20	2.5425e-17	chr12	130971074	OpenSea
cg08435137	-3.34528	1.19926e-20	2.5425e-17	chr16	89629919	OpenSea	DPEP1	TSS1500
cg25873737	-2.44932	1.23441e-20	2.60541e-17	chr10	32970662	OpenSea
cg16770048	-4.34671	1.23511e-20	2.60541e-17	chr22	19213657	OpenSea
cg09100984	-4.90039	1.26435e-20	2.66045e-17	chr11	123409517	OpenSea
cg23517596	-4.22581	1.2683e-20	2.6621e-17	chr1	54971515	OpenSea
cg04572071	-4.46398	1.30384e-20	2.72992e-17	chr12	108884246	OpenSea
cg25166360	-4.7266	1.30777e-20	2.73136e-17	chr17	75677785	OpenSea
cg23140855	-4.27701	1.3722e-20	2.85785e-17	chr5	159053027	Shore
cg09656052	-4.40818	1.3751e-20	2.85785e-17	chr16	58417906	OpenSea
cg24118776	-4.71688	1.38781e-20	2.87718e-17	chr19	11168690	Shore
cg14273255	-3.43516	1.42892e-20	2.95513e-17	chr12	79532090	OpenSea
cg18570610	-3.87427	1.47896e-20	3.05115e-17	chr13	30141368	OpenSea
cg16272459	-3.76139	1.48385e-20	3.05376e-17	chr11	45179525	Shore
cg05214740	-3.9063	1.52196e-20	3.12458e-17	chr10	84608190	OpenSea
cg25116398	-3.68113	1.53192e-20	3.13739e-17	chr7	129377502	OpenSea
cg19811761	6.35326	1.54868e-20	3.16404e-17	chr19	56507653	Island	ZNF471;ZNF471	TSS1500;TSS1500
cg22263040	-2.76211	1.55712e-20	3.17359e-17	chr7	100642925	OpenSea	TFR2	TSS1500
cg12325700	-5.22428	1.59645e-20	3.24591e-17	chr7	48298954	OpenSea
cg12295308	-4.4873	1.60755e-20	3.26062e-17	chr14	100503229	OpenSea
cg27262015	-4.72902	1.61531e-20	3.26851e-17	chr4	185812436	OpenSea	SORBS2;SORBS2;SORBS2;SORBS2;SORBS2;SORBS2;SORBS2;SORBS2;SORBS2;SORBS2;SORBS2;SORBS2;SORBS2;SORBS2;SORBS2;SORBS2;SORBS2;SORBS2;SORBS2;SORBS2;SORBS2;SORBS2;SORBS2;SORBS2	TSS1500;TSS1500;TSS1500;TSS1500;TSS1500;TSS1500;TSS1500;TSS1500;TSS1500;TSS1500;TSS1500;TSS1500;TSS1500;TSS1500;TSS1500;TSS1500;TSS1500;TSS1500;TSS1500;TSS1500;TSS1500;TSS1500;TSS1500;TSS1500
cg04141261	3.8445	1.66769e-20	3.36642e-17	chr12	124823728	OpenSea
cg10698265	-3.40569	1.68978e-20	3.40289e-17	chr5	159059091	OpenSea
cg01400040	-4.08292	1.83773e-20	3.69202e-17	chr15	60799021	OpenSea
cg11049684	-4.32652	1.88315e-20	3.77009e-17	chr7	55155563	OpenSea
cg23318067	-5.35734	1.88553e-20	3.77009e-17	chr2	57886391	OpenSea
cg26652957	-5.18925	1.92284e-20	3.83559e-17	chr8	24966131	OpenSea
cg17283534	-4.7873	1.93023e-20	3.84126e-17	chr17	42378224	OpenSea
cg02035965	-4.22632	1.93997e-20	3.85155e-17	chr1	225752387	OpenSea
cg02311341	-4.07185	1.94846e-20	3.85932e-17	chr10	129658871	OpenSea
cg09939991	-2.67823	1.98627e-20	3.92463e-17	chr10	87675099	OpenSea
cg13242861	-5.94789	1.99073e-20	3.92463e-17	chr20	35000621	Shelf	MYH7B	exon_39
cg04670673	-4.73404	2.0038e-20	3.94118e-17	chr21	29697576	OpenSea
cg18734309	-4.57027	2.17347e-20	4.26497e-17	chr17	2709218	Shore
cg11688469	-3.67258	2.20389e-20	4.31463e-17	chr1	201421933	OpenSea	TNNI1	TSS1500
cg06905361	-2.98846	2.23848e-20	4.3722e-17	chr4	103497044	OpenSea
cg07301303	-4.02022	2.2626e-20	4.4091e-17	chr17	8912598	OpenSea	PIK3R5	TSS200
cg24481259	-3.29682	2.31226e-20	4.4955e-17	chr18	37019288	OpenSea
cg10634728	-5.46304	2.32087e-20	4.50186e-17	chr19	418906	Island
cg10321625	-4.70849	2.3566e-20	4.56068e-17	chr6	157465581	OpenSea
cg02164748	-2.6678	2.48289e-20	4.79409e-17	chr6	75496332	OpenSea
cg04885825	-5.04531	2.50037e-20	4.81682e-17	chr1	64072851	OpenSea
cg12626076	-3.86121	2.56016e-20	4.92076e-17	chr15	91855965	Shore
cg21441211	-3.46702	2.57373e-20	4.9356e-17	chr17	73317723	OpenSea
cg22731197	4.8097	2.62075e-20	5.01438e-17	chr17	57506151	OpenSea
cg10379077	-4.75495	2.63285e-20	5.02613e-17	chr16	10983007	OpenSea
cg13756014	-4.11096	2.64756e-20	5.04281e-17	chr2	203586330	OpenSea
cg19966389	-4.53901	2.93659e-20	5.58073e-17	chr4	144410558	OpenSea
cg15689121	-4.20925	2.98237e-20	5.63953e-17	chr1	38153305	OpenSea
cg03608783	-3.3822	2.98498e-20	5.63953e-17	chr11	113446398	OpenSea
cg23939846	-3.68367	2.98759e-20	5.63953e-17	chr6	3585620	OpenSea
cg23359665	-6.66073	3.00255e-20	5.65513e-17	chr6	32153130	Shore	LOC100507547;LOC100507547;LOC100507547;LOC100507547;PPT2-EGFL8;PPT2;PPT2;PPT2;PRRT1;PRRT1	exon_3;exon_3;exon_3;exon_3;TSS1500;TSS1500;TSS1500;TSS1500;TSS1500;TSS200
cg27660099	-5.76821	3.02411e-20	5.68305e-17	chr7	36190447	OpenSea
cg00993076	-4.17574	3.13418e-20	5.8683e-17	chr7	106640521	OpenSea
cg27247522	-3.3405	3.13659e-20	5.8683e-17	chr18	63617743	OpenSea
cg04227469	-2.95185	3.18846e-20	5.95213e-17	chr14	65488302	OpenSea
cg00213487	4.46896	3.34263e-20	6.22616e-17	chr15	75049562	OpenSea	PPCDC;PPCDC;PPCDC;PPCDC;PPCDC;PPCDC;PPCDC;PPCDC;PPCDC;PPCDC;PPCDC;PPCDC;PPCDC	exon_5;3UTR;exon_5;3UTR;exon_4;3UTR;exon_4;3UTR;exon_5;3UTR;exon_6;3UTR;exon_5
cg22143387	5.08634	3.4799e-20	6.46757e-17	chr5	177332080	Island	LMAN2;LMAN2	3UTR;exon_8
cg02377720	-5.68671	3.66069e-20	6.78863e-17	chr2	6773875	OpenSea
cg04533834	-4.12911	3.77392e-20	6.98325e-17	chr5	178091024	OpenSea
cg05056335	-4.85144	3.91077e-20	7.22066e-17	chr8	35862000	OpenSea
cg20809413	-3.12602	3.95006e-20	7.27728e-17	chr16	4365278	OpenSea
cg19639490	-4.43742	3.95914e-20	7.2781e-17	chr15	74854322	OpenSea
cg24424130	-5.44666	4.01443e-20	7.34829e-17	chr16	19854849	OpenSea
cg08515427	-4.30778	4.01474e-20	7.34829e-17	chr16	798997	Shore	GNG13	exon_2
cg22624568	-3.87359	4.0898e-20	7.46948e-17	chr20	37643455	OpenSea
cg05478082	-3.99849	4.18676e-20	7.63005e-17	chr7	134549045	OpenSea	AKR1B15;AKR1B15;AKR1B15;AKR1B15;AKR1B15;AKR1B15	TSS200;TSS200;TSS200;TSS200;TSS200;TSS200
cg18075885	-3.03688	4.41808e-20	8.03425e-17	chr13	75410495	OpenSea
cg06737790	-4.36583	4.54039e-20	8.23892e-17	chr8	9729543	OpenSea
cg14048158	-4.89983	4.58504e-20	8.30208e-17	chr2	195563062	OpenSea
cg21670717	-3.0879	4.71229e-20	8.51423e-17	chr13	30159251	OpenSea
cg20796996	-5.48003	4.74145e-20	8.5486e-17	chr13	29934804	OpenSea
cg05188716	-5.8254	5.11602e-20	9.20427e-17	chr5	10519793	OpenSea
cg13146102	-2.78171	5.19773e-20	9.33138e-17	chr20	57317221	OpenSea
cg00792194	-3.62769	5.2808e-20	9.46039e-17	chr1	54327955	OpenSea
cg23384708	-3.58691	5.34633e-20	9.55749e-17	chr6	31577157	Shelf	TNF	exon_4
cg27209072	-3.24632	5.50174e-20	9.802e-17	chr10	126014015	OpenSea	ADAM12;ADAM12;ADAM12;ADAM12	3UTR;exon_23;3UTR;exon_23
cg13112810	-4.53541	5.50634e-20	9.802e-17	chr8	128064088	OpenSea
cg19056791	-3.4318	5.6782e-20	1.0075e-16	chr3	9750986	Shore	OGG1;OGG1;OGG1;OGG1;OGG1;OGG1;OGG1;OGG1;OGG1;OGG1;OGG1;OGG1;OGG1;OGG1	exon_2;exon_2;exon_2;exon_2;exon_2;exon_2;exon_2;exon_2;exon_2;exon_2;exon_2;exon_2;exon_2;exon_2
cg12941920	-4.9813	5.68359e-20	1.0075e-16	chr5	1342280	Shelf
cg14468348	-1.51166	5.7886e-20	1.02205e-16	chr3	57015108	OpenSea
cg23719156	-3.61375	5.7899e-20	1.02205e-16	chr16	4364674	OpenSea	CORO7;CORO7;CORO7;CORO7;CORO7-PAM16	exon_13;exon_11;exon_13;exon_13;exon_13
cg24289737	-4.40593	5.94015e-20	1.04639e-16	chr19	19471640	OpenSea
cg03716908	4.54977	6.21049e-20	1.09173e-16	chr5	81853183	OpenSea
cg05819223	-4.73143	6.27553e-20	1.10087e-16	chr1	63979827	OpenSea
cg15365305	4.1577	6.4979e-20	1.13751e-16	chr9	2032373	OpenSea
cg06577988	3.84316	6.963e-20	1.21641e-16	chr14	68562130	OpenSea
cg17889319	4.44421	7.11751e-20	1.24045e-16	chr9	120890471	OpenSea
cg17680611	-4.90137	7.13003e-20	1.24045e-16	chr19	16080407	Shelf
cg22512011	-4.55197	7.20419e-20	1.25078e-16	chr13	76828582	OpenSea
cg02880390	-4.77946	7.39257e-20	1.28085e-16	chr1	42848149	Shore
cg19193595	2.90407	8.5161e-20	1.47249e-16	chr15	67104149	OpenSea
cg11855842	-4.97647	8.53381e-20	1.47253e-16	chr1	23480999	Shelf
cg06343561	-3.97836	8.83424e-20	1.52126e-16	chr15	65337415	OpenSea
cg21913528	-5.39303	9.08416e-20	1.56111e-16	chr1	185313939	Shelf
cg08862540	-4.19569	9.19581e-20	1.57709e-16	chr6	5095348	OpenSea
cg19963994	-4.09052	9.73745e-20	1.66659e-16	chr2	181101897	OpenSea
cg00601124	-4.18479	1.0363e-19	1.77006e-16	chr15	101157031	OpenSea
cg17939776	-5.11146	1.07667e-19	1.8353e-16	chr12	95198881	OpenSea
cg02553654	-4.72948	1.12452e-19	1.91015e-16	chr9	4387128	OpenSea
cg26235899	-3.01873	1.12511e-19	1.91015e-16	chr22	31917834	OpenSea
cg24275995	-3.64792	1.12922e-19	1.91328e-16	chr16	3619057	OpenSea
cg10151345	-4.2923	1.13397e-19	1.91749e-16	chr6	138007307	OpenSea
cg03182908	-4.48354	1.13769e-19	1.91992e-16	chr1	20507321	Shore
cg20732370	-3.27009	1.15546e-19	1.94602e-16	chr8	70376368	OpenSea
cg25094008	-3.9494	1.19805e-19	2.01373e-16	chr1	28175314	OpenSea
cg03666117	-4.77847	1.28928e-19	2.16276e-16	chr17	78241906	OpenSea
cg03195643	-3.84001	1.35782e-19	2.27323e-16	chr3	13897007	Shore
cg19588016	-3.39317	1.38621e-19	2.31615e-16	chr2	9371394	Shelf
cg00567623	-4.58385	1.43196e-19	2.38787e-16	chr17	3804724	OpenSea	NCBP3;NCBP3	3UTR;exon_13
cg08425796	-6.1691	1.49423e-19	2.48679e-16	chr22	50542692	Shore
cg08775031	-4.91792	1.5109e-19	2.50486e-16	chr5	158881375	OpenSea
cg04694619	-4.92658	1.51102e-19	2.50486e-16	chr2	241188344	OpenSea	ANO7;ANO7	TSS1500;TSS1500
cg02851425	-3.05664	1.51659e-19	2.50917e-16	chr18	77560791	OpenSea
cg07094228	3.65494	1.54221e-19	2.54231e-16	chr2	234437985	OpenSea
cg19847348	3.49797	1.54265e-19	2.54231e-16	chr14	91246137	OpenSea	GPR68	TSS1500
cg12260109	-4.87463	1.55222e-19	2.55309e-16	chr12	95440291	OpenSea
cg19016296	-4.55698	1.56633e-19	2.57129e-16	chr5	68274859	OpenSea
cg26619387	-5.0289	1.5771e-19	2.58394e-16	chr12	29245543	OpenSea
cg16954069	-3.28833	1.60633e-19	2.62591e-16	chr11	117998846	OpenSea	IL10RA;IL10RA	exon_7;exon_8
cg23898184	-4.1121	1.60894e-19	2.62591e-16	chr1	192952089	OpenSea
cg15441518	-4.98289	1.67088e-19	2.72173e-16	chr2	181657698	Shore	CERKL;CERKL;CERKL;CERKL;CERKL;CERKL;CERKL	TSS1500;TSS1500;TSS1500;TSS1500;TSS1500;TSS1500;TSS1500
cg24356261	-4.39385	1.67961e-19	2.73068e-16	chr10	89680031	OpenSea
cg02568977	-5.0337	1.7325e-19	2.81126e-16	chr7	36281051	OpenSea
cg27344994	3.70846	1.78782e-19	2.89545e-16	chr3	171900578	OpenSea	TMEM212-AS1	exon_1
cg14149065	-3.77388	1.82981e-19	2.95777e-16	chr9	114989263	OpenSea
cg00272070	-5.07813	1.98115e-19	3.19628e-16	chr2	102367115	OpenSea
cg09811263	-4.46252	1.9936e-19	3.21024e-16	chr20	20496508	OpenSea
cg00977903	-2.62662	2.04175e-19	3.2815e-16	chr1	42851520	OpenSea	ZNF691;ZNF691	exon_4;exon_2
cg14524754	-4.19881	2.06631e-19	3.31467e-16	chr17	82967227	Shelf
cg23473796	-4.15441	2.07903e-19	3.32874e-16	chr12	121953419	OpenSea
cg08823780	-3.50593	2.1048e-19	3.36362e-16	chr1	84141870	OpenSea
cg18831134	-4.5439	2.12904e-19	3.39593e-16	chr17	1181762	Shore
cg07162264	-4.13551	2.31922e-19	3.6923e-16	chr5	1341766	Shore	CLPTM1L	exon_3
cg17602658	-4.59896	2.37224e-19	3.76959e-16	chr12	50886006	OpenSea
cg17929273	-3.99267	2.42203e-19	3.84071e-16	chr22	37571562	OpenSea
cg03560402	2.41436	2.4261e-19	3.84071e-16	chr2	136244123	OpenSea
cg18429611	-2.79996	2.52791e-19	3.99438e-16	chr3	144430056	OpenSea
cg27000831	-4.11837	2.53271e-19	3.99449e-16	chr17	34318729	OpenSea	CCL8	TSS1500
cg22011420	-3.88869	2.5488e-19	4.01238e-16	chr17	1181928	Shore
cg06585105	-4.49699	2.56032e-19	4.023e-16	chr20	57318193	OpenSea
cg02747118	-4.95909	2.6423e-19	4.1441e-16	chr6	43086555	OpenSea
cg09985793	-3.54773	2.71869e-19	4.25599e-16	chr15	65337418	OpenSea
cg26183021	-3.81143	2.73679e-19	4.2764e-16	chr17	8211194	Shore	AURKB;AURKB;AURKB;AURKB;AURKB;AURKB;AURKB;AURKB;AURKB;AURKB;AURKB	TSS1500;TSS1500;TSS1500;TSS1500;TSS1500;TSS1500;TSS1500;TSS1500;TSS1500;TSS1500;TSS1500
cg00818326	-4.08836	2.7609e-19	4.30609e-16	chr17	7951925	OpenSea
cg08171890	-3.82988	2.87367e-19	4.47371e-16	chr3	141331778	OpenSea
cg10003581	-5.04366	2.88627e-19	4.48505e-16	chr6	56890995	OpenSea
cg21066155	-2.58012	2.89711e-19	4.49362e-16	chr12	95609776	OpenSea
cg25144839	-4.70931	2.90328e-19	4.49493e-16	chr20	31721952	Shore	ABALON;BCL2L1;BCL2L1;BCL2L1;BCL2L1;BCL2L1;BCL2L1;BCL2L1;BCL2L1;BCL2L1	exon_1;exon_2;exon_2;exon_2;exon_2;exon_2;exon_2;exon_2;exon_2;exon_1
cg05310564	-3.62418	3.01605e-19	4.66097e-16	chr3	105836582	OpenSea
cg16223190	-4.00408	3.02201e-19	4.66164e-16	chr17	58302690	OpenSea
cg00038857	-2.68166	3.03829e-19	4.67821e-16	chr17	34318734	OpenSea	CCL8	TSS1500
cg12232222	-4.48713	3.07527e-19	4.72652e-16	chr13	98173014	Shelf
cg01307483	-3.95278	3.23432e-19	4.96193e-16	chr7	129614763	Shelf
cg00463840	5.03184	3.32816e-19	5.09663e-16	chr1	12128492	OpenSea
cg19155581	-5.07723	3.33794e-19	5.10235e-16	chr2	218660456	Shore	BCS1L;BCS1L;BCS1L;BCS1L;BCS1L;BCS1L;BCS1L;BCS1L;BCS1L;BCS1L;BCS1L;ZNF142;ZNF142;ZNF142;ZNF142;ZNF142;ZNF142;ZNF142;ZNF142;ZNF142;ZNF142;ZNF142;ZNF142;ZNF142;ZNF142	5UTR;exon_1;5UTR;exon_1;5UTR;exon_2;5UTR;exon_1;5UTR;exon_1;exon_2;TSS1500;TSS1500;TSS1500;TSS1500;TSS1500;TSS1500;TSS1500;TSS1500;TSS1500;TSS1500;TSS1500;TSS1500;TSS1500;TSS1500
cg21788359	-2.92173	3.42755e-19	5.22985e-16	chr13	73851024	OpenSea
cg02733267	-3.16131	3.47172e-19	5.28619e-16	chr8	101773957	OpenSea
cg22014557	-3.29424	3.47701e-19	5.28619e-16	chr7	123770601	OpenSea
cg17053844	4.45113	3.50879e-19	5.32492e-16	chr4	143380850	OpenSea
cg27436190	6.29553	3.58833e-19	5.43585e-16	chr18	76921810	Shore
cg02863121	-3.01147	3.6666e-19	5.54447e-16	chr2	168672224	OpenSea
cg05809481	-4.07362	3.72156e-19	5.6175e-16	chr1	156726675	Shore
cg13047386	-3.88934	3.76191e-19	5.66827e-16	chr8	30650678	OpenSea
cg11409019	-4.23707	3.81046e-19	5.73118e-16	chr8	53913576	OpenSea	RGS20	exon_2
cg26613367	-4.18921	3.86924e-19	5.80925e-16	chr1	198520133	OpenSea
cg13626830	-3.98753	3.90654e-19	5.85483e-16	chr5	81164676	OpenSea
cg08959255	-3.97144	3.9493e-19	5.90842e-16	chr5	177457683	Shore	DBN1;DBN1;DBN1;DBN1;DBN1;DBN1;DBN1	exon_14;exon_14;exon_6;exon_15;exon_14;exon_13;exon_14
cg20603452	-4.86301	3.98517e-19	5.94675e-16	chr9	101419042	OpenSea
cg08879305	-5.22123	3.98902e-19	5.94675e-16	chr18	32956760	OpenSea
cg25029489	-4.89826	4.13482e-19	6.15324e-16	chr1	110686484	OpenSea
cg12653968	-4.85868	4.22112e-19	6.2706e-16	chr11	110858641	OpenSea
cg16949005	-4.32115	4.29529e-19	6.36958e-16	chr8	133265168	OpenSea
cg16486628	-3.07491	4.3149e-19	6.38743e-16	chr2	11999337	OpenSea
cg19731001	4.24013	4.58957e-19	6.78214e-16	chr14	76919083	OpenSea
cg09236439	-4.27559	4.83011e-19	7.1251e-16	chr6	18341509	OpenSea
cg23867441	-5.85549	4.86265e-19	7.16059e-16	chr13	33195407	OpenSea
cg04004558	-2.35341	5.0512e-19	7.42527e-16	chr16	11254827	Island	SOCS1;SOCS1	3UTR;exon_2
cg07284445	-4.61675	5.08309e-19	7.45916e-16	chr10	112215677	OpenSea
cg03334213	-5.73525	5.19745e-19	7.61374e-16	chr4	75555843	OpenSea	ODAPH;ODAPH;ODAPH;ODAPH;ODAPH	TSS1500;TSS1500;TSS1500;TSS1500;TSS1500
cg18683478	-3.45585	5.23486e-19	7.65525e-16	chr13	44301044	OpenSea
cg03310234	5.03285	5.40971e-19	7.89726e-16	chr2	109614028	Island	SOWAHC;SEPTIN10;SEPTIN10;SEPTIN10;SEPTIN10;SEPTIN10;SEPTIN10;SEPTIN10;SEPTIN10;SEPTIN10;SEPTIN10;SEPTIN10;SEPTIN10;SEPTIN10;SEPTIN10;SEPTIN10;SEPTIN10;SEPTIN10;SEPTIN10;SEPTIN10;SEPTIN10;SEPTIN10	TSS1500;TSS1500;TSS1500;TSS1500;TSS200;TSS200;TSS200;TSS200;TSS200;TSS200;TSS200;TSS200;TSS200;TSS200;TSS200;TSS200;TSS200;TSS200;TSS200;TSS200;TSS200;TSS200
cg15183940	-5.69663	5.49448e-19	8.00715e-16	chr15	60652811	OpenSea
cg07230541	-4.42515	5.69954e-19	8.29168e-16	chr4	152309026	OpenSea
cg24732137	5.53676	5.74413e-19	8.33622e-16	chr19	56477333	Island	ZNF667;ZNF667;ZNF667;ZNF667;ZNF667;ZNF667;ZNF667-AS1;ZNF667-AS1	5UTR;exon_1;5UTR;exon_1;5UTR;exon_1;TSS1500;TSS1500
cg14132585	-3.90843	5.74992e-19	8.33622e-16	chr5	96177498	OpenSea
cg03499256	-4.30835	5.77343e-19	8.35595e-16	chr8	72000376	OpenSea
cg03090301	-3.94543	5.87039e-19	8.48173e-16	chr4	87498596	OpenSea
cg11932382	-4.22599	5.9225e-19	8.54239e-16	chr1	8298918	OpenSea
cg06108383	-4.42524	5.93667e-19	8.54821e-16	chr6	32153122	Shore	LOC100507547;LOC100507547;LOC100507547;LOC100507547;PPT2-EGFL8;PPT2;PPT2;PPT2;PRRT1;PRRT1	exon_3;exon_3;exon_3;exon_3;TSS1500;TSS1500;TSS1500;TSS1500;TSS1500;TSS200
cg22661514	3.4117	5.95482e-19	8.55974e-16	chr17	49723665	OpenSea
cg13900989	-5.17011	6.13658e-19	8.80602e-16	chr14	90264049	OpenSea	PSMC1;PSMC1	exon_7;exon_6
cg14832271	5.083	6.19954e-19	8.88126e-16	chr9	90966175	OpenSea
cg24128943	-3.92296	6.24507e-19	8.93132e-16	chr18	26470319	OpenSea
cg04348342	-2.83008	6.51788e-19	9.30571e-16	chr2	237058448	OpenSea
cg23687996	-2.90114	6.54472e-19	9.32824e-16	chr3	140360553	OpenSea
cg11661318	-3.56297	6.61529e-19	9.41292e-16	chr8	11445558	OpenSea
cg12244587	4.06332	6.65543e-19	9.45409e-16	chr8	17963476	OpenSea
cg14350899	-2.71401	6.67708e-19	9.46334e-16	chr7	134919193	OpenSea
cg05948411	2.24476	6.68437e-19	9.46334e-16	chr12	124518755	Island
cg25662041	7.27449	6.74119e-19	9.5278e-16	chr5	177332169	Island	LMAN2	exon_8
cg22362985	-4.47155	6.7712e-19	9.54735e-16	chr18	12629464	OpenSea
cg02100381	-2.91384	6.77766e-19	9.54735e-16	chr13	110373364	OpenSea
cg01843418	-5.06525	7.0568e-19	9.924e-16	chr17	17889894	OpenSea
cg11641812	-4.50289	7.10749e-19	9.97866e-16	chr8	71819523	OpenSea
cg03745824	-2.16901	7.33882e-19	1.02863e-15	chr2	164858129	OpenSea
cg16481280	-4.67618	7.37545e-19	1.03205e-15	chr6	32153178	Shore	LOC100507547;LOC100507547;PPT2-EGFL8;PPT2;PPT2;PPT2;PRRT1;PRRT1	exon_3;exon_3;TSS1500;TSS1500;TSS1500;TSS1500;TSS1500;TSS200
cg04736120	-4.03796	7.61378e-19	1.06189e-15	chr4	99404520	OpenSea
cg00540464	-3.64305	7.61385e-19	1.06189e-15	chr19	16544940	Shelf
cg25907353	-3.97446	7.63258e-19	1.06274e-15	chr1	110872064	OpenSea	CD53;CD53	TSS1500;TSS1500
cg08676970	-4.72925	7.76966e-19	1.07895e-15	chr2	8313016	OpenSea
cg14733637	-4.3034	7.77457e-19	1.07895e-15	chr5	1342085	Shelf
cg26615224	-5.52169	8.02142e-19	1.11138e-15	chr19	1621125	Shore
cg09923296	-4.27611	8.11031e-19	1.12186e-15	chr10	13770165	OpenSea
cg09597281	-2.96244	8.24231e-19	1.13825e-15	chr8	85348523	OpenSea
cg02872914	-4.2634	8.39771e-19	1.15782e-15	chr10	125025009	Shore
cg15735507	-4.37514	8.41387e-19	1.15815e-15	chr16	10984733	OpenSea
cg08724657	-4.53944	8.48519e-19	1.16607e-15	chr5	152481002	OpenSea
cg05835241	-2.92053	8.73669e-19	1.19819e-15	chr8	18591152	OpenSea
cg11464292	-3.11548	8.74734e-19	1.19819e-15	chr7	100642623	OpenSea	TFR2	TSS1500
cg08141851	-4.25487	8.90497e-19	1.2178e-15	chr2	183997760	OpenSea
cg10400717	4.72746	9.09959e-19	1.24241e-15	chr2	237689528	Shore
cg02353754	-4.23709	9.12924e-19	1.24444e-15	chr22	50077040	Island
cg08694974	-3.07029	9.22536e-19	1.25551e-15	chr5	149606381	OpenSea
cg00704592	-4.34074	9.25361e-19	1.25733e-15	chr7	92905032	OpenSea
cg07938266	-4.96014	9.2735e-19	1.25801e-15	chr4	6181167	OpenSea
cg19358877	6.42386	9.51486e-19	1.28868e-15	chr19	56507910	Island	ZNF471;ZNF471;ZNF471;ZNF471	5UTR;exon_1;5UTR;exon_1
cg09934721	-5.70548	9.67671e-19	1.3085e-15	chr14	65470920	OpenSea	MIR625	TSS200
cg20469324	-4.25871	9.74006e-19	1.31362e-15	chr15	60722473	OpenSea
cg21890805	-4.23337	9.74569e-19	1.31362e-15	chr8	101975626	OpenSea
cg25818367	-4.07915	9.76476e-19	1.31409e-15	chr21	35179062	OpenSea
cg21552104	-4.17027	9.7921e-19	1.31567e-15	chr8	9331668	OpenSea
cg18325315	3.70141	1.02612e-18	1.37651e-15	chr7	74482900	Shelf
cg18723409	6.78966	1.02923e-18	1.37663e-15	chr11	1890317	OpenSea	PRR33	exon_1
cg20444192	-4.5091	1.02947e-18	1.37663e-15	chr10	111996164	OpenSea
cg13447566	-5.51567	1.03153e-18	1.3772e-15	chr9	130926157	Shelf
cg25935611	4.80783	1.03907e-18	1.38507e-15	chr21	44084138	OpenSea	TRAPPC10;TRAPPC10	exon_8;exon_15
cg07437301	-4.82909	1.08512e-18	1.4437e-15	chr14	75471002	OpenSea	JDP2;JDP2;JDP2;JDP2;JDP2;JDP2;JDP2;JDP2	exon_4;3UTR;exon_4;3UTR;exon_4;3UTR;exon_4;3UTR
cg24466909	-4.37849	1.08865e-18	1.4437e-15	chr1	198519431	OpenSea
cg12844912	6.65287	1.08876e-18	1.4437e-15	chr19	56507691	Island	ZNF471;ZNF471	TSS200;TSS200
cg06784437	4.03821	1.0899e-18	1.4437e-15	chr17	77438188	OpenSea
cg24935536	-4.48601	1.09484e-18	1.44797e-15	chr15	60795724	OpenSea
cg20738029	-3.5645	1.1036e-18	1.45727e-15	chr11	71200513	OpenSea
cg05051734	-5.04677	1.14258e-18	1.50639e-15	chr17	3571325	Island
cg23564869	-3.30149	1.16663e-18	1.5357e-15	chr2	226701366	OpenSea
cg24392515	-3.88573	1.175e-18	1.54431e-15	chr14	24109206	OpenSea
cg25732245	-4.73666	1.17801e-18	1.54586e-15	chr21	26077551	OpenSea
cg20427688	-5.07226	1.18109e-18	1.54749e-15	chr15	56373193	OpenSea
cg00919857	-2.40906	1.22269e-18	1.59951e-15	chr15	51751061	Shore	TMOD2;TMOD2	TSS1500;TSS1500
cg16158905	-2.40195	1.23051e-18	1.60725e-15	chr7	114789354	OpenSea
cg13698613	-2.59756	1.26185e-18	1.64563e-15	chr17	74522701	OpenSea	CD300LB;CD300LB	3UTR;exon_4
cg17291906	-3.5133	1.26515e-18	1.6474e-15	chr11	9667006	Shelf
cg26301215	-3.02164	1.2827e-18	1.66767e-15	chr3	111652829	OpenSea
cg13156207	-4.97689	1.29233e-18	1.67761e-15	chr2	28650194	OpenSea
cg04045171	-3.70063	1.32542e-18	1.71792e-15	chr18	57886140	OpenSea
cg12753923	-3.7884	1.33264e-18	1.72463e-15	chr3	59566572	OpenSea
cg10587579	-4.5225	1.33645e-18	1.72614e-15	chr7	3762620	OpenSea
cg14001671	-2.79969	1.3379e-18	1.72614e-15	chr9	98035619	OpenSea
cg16905174	-4.50989	1.34295e-18	1.73e-15	chr10	26969170	OpenSea
cg21158795	-2.58165	1.34736e-18	1.73305e-15	chr1	13614520	OpenSea
cg04182865	-2.66899	1.3673e-18	1.75602e-15	chr5	141966866	Shelf	RNF14;RNF14;RNF14;RNF14	5UTR;exon_1;5UTR;exon_1
cg00948084	-3.96091	1.38279e-18	1.77322e-15	chr7	117251928	OpenSea
cg10784813	-2.68679	1.39808e-18	1.79009e-15	chr16	11254821	Island	SOCS1;SOCS1	3UTR;exon_2
cg27181315	-4.24394	1.41714e-18	1.81175e-15	chr7	148584401	OpenSea
cg14438134	-3.97543	1.43381e-18	1.82929e-15	chr21	38798663	OpenSea
cg10512194	-3.50506	1.43519e-18	1.82929e-15	chr3	171842123	OpenSea	TMEM212	TSS1500
cg06266994	-4.60103	1.45056e-18	1.84608e-15	chr2	195562960	OpenSea
cg25366603	-4.93311	1.5123e-18	1.92176e-15	chr20	49627544	OpenSea
cg09432286	-3.43204	1.52555e-18	1.93569e-15	chr6	36558035	OpenSea
cg04360144	-3.47163	1.53852e-18	1.94921e-15	chr3	136926026	OpenSea
cg27024336	-2.2493	1.56181e-18	1.97575e-15	chr5	131673773	OpenSea
cg13802731	-4.53884	1.56714e-18	1.97953e-15	chr9	78668417	OpenSea
cg22759533	-4.87092	1.57952e-18	1.99219e-15	chr17	59752203	OpenSea
cg20078624	4.58117	1.645e-18	2.07161e-15	chr15	22950766	OpenSea
cg07300934	-5.32461	1.64741e-18	2.07161e-15	chr9	108478616	OpenSea
cg05978061	-4.02086	1.65783e-18	2.08162e-15	chr3	190526521	OpenSea
cg19805033	-4.31736	1.68043e-18	2.10686e-15	chr10	13724768	OpenSea
cg07576613	-5.25059	1.68657e-18	2.11142e-15	chr5	1341773	Shore	CLPTM1L	exon_3
cg17746784	-3.12438	1.69661e-18	2.12085e-15	chr7	114939899	OpenSea
cg06123913	-4.57469	1.72071e-18	2.1449e-15	chr17	3804062	OpenSea	NCBP3;NCBP3	3UTR;exon_13
cg10909233	-5.59661	1.72094e-18	2.1449e-15	chr8	129379912	OpenSea
cg05785919	-3.56703	1.78564e-18	2.22226e-15	chr3	114449854	OpenSea
cg17479716	-6.81031	1.81366e-18	2.2538e-15	chr1	17949661	OpenSea
cg01219677	-5.27103	1.88446e-18	2.33506e-15	chr12	7099970	OpenSea	C1RL;C1RL	exon_4;exon_4
cg13938376	-4.2565	1.88624e-18	2.33506e-15	chr12	10169592	OpenSea	TMEM52B;TMEM52B;TMEM52B	TSS1500;TSS1500;TSS1500
cg17829059	-3.44627	1.88735e-18	2.33506e-15	chr7	86950620	OpenSea
cg06089468	-4.10211	1.95694e-18	2.41761e-15	chr16	30872657	Shelf
cg20302658	-5.23084	2.0091e-18	2.47545e-15	chr13	99027700	OpenSea
cg22412218	-4.0313	2.00962e-18	2.47545e-15	chr17	31526220	OpenSea
cg17243886	-5.50747	2.0829e-18	2.56035e-15	chr12	7099767	OpenSea	C1RL	exon_5
cg04557949	-4.93302	2.08462e-18	2.56035e-15	chr13	43878348	Shore	LACC1;LACC1;LACC1;LACC1;LACC1;LACC1	TSS1500;TSS1500;TSS1500;TSS1500;TSS1500;TSS1500
cg21551745	-3.80754	2.10298e-18	2.57915e-15	chr18	49022008	OpenSea
cg11146884	3.9082	2.14427e-18	2.62597e-15	chr12	107094022	Island	CRY1	TSS1500
cg24313592	-3.35056	2.20065e-18	2.69112e-15	chr11	72308987	OpenSea
cg11924933	3.86357	2.26064e-18	2.76048e-15	chr10	75606637	OpenSea
cg15364956	-3.64882	2.27462e-18	2.77353e-15	chr9	80649143	OpenSea
cg11464681	-3.09139	2.28618e-18	2.7836e-15	chr7	27794354	OpenSea	TAX1BP1;TAX1BP1;TAX1BP1;TAX1BP1;TAX1BP1;TAX1BP1	exon_11;exon_11;exon_10;exon_11;exon_11;exon_11
cg25839227	-3.50565	2.32399e-18	2.82556e-15	chr17	49211140	OpenSea	GNGT2	TSS1500
cg23493787	-2.51483	2.33459e-18	2.83186e-15	chr8	133816841	OpenSea
cg11696094	-4.97705	2.33588e-18	2.83186e-15	chr20	46110694	OpenSea
cg21526106	-5.01322	2.38213e-18	2.88379e-15	chr15	32100444	OpenSea
cg14474811	3.1544	2.40642e-18	2.90901e-15	chr12	118063126	Shore	WSB2	TSS1500
cg19630601	-5.19278	2.43113e-18	2.93034e-15	chr14	67692233	OpenSea
cg15817752	2.17318	2.43379e-18	2.93034e-15	chr8	53801891	OpenSea	ATP6V1H;ATP6V1H;ATP6V1H	exon_8;exon_7;exon_8
cg22262152	-4.97582	2.43448e-18	2.93034e-15	chr8	102551470	OpenSea	ODF1	TSS200
cg02194136	3.71688	2.49376e-18	2.99742e-15	chr11	68945934	OpenSea
cg07460565	4.79204	2.64058e-18	3.16938e-15	chr18	76968342	OpenSea	ZNF236;ZNF236;ZNF236;ZNF236	exon_31;3UTR;exon_31;3UTR
cg15668885	-4.02479	2.64831e-18	3.17414e-15	chr10	120607753	OpenSea
cg22730395	3.23127	2.76489e-18	3.30917e-15	chr17	57449361	OpenSea
cg03086003	-4.10945	2.79439e-18	3.33889e-15	chr11	120322006	Shelf
cg22977420	-4.20791	2.79763e-18	3.33889e-15	chr3	11238298	OpenSea
cg07178206	-5.31155	2.92282e-18	3.48337e-15	chr1	192634740	OpenSea	RGS13;RGS13	TSS1500;TSS1500
cg25961303	-5.35555	2.93606e-18	3.49421e-15	chr1	160664415	OpenSea
cg00717679	-3.88192	2.94649e-18	3.50169e-15	chr1	204962126	OpenSea	NFASC;NFASC;NFASC;NFASC;NFASC;NFASC	exon_7;exon_8;exon_8;exon_8;exon_8;exon_8
cg00334362	3.294	3.00259e-18	3.56333e-15	chr6	13269323	OpenSea
cg19438913	-3.89086	3.02437e-18	3.58414e-15	chr5	1525340	Shore	LPCAT1	TSS1500
cg25803721	-3.68972	3.09712e-18	3.66521e-15	chr21	33753112	OpenSea
cg11678243	-3.94765	3.1532e-18	3.72636e-15	chr14	90254101	Shelf
cg14485407	-3.966	3.16269e-18	3.73234e-15	chr2	44836203	OpenSea
cg11771206	-3.5057	3.20043e-18	3.7716e-15	chr7	138176068	OpenSea
cg11632073	-5.25717	3.22563e-18	3.79599e-15	chr7	121530518	OpenSea
cg19045353	-4.274	3.23429e-18	3.80089e-15	chr9	37954077	OpenSea
cg06025456	-3.95676	3.25861e-18	3.82413e-15	chr6	32153086	Shore	LOC100507547;LOC100507547;LOC100507547;LOC100507547;PPT2-EGFL8;PPT2;PPT2;PPT2;PRRT1;PRRT1	exon_3;exon_3;exon_3;exon_3;TSS1500;TSS1500;TSS1500;TSS1500;TSS1500;TSS200
cg00413145	4.90637	3.34784e-18	3.9234e-15	chr3	196748580	OpenSea
cg16952287	-5.50045	3.35644e-18	3.92802e-15	chr9	115000450	OpenSea
cg00419220	-4.83162	3.38004e-18	3.95016e-15	chr2	168470962	OpenSea
cg21891499	-4.51139	3.40979e-18	3.97942e-15	chr5	1341763	Shore	CLPTM1L	exon_3
cg03609141	-2.62092	3.45411e-18	4.02519e-15	chr2	144324503	OpenSea
cg02677386	-4.23643	3.45855e-18	4.02519e-15	chr2	113895721	OpenSea
cg06767314	-4.53025	3.46794e-18	4.03056e-15	chr17	1182087	Shore
cg00410483	2.69041	3.54131e-18	4.10959e-15	chr14	22838576	Shore
cg15562462	-4.12849	3.54568e-18	4.10959e-15	chr10	109957650	OpenSea
cg15301006	-4.05338	3.5914e-18	4.15688e-15	chr5	175840606	OpenSea
cg03583625	-2.6933	3.67658e-18	4.24964e-15	chr10	97577977	Shore
cg08017911	-2.97165	3.7413e-18	4.31853e-15	chr4	83605781	OpenSea	GPAT3;GPAT3;GPAT3;GPAT3;GPAT3;GPAT3	exon_13;3UTR;exon_13;3UTR;exon_12;3UTR
cg00395579	-5.1734	3.75784e-18	4.33169e-15	chr8	102231370	OpenSea
cg10022184	-3.4388	3.76723e-18	4.33659e-15	chr5	158911258	OpenSea
cg27441375	-2.60733	3.8479e-18	4.42342e-15	chr1	167357459	OpenSea
cg07913086	-3.88312	3.92224e-18	4.50274e-15	chr3	18237338	OpenSea
cg20995564	-5.17207	4.01939e-18	4.60801e-15	chr2	144414468	OpenSea
cg23568324	3.52448	4.11218e-18	4.70798e-15	chr7	2638614	OpenSea
cg02525646	-4.32108	4.23022e-18	4.83656e-15	chr2	42567988	Shore	MTA3;MTA3;MTA3;MTA3;MTA3	TSS1500;TSS1500;TSS1500;TSS1500;TSS200
cg01249004	-3.80723	4.25172e-18	4.84911e-15	chr6	144544636	OpenSea
cg17517534	-4.44474	4.25269e-18	4.84911e-15	chr8	133407158	OpenSea
cg01890417	-4.80102	4.29242e-18	4.88375e-15	chr1	91022718	Shore	ZNF644;ZNF644;ZNF644	TSS1500;TSS1500;TSS1500
cg19576099	-4.59671	4.29465e-18	4.88375e-15	chr6	106083616	Shelf
cg07162861	-5.61761	4.35313e-18	4.94359e-15	chr15	90872778	Shore	FURIN;FURIN	TSS200;TSS200
cg22973390	-3.96873	4.47152e-18	5.07122e-15	chr21	33753100	OpenSea
cg24716782	-4.28997	4.48635e-18	5.08121e-15	chr8	132958983	OpenSea
cg17826310	-3.95942	4.52692e-18	5.12028e-15	chr13	27118854	OpenSea
cg12434846	-5.03256	4.54201e-18	5.13048e-15	chr1	56524394	OpenSea	PLPP3	exon_3
cg22029774	-3.1264	4.69024e-18	5.29083e-15	chr2	94868977	Shelf	LOC442028	exon_10
cg13060791	-2.94819	4.71701e-18	5.31393e-15	chr8	122463944	OpenSea
cg25905215	-4.91682	4.7634e-18	5.35551e-15	chr4	102616701	OpenSea	NFKB1;NFKB1;NFKB1;NFKB1;NFKB1;NFKB1;NFKB1;NFKB1;NFKB1;NFKB1;NFKB1;NFKB1;NFKB1;NFKB1	exon_24;3UTR;exon_24;3UTR;exon_25;3UTR;exon_25;3UTR;exon_25;3UTR;exon_23;3UTR;exon_24;3UTR
cg05942181	3.12846	4.76662e-18	5.35551e-15	chr3	171900540	OpenSea	TMEM212-AS1	exon_1
cg17762586	-4.038	4.80675e-18	5.39342e-15	chr20	58449885	OpenSea	VAPB;VAPB;VAPB;VAPB;VAPB	exon_3;3UTR;exon_6;3UTR;exon_4
cg23530834	3.09447	4.85813e-18	5.44383e-15	chr1	113677491	OpenSea
cg14222779	-5.36109	4.88015e-18	5.46125e-15	chr7	74258719	Shelf
cg08859054	-5.30275	4.91439e-18	5.49228e-15	chr5	169705180	OpenSea
cg25853445	4.72822	4.9215e-18	5.49296e-15	chr21	38127074	OpenSea
cg19132501	-4.94808	4.95927e-18	5.5278e-15	chr22	40983451	OpenSea
cg20994481	-4.5334	4.99962e-18	5.56542e-15	chr6	167329313	OpenSea
cg06432648	-3.42447	5.04141e-18	5.60454e-15	chr10	13770071	OpenSea
cg08464076	-3.48319	5.1037e-18	5.66633e-15	chr9	99365019	OpenSea
cg24506928	-2.82654	5.1887e-18	5.75313e-15	chr19	39026456	OpenSea
cg02531969	-4.42728	5.31534e-18	5.88581e-15	chr11	128796643	OpenSea
cg17506612	-4.67374	5.33982e-18	5.90517e-15	chr12	39990888	OpenSea
cg27216779	-4.07449	5.34784e-18	5.9063e-15	chr19	11168873	Shore
cg18015468	3.15886	5.36001e-18	5.90646e-15	chr12	104493700	OpenSea
cg06665622	-4.23407	5.36198e-18	5.90646e-15	chr6	46325834	OpenSea	RCAN2	TSS200
cg08000720	-4.0413	5.43152e-18	5.97525e-15	chr5	56124880	OpenSea
cg04092054	-2.7228	5.51401e-18	6.05811e-15	chr8	39684964	OpenSea
cg14180581	-4.16228	5.61678e-18	6.16299e-15	chr11	83035436	OpenSea	RAB30	TSS1500
cg26483274	-3.63384	5.82149e-18	6.37931e-15	chr5	5420376	Shore
cg08251776	-3.17701	6.11885e-18	6.69646e-15	chr16	58733345	Shore
cg26284167	-3.67183	6.28079e-18	6.86479e-15	chr15	88920340	OpenSea
cg03953082	-3.62521	6.77562e-18	7.39605e-15	chr8	38633961	OpenSea
cg14264871	-4.08124	6.86835e-18	7.48759e-15	chr4	40251708	OpenSea
cg23217527	-4.19217	7.00274e-18	7.62424e-15	chr3	107921037	OpenSea
cg09256895	-4.36799	7.04639e-18	7.66188e-15	chr6	20846594	OpenSea
cg09534658	-3.25654	7.06219e-18	7.66918e-15	chr6	45477450	OpenSea
cg05835113	-3.40535	7.10244e-18	7.69532e-15	chr7	48255261	OpenSea
cg11538206	-4.68884	7.10451e-18	7.69532e-15	chr7	106561632	OpenSea
cg23541422	-4.20224	7.15665e-18	7.74186e-15	chr2	8574233	OpenSea
cg25073840	4.24586	7.1803e-18	7.7575e-15	chr4	143380817	OpenSea
cg03634806	-4.21575	7.21838e-18	7.78867e-15	chr18	57110431	OpenSea
cg16786154	-5.38719	7.49855e-18	8.08064e-15	chr12	122721250	OpenSea
cg14893935	3.79466	7.51627e-18	8.08941e-15	chr7	2639912	OpenSea
cg07938642	-3.6242	7.62115e-18	8.19184e-15	chr19	18227769	Shore	PDE4C;PDE4C;PDE4C	TSS1500;TSS1500;TSS1500
cg26157907	-5.32175	8.29353e-18	8.902e-15	chr13	51832242	OpenSea
cg26234852	-4.14928	8.30295e-18	8.902e-15	chr17	67978856	OpenSea
cg26589591	4.1998	8.32562e-18	8.91498e-15	chr3	171809962	Island
cg22493080	-4.78183	8.55046e-18	9.1375e-15	chr5	158874518	OpenSea
cg09838169	-5.70449	8.55508e-18	9.1375e-15	chr10	132563977	OpenSea
cg23792934	-3.79716	8.60756e-18	9.18193e-15	chr17	72407644	OpenSea
cg06676436	-3.27015	8.6797e-18	9.24719e-15	chr4	69910142	OpenSea
cg06673927	-4.06924	8.73584e-18	9.29526e-15	chr10	13088374	OpenSea
cg15209863	-3.48163	8.74789e-18	9.29636e-15	chr16	49851720	Shelf
cg27580229	-3.65124	8.7809e-18	9.3197e-15	chr2	8574118	OpenSea
cg26736341	-3.7901	8.84237e-18	9.37315e-15	chr6	31577565	Shelf	TNF;TNF	exon_4;3UTR
cg00854429	-4.02135	8.92108e-18	9.44473e-15	chr7	66055883	OpenSea
cg05452257	-5.01785	9.00912e-18	9.52598e-15	chr3	125434409	OpenSea
cg17325650	-3.78305	9.21096e-18	9.72722e-15	chr11	102933677	OpenSea
cg10766282	-4.39897	9.51848e-18	1.00394e-14	chr6	106182632	OpenSea
cg01680916	-3.7637	9.56216e-18	1.00729e-14	chr15	98308367	OpenSea
cg00568164	-3.15651	9.58685e-18	1.00863e-14	chr11	44905671	OpenSea
cg21375017	-4.48852	9.69582e-18	1.01882e-14	chr3	31946590	OpenSea
cg25965526	4.24649	9.92791e-18	1.04191e-14	chr1	183304971	OpenSea	NMNAT2	TSS200
cg16269266	-4.94153	9.9897e-18	1.0471e-14	chr16	78796502	OpenSea
cg26189539	-4.21187	1.03315e-17	1.08158e-14	chr18	59123874	OpenSea
cg15750836	-4.13745	1.03484e-17	1.08201e-14	chr2	112805607	OpenSea
cg25084741	-3.87668	1.04612e-17	1.09245e-14	chr3	43074130	OpenSea
cg07845483	-3.17936	1.06651e-17	1.11237e-14	chr19	10879367	OpenSea
cg27384342	-4.46685	1.074e-17	1.11879e-14	chr16	3608373	Shelf
cg19009132	-5.21039	1.09236e-17	1.13652e-14	chr12	13209488	OpenSea
cg17014214	-5.07634	1.09404e-17	1.13686e-14	chr10	125025069	Shore
cg09375092	-4.58376	1.10057e-17	1.14224e-14	chr12	26423114	OpenSea
cg27349434	-3.79667	1.10199e-17	1.14231e-14	chr10	11549043	OpenSea
cg02363721	-2.92134	1.11597e-17	1.15538e-14	chr6	46638012	OpenSea
cg24747239	-1.30128	1.15319e-17	1.19245e-14	chr10	4149454	OpenSea
cg22899993	-3.505	1.15814e-17	1.1948e-14	chr17	72420266	OpenSea
cg02364826	-3.98409	1.15829e-17	1.1948e-14	chr5	115543041	Shore	FEM1C	exon_2
cg18052713	4.18715	1.1638e-17	1.19902e-14	chr17	57545234	OpenSea
cg05489688	-4.699	1.17889e-17	1.21308e-14	chr14	100428893	OpenSea
cg15689969	-5.43533	1.18399e-17	1.21684e-14	chr5	14374288	OpenSea	TRIO;TRIO	exon_19;exon_19
cg02905320	-4.45391	1.18628e-17	1.21771e-14	chr2	63424950	OpenSea
cg10701080	5.51447	1.20377e-17	1.23299e-14	chr22	46374706	Island
cg16981614	-3.72942	1.20408e-17	1.23299e-14	chr12	106822245	OpenSea
cg25463134	-5.23199	1.20952e-17	1.23705e-14	chr20	57469081	OpenSea
cg24081620	2.94515	1.22386e-17	1.25021e-14	chr7	75842475	OpenSea
cg02070858	-3.75326	1.24278e-17	1.268e-14	chr1	228282477	Shore
cg20239333	-3.51386	1.2901e-17	1.31469e-14	chr10	131313068	Shore	TCERG1L	TSS1500
cg12263730	5.10544	1.29743e-17	1.32057e-14	chr8	20012251	OpenSea
cg26781092	4.74978	1.31009e-17	1.33184e-14	chr12	104610782	OpenSea
cg15307260	-3.96583	1.32648e-17	1.34689e-14	chr6	36314235	OpenSea
cg23218957	-2.88062	1.33657e-17	1.35549e-14	chr14	58643138	Shelf
cg25190895	-4.28922	1.35171e-17	1.36921e-14	chr20	34946460	OpenSea
cg07154309	-3.63612	1.40121e-17	1.41765e-14	chr14	75211139	OpenSea
cg17985859	-3.67012	1.42463e-17	1.43961e-14	chr10	112420193	OpenSea
cg23481204	-3.55084	1.42687e-17	1.44015e-14	chr16	50814601	OpenSea
cg25680918	-3.81791	1.44384e-17	1.45554e-14	chr1	28962394	OpenSea
cg26821248	-3.57234	1.45443e-17	1.46447e-14	chr1	216006009	OpenSea
cg00418683	-4.08276	1.47179e-17	1.48018e-14	chr1	24203858	OpenSea
cg20593515	-1.5377	1.50833e-17	1.51456e-14	chr4	110783692	OpenSea
cg02650485	4.20852	1.50957e-17	1.51456e-14	chr1	234520946	OpenSea
cg00924757	4.60948	1.52194e-17	1.52516e-14	chr8	38697944	OpenSea
cg21386120	-5.11164	1.54004e-17	1.54147e-14	chr17	49211187	OpenSea	GNGT2	TSS1500
cg07757108	-4.92025	1.54441e-17	1.54401e-14	chr7	37718872	OpenSea
cg26212496	4.42278	1.55349e-17	1.55125e-14	chr12	107093930	Island	CRY1	TSS1500
cg01559701	4.92842	1.5778e-17	1.57366e-14	chr8	17963146	OpenSea	PCM1;PCM1;PCM1;PCM1;PCM1;PCM1;PCM1;PCM1;PCM1;PCM1;PCM1;PCM1;PCM1;PCM1;PCM1;PCM1;PCM1;PCM1;PCM1;PCM1;PCM1;PCM1;PCM1;PCM1;PCM1;PCM1;PCM1;PCM1;PCM1;PCM1;PCM1	exon_17;exon_17;exon_18;exon_20;exon_17;exon_19;exon_18;exon_18;exon_19;exon_17;exon_17;exon_17;exon_19;exon_18;exon_17;exon_19;exon_17;exon_16;exon_19;exon_17;exon_20;exon_17;exon_16;exon_19;exon_17;exon_18;exon_19;exon_19;exon_17;exon_17;exon_17
cg03155097	-3.31469	1.6333e-17	1.6271e-14	chr5	178091022	OpenSea
cg06380030	-2.95781	1.63558e-17	1.62744e-14	chr14	64992550	OpenSea
cg20550323	-3.32108	1.64269e-17	1.63259e-14	chr7	88202590	OpenSea	ADAM22;ADAM22;ADAM22;ADAM22;ADAM22;ADAM22;ADAM22;ADAM22;ADAM22;ADAM22;ADAM22;ADAM22;ADAM22;ADAM22;ADAM22;ADAM22;ADAM22;ADAM22;ADAM22;ADAM22;ADAM22;ADAM22;ADAM22;ADAM22;ADAM22;ADAM22;ADAM22;ADAM22;ADAM22;ADAM22;ADAM22;ADAM22	exon_30;3UTR;exon_32;3UTR;exon_32;3UTR;exon_31;3UTR;exon_29;3UTR;exon_33;3UTR;exon_32;3UTR;exon_31;3UTR;exon_31;3UTR;exon_31;3UTR;exon_31;3UTR;exon_29;3UTR;exon_30;3UTR;exon_30;3UTR;exon_31;3UTR;exon_31;3UTR
cg10430883	-4.17142	1.6562e-17	1.64408e-14	chr16	78474789	OpenSea
cg14725576	-2.52706	1.67021e-17	1.65468e-14	chr2	182920964	OpenSea	NCKAP1;NCKAP1;NCKAP1;NCKAP1	3UTR;exon_31;3UTR;exon_32
cg26573357	1.73629	1.6708e-17	1.65468e-14	chr3	123884469	Island	MYLK;MYLK;MYLK;MYLK;MYLK	TSS200;TSS200;TSS200;TSS200;TSS200
cg15300257	2.78638	1.67633e-17	1.65822e-14	chr10	80493826	OpenSea
cg15518113	-3.38147	1.71711e-17	1.69656e-14	chr1	167430884	OpenSea	CD247;CD247;CD247;CD247;CD247;CD247;CD247;CD247	3UTR;exon_8;3UTR;exon_9;3UTR;exon_9;3UTR;exon_8
cg21837323	-4.95886	1.72228e-17	1.69969e-14	chr1	35932335	Shore
cg26676273	3.75801	1.72539e-17	1.70076e-14	chr1	92503649	OpenSea
cg07385604	-3.85379	1.7393e-17	1.71247e-14	chr1	91022708	Shore	ZNF644;ZNF644;ZNF644	TSS1500;TSS1500;TSS1500
cg15002691	-3.6547	1.75802e-17	1.72889e-14	chr7	138076301	OpenSea	AKR1D1;AKR1D1;AKR1D1	TSS200;TSS200;TSS200
cg23530631	2.68752	1.76398e-17	1.73273e-14	chr18	48782120	OpenSea
cg08193130	-3.45809	1.76635e-17	1.73304e-14	chr12	105721151	OpenSea
cg10943943	-2.80202	1.77657e-17	1.74104e-14	chr9	98201419	OpenSea
cg02839388	-2.40042	1.86263e-17	1.82326e-14	chr10	6465667	OpenSea
cg24713204	3.545	1.86855e-17	1.82694e-14	chr19	56508004	Island
cg14465505	-2.23946	1.87617e-17	1.83165e-14	chr9	136283670	OpenSea
cg14006031	-4.32196	1.87771e-17	1.83165e-14	chr12	104353357	OpenSea
cg04841478	-4.23819	1.89157e-17	1.84304e-14	chr19	6039815	Shore
cg10868188	-4.11555	1.92251e-17	1.87102e-14	chr1	31912556	OpenSea
cg25237465	-2.73392	1.97153e-17	1.91653e-14	chr2	75432911	OpenSea
cg16423174	3.45759	1.97428e-17	1.91698e-14	chr11	62641081	OpenSea	GANAB;GANAB	TSS1500;TSS1500
cg04902004	2.69979	2.00073e-17	1.94044e-14	chr14	91244821	OpenSea	GPR68	TSS200
cg09711214	-4.94045	2.0081e-17	1.94535e-14	chr11	12903278	OpenSea
cg01843768	-2.40105	2.03948e-17	1.97348e-14	chr7	2039015	OpenSea
cg20805920	-4.72909	2.06855e-17	1.99932e-14	chr1	10473696	Shore	PEX14;DFFA;DFFA	TSS1500;TSS1500;TSS1500
cg10002573	-3.11847	2.08466e-17	2.01258e-14	chr17	28472938	OpenSea	SLC13A2;SLC13A2;SLC13A2;SLC13A2	TSS1500;TSS1500;TSS1500;TSS1500
cg17372806	-3.68011	2.08915e-17	2.01461e-14	chr11	63680884	Shore	RTN3;RTN3;RTN3;RTN3;RTN3;RTN3;RTN3;RTN3;RTN3	TSS1500;TSS1500;TSS1500;TSS1500;TSS1500;TSS1500;TSS1500;TSS1500;TSS1500
cg09669192	-3.27211	2.1106e-17	2.03298e-14	chr17	10422330	OpenSea	MYH8	TSS1500
cg21096228	-3.56594	2.12568e-17	2.04516e-14	chr15	62935930	OpenSea
cg08182547	-4.99467	2.13274e-17	2.04963e-14	chr21	25887275	OpenSea
cg19865545	-4.58691	2.19749e-17	2.10945e-14	chr17	70290499	OpenSea
cg08857713	-3.08458	2.20809e-17	2.11721e-14	chr3	100105425	OpenSea
cg17810765	-2.57675	2.27433e-17	2.17825e-14	chr2	241188421	OpenSea	ANO7;ANO7	TSS1500;TSS1500
cg12262847	3.25808	2.29105e-17	2.19178e-14	chr1	59753087	OpenSea
cg02455773	4.73698	2.29405e-17	2.19216e-14	chr3	196748453	OpenSea
cg21238429	-5.27002	2.29836e-17	2.19357e-14	chr16	19854818	OpenSea
cg18647570	-4.96556	2.30073e-17	2.19357e-14	chr17	43517248	OpenSea	DHX8;DHX8;DHX8;DHX8;DHX8;DHX8;DHX8;DHX8;DHX8;DHX8;DHX8;DHX8	exon_18;exon_18;exon_17;exon_18;exon_18;exon_18;exon_18;exon_18;exon_18;exon_18;exon_17;exon_18
cg07226032	-2.75349	2.31741e-17	2.20699e-14	chr17	49249578	OpenSea
cg04660533	3.88413	2.32094e-17	2.20786e-14	chr15	58490782	OpenSea
cg02146468	-5.25641	2.33622e-17	2.21989e-14	chr7	103150051	Shore	NAPEPLD;NAPEPLD;NAPEPLD;NAPEPLD;NAPEPLD;NAPEPLD;NAPEPLD;NAPEPLD;NAPEPLD;NAPEPLD;NAPEPLD;NAPEPLD;NAPEPLD;NAPEPLD;NAPEPLD;NAPEPLD;NAPEPLD;NAPEPLD;NAPEPLD;NAPEPLD;NAPEPLD;NAPEPLD;NAPEPLD;NAPEPLD;NAPEPLD;NAPEPLD;NAPEPLD;NAPEPLD;NAPEPLD;NAPEPLD;NAPEPLD;NAPEPLD;NAPEPLD;NAPEPLD;NAPEPLD;NAPEPLD	TSS1500;TSS1500;TSS1500;TSS1500;TSS1500;TSS1500;TSS1500;TSS1500;TSS1500;TSS1500;TSS1500;TSS1500;TSS1500;TSS1500;TSS1500;TSS1500;TSS1500;TSS1500;TSS1500;TSS1500;TSS200;TSS1500;TSS1500;TSS1500;TSS1500;TSS1500;TSS1500;TSS1500;TSS1500;TSS1500;TSS1500;TSS1500;TSS1500;TSS1500;TSS1500;TSS1500
cg09237133	6.60825	2.36736e-17	2.24695e-14	chr17	82321038	Island	SECTM1;SECTM1	3UTR;exon_5
cg18540332	-2.96887	2.37233e-17	2.24913e-14	chr13	27348043	OpenSea
cg17513592	-4.32089	2.3849e-17	2.25851e-14	chr2	202029712	Shelf
cg06253927	-4.51889	2.40333e-17	2.27342e-14	chr6	143299731	OpenSea
cg11347590	-5.49672	2.40774e-17	2.27503e-14	chr7	87127121	OpenSea
cg01178899	3.62199	2.41578e-17	2.28008e-14	chr3	45943676	OpenSea	CXCR6	TSS1500
cg02600963	-3.6411	2.43263e-17	2.29341e-14	chr2	28274977	OpenSea
cg24061515	-4.11549	2.44154e-17	2.29925e-14	chr19	8211035	Shore
cg12403745	-4.0277	2.46237e-17	2.31628e-14	chr7	70776534	OpenSea
cg17975258	-2.19483	2.49423e-17	2.34363e-14	chr6	159218298	OpenSea
cg15852130	-4.35177	2.54532e-17	2.38898e-14	chr18	12102700	OpenSea
cg17286036	-2.8072	2.57703e-17	2.41606e-14	chr1	228752827	Shelf
cg04920460	-3.65812	2.58542e-17	2.42124e-14	chr2	84870520	OpenSea	TRABD2A;TRABD2A;TRABD2A	exon_2;exon_2;exon_2
cg08605089	-3.015	2.58832e-17	2.42126e-14	chr5	139662744	Shore
cg06326800	2.64968	2.59396e-17	2.42385e-14	chr9	127354139	OpenSea
cg02923485	-3.86914	2.62877e-17	2.45366e-14	chr1	223771907	OpenSea	CAPN2;CAPN2	exon_19;exon_19
cg18153660	-5.26985	2.63611e-17	2.45779e-14	chr12	116459620	OpenSea
cg08476244	-4.16034	2.66458e-17	2.48159e-14	chr2	120109646	OpenSea
cg01297984	-3.19059	2.6852e-17	2.49804e-14	chr8	23134884	OpenSea
cg03890383	-1.76172	2.69853e-17	2.50768e-14	chr2	183543961	OpenSea
cg01110755	-4.35802	2.77198e-17	2.5731e-14	chr1	4045821	OpenSea
cg25331900	-4.18038	2.78054e-17	2.57821e-14	chr12	107662026	OpenSea
cg02564491	-3.99212	2.82208e-17	2.61139e-14	chr4	99818736	OpenSea
cg20273740	-2.94672	2.82251e-17	2.61139e-14	chr11	108755032	OpenSea
cg25076786	-3.36496	2.87599e-17	2.65795e-14	chr3	46469779	OpenSea
cg13286857	-3.86073	2.92041e-17	2.69605e-14	chr5	66822121	OpenSea
cg15004405	-2.92829	2.97873e-17	2.74688e-14	chr5	141511151	Shore	PCDHGA1;PCDHGA10;PCDHGA11;PCDHGA11;PCDHGA12;PCDHGA2;PCDHGA3;PCDHGA4;PCDHGA5;PCDHGA6;PCDHGA7;PCDHGA8;PCDHGA9;PCDHGB1;PCDHGB2;PCDHGB3;PCDHGB4;PCDHGB5;PCDHGB6;PCDHGB7;PCDHGC3;PCDHGC3;PCDHGC4;PCDHGC4;PCDHGC5	exon_4;exon_4;exon_4;exon_4;exon_4;exon_4;exon_4;exon_4;exon_4;exon_4;exon_4;exon_4;exon_4;exon_4;exon_4;exon_4;exon_4;exon_4;exon_4;exon_4;exon_4;exon_4;exon_4;exon_4;exon_4
cg21140196	3.56993	2.98554e-17	2.75015e-14	chr16	11640285	OpenSea
cg21108851	-4.06053	3.03356e-17	2.79134e-14	chr21	41835591	Island
cg19178081	-3.42028	3.11053e-17	2.85906e-14	chr17	7655571	Shelf	ATP1B2;ATP1B2	exon_5;exon_6
cg21476159	-4.10155	3.13793e-17	2.88109e-14	chr16	49851669	Shelf
cg01953399	-5.34764	3.19178e-17	2.92736e-14	chr13	27132077	OpenSea
cg17449964	-2.57955	3.27966e-17	3.00188e-14	chr7	127667400	OpenSea
cg13413982	-4.60492	3.28015e-17	3.00188e-14	chr13	44294036	OpenSea
cg15913931	-4.9622	3.32621e-17	3.04074e-14	chr8	98601842	OpenSea
cg15346755	-2.95252	3.45784e-17	3.15765e-14	chr16	4718695	OpenSea
cg09745633	-3.05131	3.56389e-17	3.25097e-14	chr8	57519365	OpenSea
cg26975860	-3.47785	3.61663e-17	3.29551e-14	chr1	57124989	OpenSea
cg17755321	-4.82345	3.65398e-17	3.32596e-14	chr6	31578308	Shelf	TNF;TNF	exon_4;3UTR
cg12926341	-5.16067	3.65938e-17	3.32728e-14	chr2	70103582	OpenSea
cg14102128	3.87823	3.68113e-17	3.34345e-14	chr2	109614055	Island	SOWAHC;SEPTIN10;SEPTIN10;SEPTIN10;SEPTIN10;SEPTIN10;SEPTIN10;SEPTIN10;SEPTIN10;SEPTIN10;SEPTIN10;SEPTIN10;SEPTIN10;SEPTIN10;SEPTIN10;SEPTIN10;SEPTIN10;SEPTIN10;SEPTIN10;SEPTIN10;SEPTIN10;SEPTIN10	TSS1500;TSS1500;TSS1500;TSS1500;TSS200;TSS200;TSS200;TSS200;TSS200;TSS200;TSS200;TSS200;TSS200;TSS200;TSS200;TSS200;TSS200;TSS200;TSS200;TSS200;TSS200;TSS200
cg07035041	-3.83713	3.72714e-17	3.38161e-14	chr4	123364939	OpenSea
cg14140118	-4.2715	3.78606e-17	3.43138e-14	chr11	108552304	OpenSea	EXPH5	TSS200
cg19864859	-3.62402	3.81852e-17	3.45708e-14	chr14	92644505	OpenSea
cg00523973	-4.09931	3.9208e-17	3.54588e-14	chr10	17027056	OpenSea
cg09033153	2.2063	3.98472e-17	3.59982e-14	chr6	401700	OpenSea	IRF4;IRF4;IRF4	exon_7;exon_7;exon_7
cg00774023	-3.13178	3.99499e-17	3.60525e-14	chr4	122701324	OpenSea
cg01300855	-5.62263	4.13589e-17	3.7284e-14	chr16	12804666	Shore	CPPED1;CPPED1	TSS1500;TSS1500
cg18668308	3.15671	4.17107e-17	3.75611e-14	chr12	118046057	OpenSea
cg00147801	-3.47808	4.17783e-17	3.75819e-14	chr17	3796524	OpenSea
cg01813455	-4.67896	4.2127e-17	3.78552e-14	chr1	201422301	OpenSea	TNNI1	TSS1500
cg14167761	-4.23634	4.24539e-17	3.81083e-14	chr17	47271226	OpenSea
cg27572121	-4.48409	4.25046e-17	3.81133e-14	chr1	245810863	OpenSea
cg13989999	-4.04768	4.31492e-17	3.86502e-14	chr20	31721914	Shore	ABALON;BCL2L1;BCL2L1;BCL2L1;BCL2L1;BCL2L1;BCL2L1;BCL2L1;BCL2L1;BCL2L1	exon_1;exon_2;exon_2;exon_2;exon_2;exon_2;exon_2;exon_2;exon_2;exon_1
cg08149954	-3.8173	4.35667e-17	3.89828e-14	chr5	76695484	OpenSea	IQGAP2;IQGAP2;IQGAP2;IQGAP2	exon_31;exon_20;exon_20;exon_32
cg26487582	-4.68712	4.39268e-17	3.92634e-14	chr4	25320578	OpenSea
cg00308717	-3.7558	4.40295e-17	3.93136e-14	chr2	32911435	OpenSea
cg00404861	3.55854	4.46191e-17	3.97979e-14	chr12	131105848	OpenSea	ADGRD1;ADGRD1	exon_18;exon_17
cg11099651	-4.00654	4.56267e-17	4.06536e-14	chr11	67027927	Shelf
cg01826492	-3.7971	4.71587e-17	4.19743e-14	chr13	59746816	OpenSea
cg15827891	-3.5255	4.72865e-17	4.20437e-14	chr10	132292205	OpenSea
cg10140129	2.03174	4.82958e-17	4.28959e-14	chr6	136718070	OpenSea
cg05466844	-4.14446	4.8458e-17	4.29947e-14	chr15	90872734	Shore	FURIN;FURIN	TSS200;TSS200
cg02803228	-3.98533	4.94492e-17	4.38281e-14	chr18	45197708	OpenSea
cg26155965	3.89685	5.01916e-17	4.44394e-14	chr10	110884204	OpenSea
cg13273219	-4.9953	5.12542e-17	4.53327e-14	chr2	176763949	OpenSea
cg15852324	-4.59149	5.14642e-17	4.54708e-14	chr18	70358196	OpenSea
cg00258006	-4.27263	5.3539e-17	4.72544e-14	chr22	26651229	OpenSea
cg24708518	-3.85606	5.42871e-17	4.78198e-14	chr5	34500689	OpenSea
cg27636058	-5.08481	5.42928e-17	4.78198e-14	chr11	57675836	OpenSea
cg09432154	-2.71264	5.46318e-17	4.80682e-14	chr3	151316881	OpenSea	GPR87	TSS200
cg01339381	-4.2483	5.58202e-17	4.90626e-14	chr11	70327860	OpenSea
cg22721183	3.39434	5.61338e-17	4.92868e-14	chr1	224783066	OpenSea
cg12576974	-3.42044	5.65426e-17	4.95486e-14	chr4	121272797	OpenSea
cg16465716	-4.47713	5.65493e-17	4.95486e-14	chr7	44430873	OpenSea
cg19915620	-4.14443	5.77061e-17	5.05097e-14	chr4	109588321	OpenSea
cg08149953	-4.57292	6.0889e-17	5.32404e-14	chr5	76695470	OpenSea	IQGAP2;IQGAP2;IQGAP2;IQGAP2	exon_31;exon_20;exon_20;exon_32
cg09273716	3.57179	6.14401e-17	5.36667e-14	chr20	36866432	Shelf
cg05948127	-2.88909	6.32977e-17	5.52321e-14	chr7	107937334	OpenSea
cg18651870	4.38005	6.39096e-17	5.57084e-14	chr18	72867770	Island	NETO1;NETO1;NETO1;NETO1;NETO1;NETO1;NETO1;NETO1;NETO1;NETO1;NETO1;NETO1-DT;NETO1-DT;NETO1;NETO1;NETO1	exon_1;5UTR;exon_1;5UTR;5UTR;exon_1;exon_1;5UTR;exon_1;5UTR;exon_1;TSS1500;TSS1500;TSS1500;TSS1500;TSS1500
cg16668097	3.45892	6.47194e-17	5.63438e-14	chr1	230117976	OpenSea
cg11667763	-4.72133	6.47721e-17	5.63438e-14	chr2	70103578	OpenSea
cg21975400	-3.69	6.49247e-17	5.64127e-14	chr15	67902738	OpenSea
cg01099825	5.09207	6.4985e-17	5.64127e-14	chr9	137271662	Shore
cg06477069	3.62791	6.64389e-17	5.76155e-14	chr20	36864975	Shore	SOGA1	TSS1500
cg03524700	4.24178	6.77098e-17	5.86574e-14	chr16	48364498	Shore
cg03167633	4.2123	6.78513e-17	5.87197e-14	chr2	144580942	OpenSea
cg22350099	-4.28262	6.79237e-17	5.87221e-14	chr12	109021522	OpenSea	SVOP	TSS1500
cg03905604	2.58891	6.84159e-17	5.90871e-14	chr1	230214774	OpenSea
cg14670575	-2.89693	6.8675e-17	5.92503e-14	chr11	95779257	OpenSea
cg17210999	-4.94427	6.958e-17	5.99441e-14	chr1	224766882	OpenSea
cg25302142	-3.26251	6.96213e-17	5.99441e-14	chr1	54138523	OpenSea
cg22993482	2.43151	6.97506e-17	5.99942e-14	chr17	77427642	OpenSea
cg06741054	-3.11132	6.99994e-17	6.01469e-14	chr4	78945880	OpenSea
cg27097532	-4.08714	7.08474e-17	6.08136e-14	chr1	156727558	Shore	ISG20L2;ISG20L2;ISG20L2;ISG20L2;METTL25B;METTL25B	exon_2;exon_2;exon_2;exon_2;TSS1500;TSS1500
cg10087754	4.68656	7.11167e-17	6.09827e-14	chr7	2638629	OpenSea
cg14289985	5.99241	7.2805e-17	6.23407e-14	chr19	56507479	Island	ZNF471;ZNF471	TSS1500;TSS1500
cg06889392	-3.75273	7.28481e-17	6.23407e-14	chr4	101015904	OpenSea
cg00849365	-4.37253	7.31362e-17	6.24766e-14	chr16	5024998	OpenSea	NAGPA;NAGPA	3UTR;exon_10
cg06056170	-3.68962	7.3155e-17	6.24766e-14	chr3	101847093	Shore
cg17312256	-4.04299	7.37839e-17	6.295e-14	chr19	4586789	Shore
cg24879116	-2.22233	7.41262e-17	6.31782e-14	chr20	1424068	OpenSea
cg14367802	-4.73749	7.58795e-17	6.46024e-14	chr9	131982877	OpenSea
cg18001332	-4.9294	7.59505e-17	6.46024e-14	chr6	30508331	OpenSea
cg04798685	-3.3824	7.63232e-17	6.48541e-14	chr3	42517459	OpenSea
cg10488050	-3.13647	7.65126e-17	6.49497e-14	chr7	132933061	OpenSea
cg22239213	2.61885	7.66867e-17	6.50321e-14	chr7	2640092	OpenSea
cg26739596	-3.47748	7.71892e-17	6.53924e-14	chr15	38690798	OpenSea
cg12700606	-2.91413	7.85482e-17	6.6477e-14	chr11	93668539	OpenSea
cg09387488	-4.829	7.86826e-17	6.6524e-14	chr12	116459622	OpenSea
cg16723753	-3.76815	7.97708e-17	6.73766e-14	chr11	86588549	OpenSea
cg19902387	-3.34929	8.03738e-17	6.7818e-14	chr14	95666993	OpenSea
cg04133507	-2.43019	8.07513e-17	6.80684e-14	chr2	216777800	OpenSea
cg01568652	-3.48664	8.11039e-17	6.82974e-14	chr1	167431328	OpenSea	CD247;CD247;CD247;CD247;CD247;CD247;CD247;CD247	3UTR;exon_8;3UTR;exon_9;3UTR;exon_9;3UTR;exon_8
cg16517153	-4.12355	8.17341e-17	6.87594e-14	chr14	60213263	OpenSea
cg22024266	-3.0785	8.26309e-17	6.94447e-14	chr21	25426784	OpenSea
cg22300949	-3.59604	8.30987e-17	6.97684e-14	chr3	35668546	OpenSea
cg22374742	-4.482	8.32739e-17	6.98459e-14	chr2	106145217	OpenSea	UXS1;UXS1;UXS1;UXS1;UXS1;UXS1;UXS1;UXS1;UXS1;UXS1	exon_6;exon_6;exon_6;exon_3;exon_6;exon_6;exon_4;exon_6;exon_5;exon_6
cg01252659	1.42981	8.36399e-17	7.00832e-14	chr19	7198399	Island
cg24461194	-4.73201	8.38277e-17	7.01709e-14	chr10	112215398	OpenSea
cg12466613	-3.41607	8.39875e-17	7.0235e-14	chr5	143435904	OpenSea	NR3C1;NR3C1;NR3C1;NR3C1	TSS1500;TSS1500;TSS1500;TSS1500
cg08666143	-3.91556	8.42173e-17	7.03575e-14	chr20	51335537	OpenSea
cg00234200	-2.76131	8.50502e-17	7.09831e-14	chr15	58431570	OpenSea	LIPC	TSS1500
cg04503324	4.78803	8.56854e-17	7.13961e-14	chr16	17379326	OpenSea
cg12840818	-3.78791	8.57143e-17	7.13961e-14	chr11	64675507	OpenSea
cg06885320	-2.5341	8.75343e-17	7.28401e-14	chr1	34943284	OpenSea
cg14111612	-3.54603	8.99138e-17	7.46606e-14	chr15	32898951	OpenSea
cg11539780	5.74778	8.99796e-17	7.46606e-14	chr19	56507647	Island	ZNF471;ZNF471	TSS1500;TSS1500
cg00813267	-3.91257	9.003e-17	7.46606e-14	chr11	119184779	OpenSea	PDZD3;PDZD3;PDZD3	TSS1500;TSS1500;TSS1500
cg02026789	3.14895	9.0076e-17	7.46606e-14	chr1	224708743	OpenSea
cg06130599	-4.54616	9.02324e-17	7.47169e-14	chr4	70927028	OpenSea
cg24910817	-3.66779	9.04618e-17	7.48334e-14	chr1	185520638	OpenSea
cg05708795	-4.31403	9.24418e-17	7.63964e-14	chr12	45914317	OpenSea
cg16478544	-3.79828	9.26215e-17	7.647e-14	chr1	74197295	Shore	FPGT;FPGT;FPGT;FPGT-TNNI3K;FPGT-TNNI3K	TSS1500;TSS1500;TSS1500;TSS1500;TSS1500
cg11644519	-3.47519	9.27931e-17	7.65368e-14	chr2	43058166	OpenSea
cg10817068	-4.99262	9.38292e-17	7.73158e-14	chr7	28479631	OpenSea
cg11678328	-4.10012	9.47088e-17	7.79474e-14	chr5	151703167	OpenSea
cg00451011	-4.09946	9.47805e-17	7.79474e-14	chr18	6315762	OpenSea
cg02848478	-4.83763	9.67385e-17	7.94803e-14	chr7	135188562	OpenSea
cg04329659	-3.02663	9.77797e-17	8.02575e-14	chr10	5663075	Shelf
cg09228785	-3.43938	9.79193e-17	8.0294e-14	chr11	44609052	OpenSea
cg20229663	-4.56158	9.95891e-17	8.15839e-14	chr16	85846776	OpenSea
cg03329833	-4.50655	9.98749e-17	8.17387e-14	chr3	42613062	OpenSea
cg16312870	-2.18044	1.0091e-16	8.2506e-14	chr1	39877739	OpenSea
cg00491064	-3.5825	1.03042e-16	8.41674e-14	chr11	19660240	OpenSea
cg06329587	3.82645	1.03208e-16	8.42212e-14	chr11	119120355	Shore	HINFP;HINFP;HINFP;HINFP;HINFP;HINFP;HINFP;HINFP;HINFP;HINFP;HINFP;HINFP;HINFP;HINFP;HINFP;HINFP;HINFP	TSS1500;TSS1500;TSS1500;TSS1500;TSS1500;TSS1500;TSS1500;TSS1500;TSS1500;TSS1500;TSS1500;TSS1500;TSS1500;TSS1500;TSS1500;TSS1500;TSS1500
cg06119575	-3.54295	1.03347e-16	8.42333e-14	chr9	105662624	OpenSea	TAL2	exon_1
cg11057934	-4.48331	1.03422e-16	8.42333e-14	chr20	37776569	OpenSea
cg10687217	-3.41493	1.03546e-16	8.4253e-14	chr17	1181841	Shore
cg13947735	-4.79376	1.04164e-16	8.4674e-14	chr17	82967093	Shelf
cg18537923	-2.36671	1.05225e-16	8.54543e-14	chr3	114452528	OpenSea	ZBTB20-AS5	TSS1500
cg16443333	-4.35576	1.06005e-16	8.60052e-14	chr2	33206048	OpenSea
cg13372500	-4.58199	1.06249e-16	8.61202e-14	chr9	5460319	OpenSea
cg17516571	-3.50317	1.06481e-16	8.62249e-14	chr8	48671667	OpenSea
cg26319797	3.97946	1.09417e-16	8.85177e-14	chr2	237995673	OpenSea
cg01748970	-2.48254	1.09839e-16	8.8774e-14	chr14	61621645	OpenSea
cg24647919	-3.75279	1.10594e-16	8.92988e-14	chr1	28113353	OpenSea
cg22660196	4.31955	1.1216e-16	9.04768e-14	chr6	143611666	OpenSea
cg19162416	5.66396	1.12638e-16	9.07752e-14	chr13	48573388	OpenSea
cg16184737	5.54293	1.12941e-16	9.09329e-14	chr7	2640337	OpenSea
cg04452185	-3.57035	1.14593e-16	9.21751e-14	chr18	74994656	OpenSea
cg10622644	5.98612	1.15786e-16	9.3046e-14	chr1	12478400	OpenSea
cg03017135	4.10952	1.16447e-16	9.34245e-14	chr14	77037813	OpenSea
cg10619899	-3.66235	1.16479e-16	9.34245e-14	chr9	108478655	OpenSea
cg07048415	-4.27515	1.16739e-16	9.35441e-14	chr10	125025444	Shore
cg10607847	-3.47772	1.18849e-16	9.51451e-14	chr1	199308522	OpenSea
cg27119715	-3.40842	1.19165e-16	9.52204e-14	chr20	32577837	OpenSea
cg15989608	-3.92179	1.19169e-16	9.52204e-14	chr6	31577544	Shelf	TNF;TNF	exon_4;3UTR
cg01674623	-3.39768	1.21195e-16	9.67474e-14	chr7	106254839	OpenSea
cg08943895	-2.11777	1.21868e-16	9.71927e-14	chr14	49679469	OpenSea
cg10849137	-3.74464	1.22475e-16	9.74937e-14	chr16	19854695	OpenSea
cg18050903	-4.156	1.22476e-16	9.74937e-14	chr4	81454564	OpenSea
cg11743255	-4.63848	1.23007e-16	9.78241e-14	chr4	14783219	OpenSea
cg23258008	-5.03753	1.23368e-16	9.80182e-14	chr21	25508831	OpenSea
cg25693588	4.21852	1.26566e-16	1.00465e-13	chr6	14231664	OpenSea
cg23996508	-3.80334	1.27145e-16	1.00743e-13	chr3	113079617	OpenSea
cg03147598	-2.98739	1.27161e-16	1.00743e-13	chr2	130346587	Shelf	IMP4;IMP4;IMP4;IMP4;IMP4;IMP4;IMP4;IMP4;IMP4;IMP4;IMP4;IMP4;IMP4;IMP4;IMP4;IMP4;IMP4;IMP4;IMP4;IMP4;IMP4;IMP4;IMP4;IMP4;IMP4;IMP4;IMP4;IMP4;IMP4;IMP4;IMP4;IMP4	exon_9;3UTR;exon_9;3UTR;exon_9;3UTR;exon_9;3UTR;exon_8;3UTR;exon_9;3UTR;exon_9;3UTR;exon_8;3UTR;exon_8;3UTR;exon_9;3UTR;exon_8;3UTR;exon_8;3UTR;exon_9;3UTR;exon_9;3UTR;exon_9;3UTR;exon_9;3UTR
cg21919820	-4.90036	1.27275e-16	1.00743e-13	chr7	28041924	OpenSea
cg09838302	2.8949	1.28463e-16	1.01588e-13	chr22	40197148	OpenSea
cg06825478	-3.9148	1.2863e-16	1.01625e-13	chr6	31578290	Shelf	TNF;TNF	exon_4;3UTR
cg26369382	-4.02128	1.29504e-16	1.0222e-13	chr7	100642718	OpenSea	TFR2	TSS1500
cg02134095	-4.12076	1.31304e-16	1.03544e-13	chr10	32959859	Shore
cg21798574	-2.86455	1.38069e-16	1.08777e-13	chr20	41463048	OpenSea
cg11854207	-5.46407	1.38701e-16	1.09173e-13	chr14	75498301	OpenSea
cg18467358	-3.07894	1.39396e-16	1.09618e-13	chr12	48601476	OpenSea
cg00047030	-2.51317	1.4007e-16	1.10045e-13	chr2	171557526	OpenSea	CYBRD1;CYBRD1;CYBRD1;CYBRD1;CYBRD1;CYBRD1	exon_3;3UTR;exon_4;3UTR;exon_4;3UTR
cg19568380	-4.15208	1.40411e-16	1.10211e-13	chr4	2011118	Shore
cg03201337	-3.10181	1.4086e-16	1.1046e-13	chr10	67850237	Shore
cg15114001	4.84972	1.41513e-16	1.10869e-13	chr2	136141781	OpenSea
cg00585621	-3.94205	1.42488e-16	1.1153e-13	chr4	99947591	Shore	DNAJB14;DNAJB14;DNAJB14	TSS1500;TSS1500;TSS1500
cg13414654	-3.85929	1.44081e-16	1.12672e-13	chr2	10084105	Shelf
cg10211049	3.85465	1.44696e-16	1.12965e-13	chr2	231683615	Shelf
cg20919820	-2.20527	1.44736e-16	1.12965e-13	chr22	47095087	OpenSea
cg01558873	-2.95911	1.44857e-16	1.12965e-13	chr1	166133458	OpenSea
cg08317252	-2.34897	1.48209e-16	1.15472e-13	chr19	1223164	Shelf	STK11	exon_8
cg09787162	-3.90462	1.48698e-16	1.15746e-13	chr12	82474479	OpenSea
cg01861060	2.46524	1.50066e-16	1.16703e-13	chr22	26585776	Shelf
cg10922507	-4.7243	1.52079e-16	1.18159e-13	chr7	40807467	OpenSea
cg12911446	-5.44775	1.53946e-16	1.195e-13	chr7	36281054	OpenSea
cg23155053	-4.4287	1.57593e-16	1.22219e-13	chr22	41475974	OpenSea
cg05848965	-2.54722	1.57813e-16	1.22258e-13	chr2	173272037	OpenSea
cg09931038	-4.73842	1.57933e-16	1.22258e-13	chr8	2023318	Shore
cg26554423	-3.12741	1.61392e-16	1.24821e-13	chr6	87099236	OpenSea
cg27503995	-3.30845	1.63156e-16	1.26039e-13	chr20	38196838	OpenSea
cg17719126	-5.72934	1.63266e-16	1.26039e-13	chr6	33416042	Shore	PHF1;PHF1;PHF1;PHF1	exon_14;3UTR;exon_15;exon_15
cg10528407	4.07985	1.65958e-16	1.28e-13	chr6	89985991	OpenSea
cg12035174	-4.12587	1.66403e-16	1.28227e-13	chr3	115982903	OpenSea
cg16644992	3.39337	1.67501e-16	1.28954e-13	chr9	135528829	OpenSea
cg04918831	4.56574	1.70317e-16	1.31003e-13	chr1	241631868	OpenSea	CHML;CHML;CHML;CHML;CHML;CHML;OPN3;OPN3;OPN3;OPN3	3UTR;exon_2;3UTR;exon_2;3UTR;exon_1;3UTR;exon_2;3UTR;exon_2
cg09796625	-2.65741	1.71669e-16	1.31923e-13	chr9	98039992	OpenSea
cg11824191	3.77052	1.72427e-16	1.32385e-13	chr1	183304989	OpenSea	NMNAT2	TSS200
cg20142081	-3.77256	1.72685e-16	1.32463e-13	chr2	28275001	OpenSea
cg19744641	-4.73621	1.73351e-16	1.32852e-13	chr20	54058812	OpenSea
cg05118976	-4.1706	1.74889e-16	1.33909e-13	chr14	54895183	OpenSea
cg09233941	-3.70272	1.76777e-16	1.35232e-13	chr4	109695999	OpenSea
cg02394101	-2.68834	1.78452e-16	1.3639e-13	chr1	173267788	OpenSea
cg14884895	5.62666	1.79828e-16	1.37317e-13	chr1	12478295	OpenSea
cg09459775	-5.90523	1.8151e-16	1.38476e-13	chr6	38861481	OpenSea
cg10764984	-4.21034	1.85137e-16	1.41116e-13	chr3	157166919	OpenSea
cg08562586	-3.19349	1.89947e-16	1.44536e-13	chr9	115059198	OpenSea
cg03110921	-4.30956	1.89991e-16	1.44536e-13	chr10	77837703	OpenSea
cg03860279	-3.4486	1.90138e-16	1.44536e-13	chr8	101113619	OpenSea
cg07279377	4.06384	1.90721e-16	1.44849e-13	chr2	201191290	OpenSea
cg14680131	4.47267	1.94128e-16	1.47304e-13	chr1	156161588	OpenSea
cg25010149	-4.75855	1.94433e-16	1.47403e-13	chr5	38455920	OpenSea
cg11111979	-4.43997	1.96576e-16	1.48893e-13	chr12	56934745	OpenSea	SDR9C7	TSS1500
cg17223279	4.3149	1.99245e-16	1.5078e-13	chr1	11142809	OpenSea	MTOR-AS1	TSS1500
cg10468522	-2.89304	1.9988e-16	1.50942e-13	chr6	169214932	OpenSea
cg21140195	3.3199	1.99892e-16	1.50942e-13	chr16	11640269	OpenSea
cg19936266	-4.26588	1.99997e-16	1.50942e-13	chr10	22766093	OpenSea
cg12441066	4.17504	2.00327e-16	1.51056e-13	chr17	57379174	OpenSea
cg01167965	5.43832	2.01113e-16	1.51514e-13	chr1	108051021	OpenSea
cg25423174	-4.45714	2.06597e-16	1.55507e-13	chr3	12194803	OpenSea
cg20579484	-4.08625	2.07271e-16	1.55875e-13	chr15	70512838	OpenSea
cg08390732	3.03366	2.07827e-16	1.56154e-13	chr19	29610336	Island
cg14503079	-4.34165	2.08969e-16	1.56872e-13	chr22	36422728	OpenSea
cg07369741	3.60627	2.10526e-16	1.579e-13	chr12	10101336	OpenSea
cg10418289	2.75959	2.11099e-16	1.5819e-13	chr14	22839085	Shore
cg14211075	-2.37268	2.17485e-16	1.62831e-13	chr9	132943094	Shore
cg07503211	3.97459	2.18014e-16	1.63082e-13	chr7	5362666	Shore	TNRC18	exon_12
cg20209347	-2.84475	2.18642e-16	1.63407e-13	chr11	121451526	Shore	SORL1	TSS1500
cg10816732	-3.47415	2.20557e-16	1.64692e-13	chr7	28443018	OpenSea
cg18328265	-5.48305	2.22237e-16	1.658e-13	chr19	418899	Island
cg18897404	4.15947	2.24291e-16	1.67185e-13	chr13	75787751	OpenSea
cg07195105	-3.6757	2.2605e-16	1.68347e-13	chr12	51292333	OpenSea	BIN2;BIN2;BIN2;BIN2;BIN2;BIN2;BIN2	exon_10;exon_9;exon_9;exon_10;exon_10;exon_8;exon_10
cg01895259	-2.99752	2.278e-16	1.69501e-13	chr7	55065353	OpenSea
cg03693528	2.38606	2.32153e-16	1.72587e-13	chr5	151251844	Shore	GM2A;GM2A	TSS1500;TSS1500
cg06374604	-3.73098	2.4312e-16	1.80581e-13	chr6	10297057	OpenSea
cg27002569	3.88046	2.43831e-16	1.8095e-13	chr11	119120348	Shore	HINFP;HINFP;HINFP;HINFP;HINFP;HINFP;HINFP;HINFP;HINFP;HINFP;HINFP;HINFP;HINFP;HINFP;HINFP;HINFP;HINFP	TSS1500;TSS1500;TSS1500;TSS1500;TSS1500;TSS1500;TSS1500;TSS1500;TSS1500;TSS1500;TSS1500;TSS1500;TSS1500;TSS1500;TSS1500;TSS1500;TSS1500
cg12873919	-3.6286	2.44417e-16	1.81226e-13	chr20	31721824	Shore	ABALON;BCL2L1;BCL2L1;BCL2L1;BCL2L1;BCL2L1;BCL2L1;BCL2L1;BCL2L1	exon_1;exon_2;exon_2;exon_2;exon_2;exon_2;exon_2;exon_2;exon_1
cg03308914	-3.52508	2.4541e-16	1.81802e-13	chr2	109514077	OpenSea
cg26195122	-4.60831	2.47398e-16	1.83114e-13	chr22	29215806	OpenSea
cg13595161	-4.03517	2.51832e-16	1.86232e-13	chr10	125024819	Shore
cg24458784	-0.762462	2.55345e-16	1.88665e-13	chr13	77975567	OpenSea	EDNRB	TSS200
cg14706960	-4.04564	2.58802e-16	1.91048e-13	chr18	22032593	OpenSea
cg26446535	4.5732	2.59023e-16	1.91048e-13	chr19	46917339	OpenSea
cg15677954	-2.58555	2.59953e-16	1.91567e-13	chr3	114427486	OpenSea
cg02103401	-2.05214	2.60392e-16	1.91723e-13	chr3	36991882	Shore	EPM2AIP1	exon_1
cg23299862	-3.91979	2.67779e-16	1.9699e-13	chr1	52860776	OpenSea	ZYG11A;ZYG11A	exon_4;exon_3
cg06144591	-1.99232	2.68433e-16	1.97299e-13	chr8	101980793	OpenSea
cg05982901	-2.40155	2.77257e-16	2.03607e-13	chr18	72899628	OpenSea
cg10692242	-3.73105	2.7764e-16	2.03711e-13	chr7	13050050	OpenSea
cg00416130	-2.97624	2.80397e-16	2.05555e-13	chr1	34792323	Shore	GJA4	TSS1500
cg27168844	-3.44663	2.80995e-16	2.05815e-13	chr6	52186519	OpenSea
cg11880459	-3.79818	2.85538e-16	2.08961e-13	chr12	49301985	OpenSea
cg05567440	-4.72005	2.88091e-16	2.10646e-13	chr11	62004872	OpenSea
cg09770542	3.35119	2.91024e-16	2.12607e-13	chr11	119120339	Shore	HINFP;HINFP;HINFP;HINFP;HINFP;HINFP;HINFP;HINFP;HINFP;HINFP;HINFP;HINFP;HINFP;HINFP;HINFP;HINFP;HINFP	TSS1500;TSS1500;TSS1500;TSS1500;TSS1500;TSS1500;TSS1500;TSS1500;TSS1500;TSS1500;TSS1500;TSS1500;TSS1500;TSS1500;TSS1500;TSS1500;TSS1500
cg15507449	3.78492	2.97571e-16	2.17185e-13	chr7	156002133	OpenSea
cg26438060	-4.73163	2.97806e-16	2.17185e-13	chr14	53410383	OpenSea
cg03135060	-3.9841	2.99084e-16	2.17929e-13	chr13	31202068	Shore
cg23595677	-4.05172	3.02711e-16	2.20381e-13	chr18	57077763	OpenSea
cg26493443	-4.35762	3.03903e-16	2.21059e-13	chr22	47193232	OpenSea
cg25605243	-1.49436	3.08674e-16	2.24336e-13	chr15	27967821	OpenSea
cg06067377	-4.67281	3.09487e-16	2.24733e-13	chr5	115480599	OpenSea
cg17277492	-2.99894	3.11545e-16	2.26032e-13	chr12	10172117	OpenSea	OLR1;OLR1;OLR1;OLR1;OLR1;OLR1;TMEM52B	exon_1;5UTR;exon_1;5UTR;exon_1;5UTR;TSS200
cg17231932	-3.848	3.12782e-16	2.26641e-13	chr22	22010162	OpenSea
cg14512813	-2.34695	3.1292e-16	2.26641e-13	chr3	187901089	OpenSea
cg12063992	-2.68516	3.17176e-16	2.29526e-13	chr15	75573263	OpenSea
cg00340516	-4.29558	3.2181e-16	2.32517e-13	chr1	19014151	OpenSea
cg14132982	-5.34537	3.2186e-16	2.32517e-13	chr1	157961908	OpenSea
cg08238418	-4.03688	3.24912e-16	2.34521e-13	chr7	55348783	Shelf
cg17010818	-2.15212	3.3022e-16	2.38148e-13	chr3	122428228	OpenSea
cg03515829	-2.91625	3.31298e-16	2.38722e-13	chr7	134549077	OpenSea	AKR1B15;AKR1B15;AKR1B15;AKR1B15;AKR1B15;AKR1B15	TSS200;TSS200;TSS200;TSS200;TSS200;TSS200
cg22014359	-2.07295	3.34767e-16	2.41015e-13	chr22	39458485	Shore
cg25431946	5.23712	3.36244e-16	2.41873e-13	chr4	40311876	OpenSea
cg15418593	-3.10582	3.38232e-16	2.43095e-13	chr14	97025796	OpenSea
cg18234520	-2.8657	3.38778e-16	2.43281e-13	chr10	16765737	OpenSea
cg14166948	-4.79838	3.39926e-16	2.43898e-13	chr1	1164183	Island
cg01579276	2.95697	3.43124e-16	2.45983e-13	chr16	10817021	Shore
cg06792965	-2.08105	3.49236e-16	2.50152e-13	chr4	86223600	OpenSea
cg21259553	-3.12238	3.49939e-16	2.50443e-13	chr11	64050606	OpenSea
cg15054977	-4.89053	3.51279e-16	2.51189e-13	chr4	55144139	OpenSea
cg00414077	4.25046	3.58225e-16	2.55939e-13	chr20	36876108	OpenSea	TLDC2;TLDC2	TSS200;TSS200
cg16084740	-2.62628	3.58754e-16	2.561e-13	chr1	157139522	Shore	ETV3;ETV3	TSS1500;TSS1500
cg25037394	-2.71352	3.59383e-16	2.56332e-13	chr1	23826102	OpenSea	HMGCL;HMGCL	TSS1500;TSS1500
cg12919343	-4.2638	3.61691e-16	2.57761e-13	chr8	101153954	OpenSea
cg17287122	-3.37215	3.63044e-16	2.58507e-13	chr7	4179111	OpenSea
cg16587547	-2.39157	3.7254e-16	2.65045e-13	chr8	8822139	OpenSea
cg25814918	2.39226	3.79097e-16	2.69482e-13	chr21	34843708	OpenSea
cg26505518	-3.10538	3.82546e-16	2.71583e-13	chr22	48083290	OpenSea
cg01629008	-3.45407	3.82931e-16	2.71583e-13	chr1	175601289	Shore
cg14477571	-3.2618	3.83018e-16	2.71583e-13	chr2	2794733	OpenSea
cg12306793	-4.61965	3.93104e-16	2.785e-13	chr9	128643777	OpenSea
cg15724607	-3.48314	4.02591e-16	2.84817e-13	chr5	158951550	OpenSea
cg20445727	-4.79158	4.02695e-16	2.84817e-13	chr11	110858066	OpenSea
cg17868609	-2.55211	4.04058e-16	2.85542e-13	chr19	5276821	OpenSea
cg14546840	4.54965	4.11828e-16	2.90789e-13	chr3	46405507	OpenSea
cg20554038	-3.967	4.1226e-16	2.90851e-13	chr2	112805668	OpenSea
cg14254704	-4.68053	4.1697e-16	2.93928e-13	chr3	48826532	OpenSea
cg04656009	-3.18942	4.18094e-16	2.94474e-13	chr17	34318787	OpenSea	CCL8	TSS1500
cg04938963	-4.17334	4.20899e-16	2.96203e-13	chr3	53554701	OpenSea
cg06857900	-4.33639	4.21934e-16	2.96683e-13	chr12	121990471	OpenSea
cg09596039	-4.09789	4.24288e-16	2.9809e-13	chr14	75437521	OpenSea
cg00680445	3.27767	4.35037e-16	3.05388e-13	chr1	43783474	OpenSea
cg25236290	-4.91584	4.36951e-16	3.06477e-13	chr20	38092728	OpenSea
cg09587627	-3.14622	4.37866e-16	3.06863e-13	chr22	40983440	OpenSea
cg05938526	-3.66374	4.49572e-16	3.14806e-13	chr17	32828912	OpenSea
cg16445275	-2.48164	4.50189e-16	3.14976e-13	chr15	74821119	OpenSea	LMAN1L	exon_9
cg10781704	-1.39609	4.61618e-16	3.22569e-13	chr10	63146236	OpenSea	NRBF2	exon_2
cg04652496	-3.42554	4.61806e-16	3.22569e-13	chr6	46326360	OpenSea	RCAN2	TSS1500
cg05314055	-2.97073	4.64156e-16	3.23942e-13	chr5	179941206	OpenSea
cg19900683	-3.39624	4.67813e-16	3.26225e-13	chr14	95527756	OpenSea
cg11950355	-4.08524	4.72664e-16	3.29336e-13	chr14	91314247	OpenSea
cg15700931	-4.26897	4.73177e-16	3.29421e-13	chr20	5947445	Shelf
cg08354494	-4.54104	4.82472e-16	3.35615e-13	chr5	107395981	OpenSea
cg18797673	-3.16185	4.8466e-16	3.3686e-13	chr8	103027333	OpenSea
cg13328209	5.71485	4.85402e-16	3.37098e-13	chr12	124738956	Shore
cg16812355	-2.83489	4.8809e-16	3.38685e-13	chr3	189305620	OpenSea
cg18735973	-4.38655	4.89217e-16	3.39189e-13	chr1	207756355	Shelf
cg24443230	-3.90132	4.95818e-16	3.43483e-13	chr17	8858656	OpenSea
cg17572835	-4.57551	4.96524e-16	3.4369e-13	chr3	183537972	OpenSea
cg19664938	-4.18231	5.10045e-16	3.52759e-13	chr5	6493145	OpenSea	UBE2QL1;UBE2QL1	exon_2;3UTR
cg18484958	-5.2529	5.14236e-16	3.55367e-13	chr3	149703198	OpenSea	WWTR1;WWTR1	5UTR;exon_1
cg15619703	3.70942	5.17569e-16	3.57378e-13	chr16	24151498	OpenSea
cg00083596	-4.61068	5.21992e-16	3.60137e-13	chr7	3957224	OpenSea
cg21625786	-3.53784	5.23156e-16	3.60645e-13	chr21	42084374	OpenSea
cg22251354	3.36259	5.25251e-16	3.61794e-13	chr17	70168641	Shore	KCNJ2-AS1;KCNJ2	exon_1;TSS1500
cg04243682	-3.7628	5.26524e-16	3.62375e-13	chr6	85685988	OpenSea
cg20553060	-2.28014	5.32262e-16	3.66026e-13	chr14	88384791	Shore	SPATA7;SPATA7	TSS1500;TSS1500
cg08684988	4.42769	5.45586e-16	3.74882e-13	chr11	47947212	OpenSea
cg19262315	-4.76544	5.46397e-16	3.75134e-13	chr11	67558509	OpenSea
cg22344254	-2.58683	5.49426e-16	3.76907e-13	chr1	3910239	Shelf
cg05364321	3.06734	5.54791e-16	3.80278e-13	chr2	109613537	Island	SEPTIN10;SEPTIN10;SEPTIN10;SEPTIN10;SEPTIN10;SEPTIN10;SOWAHC	exon_1;5UTR;5UTR;exon_1;exon_1;5UTR;TSS1500
cg20978791	-2.3533	5.5616e-16	3.80908e-13	chr19	7675985	OpenSea	MCEMP1	TSS1500
cg27381387	-5.07427	5.68295e-16	3.88903e-13	chr1	17113460	OpenSea
cg24562210	-3.66589	5.70938e-16	3.90395e-13	chr19	42276572	Shelf
cg06832551	-2.00235	5.74766e-16	3.92694e-13	chr1	179887104	Shelf
cg03421301	-2.06145	5.84365e-16	3.9893e-13	chr2	121603168	OpenSea
cg05649487	-3.92851	5.85567e-16	3.99427e-13	chr3	37175165	Shore	LRRFIP2;LRRFIP2;LRRFIP2;LRRFIP2	5UTR;exon_1;TSS1500;TSS1500
cg13125163	-2.63409	6.1274e-16	4.17624e-13	chr8	51647198	OpenSea
cg18881264	2.79948	6.17137e-16	4.20282e-13	chr1	41735703	OpenSea
cg05933789	-3.36166	6.18529e-16	4.2089e-13	chr2	96524671	Shelf
cg18766900	-5.51138	6.19214e-16	4.21017e-13	chr10	11532617	OpenSea	USP6NL	TSS200
cg08489279	-3.5391	6.22578e-16	4.22963e-13	chr9	133171284	OpenSea
cg27420725	3.29513	6.26794e-16	4.25485e-13	chr12	117888825	OpenSea
cg10685961	2.82344	6.29144e-16	4.26736e-13	chr10	32269054	OpenSea	EPC1;EPC1;EPC1;EPC1;EPC1;EPC1;EPC1;EPC1;EPC1;EPC1;EPC1;EPC1;EPC1;EPC1;EPC1;EPC1;EPC1	3UTR;exon_14;3UTR;exon_14;3UTR;exon_14;3UTR;exon_14;3UTR;exon_15;3UTR;exon_14;3UTR;exon_15;exon_13;exon_15;exon_14
cg00256485	-2.78409	6.3069e-16	4.27442e-13	chr5	1494865	Island	LPCAT1	exon_3
cg06241812	3.69252	6.39597e-16	4.33131e-13	chr3	71244543	OpenSea
cg16493715	-4.411	6.47806e-16	4.38338e-13	chr17	70321653	OpenSea
cg14998963	-3.85071	6.58874e-16	4.4547e-13	chr17	42230359	OpenSea
cg06804992	-3.42739	6.63306e-16	4.48107e-13	chr8	127682986	OpenSea
cg04399899	-5.16684	6.72574e-16	4.54005e-13	chr4	159268102	OpenSea	RAPGEF2;RAPGEF2;RAPGEF2;RAPGEF2;RAPGEF2;RAPGEF2	5UTR;exon_1;5UTR;exon_1;5UTR;exon_1
cg18391127	-2.99736	6.804e-16	4.5892e-13	chr15	88919187	OpenSea
cg20275626	-2.97476	6.8566e-16	4.62099e-13	chr7	127350070	Shore
cg02465282	-4.46427	6.8896e-16	4.63952e-13	chr10	132563956	OpenSea
cg08730131	4.02351	6.93594e-16	4.667e-13	chr17	12791526	Shore	ARHGAP44-AS1	TSS1500
cg20243424	-4.99366	6.94692e-16	4.67066e-13	chr6	32091828	Shelf
cg05398036	-3.21912	6.97612e-16	4.68657e-13	chr1	186535816	OpenSea
cg18125885	-4.49599	6.99897e-16	4.69818e-13	chr18	73042738	OpenSea
cg13838490	-3.52039	7.1043e-16	4.76509e-13	chr12	11969351	OpenSea
cg18355997	3.22471	7.12482e-16	4.77505e-13	chr20	36875932	OpenSea	TLDC2;TLDC2	TSS1500;TSS200
cg17365525	-3.71321	7.21415e-16	4.83109e-13	chr17	8211186	Shore	AURKB;AURKB;AURKB;AURKB;AURKB;AURKB;AURKB;AURKB;AURKB;AURKB;AURKB	TSS1500;TSS1500;TSS1500;TSS1500;TSS1500;TSS1500;TSS1500;TSS1500;TSS1500;TSS1500;TSS1500
cg08842514	-2.9439	7.24496e-16	4.84787e-13	chr3	171769412	OpenSea
cg02736187	-2.65961	7.25581e-16	4.85129e-13	chr2	43127359	OpenSea
cg16896163	-4.11485	7.47371e-16	4.99302e-13	chr15	38690779	OpenSea
cg23530626	3.21505	7.51045e-16	5.01359e-13	chr18	48781765	OpenSea
cg04395679	3.13177	7.59872e-16	5.06851e-13	chr4	184465717	OpenSea
cg18802998	-2.81386	7.65827e-16	5.10419e-13	chr3	172726633	OpenSea
cg14413452	-3.77743	7.6728e-16	5.10984e-13	chr1	40699954	OpenSea
cg08045926	-3.56143	7.79679e-16	5.18832e-13	chr17	78338885	Shelf
cg08658551	-3.58961	7.85468e-16	5.22272e-13	chr22	23755473	OpenSea	VPREB3	TSS1500
cg23041544	-5.7649	7.98816e-16	5.30729e-13	chr17	79750791	Shelf
cg06145269	-4.32807	8.15994e-16	5.41716e-13	chr4	3258183	OpenSea
cg17708276	-4.28923	8.24891e-16	5.47192e-13	chr16	78778563	OpenSea
cg16424038	-3.19012	8.30633e-16	5.50568e-13	chr14	65470790	OpenSea	MIR625	TSS1500
cg06162591	-4.64205	8.32918e-16	5.5165e-13	chr16	72138340	OpenSea
cg24360909	3.88286	8.36582e-16	5.53641e-13	chr15	48897341	OpenSea
cg02973178	-4.23065	8.49458e-16	5.61722e-13	chr11	10367367	OpenSea
cg05813581	-4.30956	8.57688e-16	5.66696e-13	chr3	171765548	OpenSea
cg19012124	-4.60821	8.58323e-16	5.66696e-13	chr5	100775665	OpenSea
cg03047865	-4.04747	8.70246e-16	5.74118e-13	chr2	47664820	OpenSea
cg06305962	3.59085	8.79166e-16	5.79247e-13	chr7	77327669	OpenSea
cg15365642	-3.1989	8.79392e-16	5.79247e-13	chr1	1331166	Shore	TAS1R3	TSS200
cg04310982	3.89513	8.833e-16	5.81367e-13	chr2	234438073	OpenSea
cg27193519	3.79894	8.85928e-16	5.82642e-13	chr16	4664442	OpenSea
cg12572665	-3.01435	8.90935e-16	5.85479e-13	chr2	72561666	OpenSea
cg26073959	3.86952	9.14498e-16	6.00496e-13	chr22	49778179	Shore
cg06046037	-4.32076	9.45395e-16	6.20301e-13	chr20	38073303	OpenSea
cg17192522	-2.10521	9.49067e-16	6.22227e-13	chr12	3236803	OpenSea
cg14375111	-3.33874	9.60329e-16	6.29121e-13	chr3	14123686	Shore	TMEM43	TSS1500
cg08300570	4.24873	9.62511e-16	6.30062e-13	chr7	92724140	OpenSea
cg25937003	-3.85804	9.69094e-16	6.33879e-13	chr3	72259996	OpenSea
cg07680896	-3.53132	9.90705e-16	6.47513e-13	chr5	10519971	OpenSea
cg06481850	-4.71711	1.01845e-15	6.6513e-13	chr17	28073229	OpenSea
cg06296542	-1.9996	1.03788e-15	6.77297e-13	chr7	100642747	OpenSea	TFR2	TSS1500
cg22837984	-3.32911	1.03972e-15	6.7797e-13	chr15	80479104	OpenSea
cg09666051	-4.35946	1.04695e-15	6.8216e-13	chr4	41609092	OpenSea
cg13579267	-3.63503	1.0494e-15	6.83227e-13	chr1	182249429	OpenSea
cg17448987	3.90089	1.05183e-15	6.8428e-13	chr17	57527461	OpenSea
cg05196858	-2.1944	1.05645e-15	6.86757e-13	chr15	57540823	OpenSea
cg05216826	-3.23543	1.05733e-15	6.86803e-13	chr9	99200081	OpenSea
cg13095555	-5.01573	1.06983e-15	6.94387e-13	chr8	125968934	OpenSea
cg16424396	-3.59715	1.08326e-15	7.02564e-13	chr10	69262607	OpenSea
cg03237049	-4.16373	1.08593e-15	7.03755e-13	chr5	77880085	OpenSea
cg18877735	3.98338	1.08682e-15	7.03793e-13	chr5	89277081	OpenSea
cg00185137	-4.96145	1.0947e-15	7.08351e-13	chr3	16252406	OpenSea
cg04727951	3.75223	1.09746e-15	7.09592e-13	chr17	57539038	OpenSea
cg14517873	-3.91955	1.10279e-15	7.1249e-13	chr20	31706215	OpenSea
cg13342710	-4.40618	1.12619e-15	7.27051e-13	chr3	123688723	OpenSea	MYLK-AS2	TSS1500
cg04336433	4.89847	1.12812e-15	7.27743e-13	chr16	3734954	Shelf
cg25817716	-2.78821	1.13474e-15	7.31456e-13	chr21	35088485	OpenSea
cg18515356	-4.66173	1.14407e-15	7.36903e-13	chr2	138030736	OpenSea
cg24881993	-3.4072	1.14725e-15	7.3839e-13	chr12	56588112	OpenSea
cg04576864	-2.93304	1.15132e-15	7.40443e-13	chr2	144324197	OpenSea
cg16935517	-4.8389	1.16723e-15	7.50103e-13	chr10	11535116	OpenSea
cg03289872	4.00694	1.1774e-15	7.56065e-13	chr19	56477733	Island	ZNF667-AS1;ZNF667-AS1;ZNF667;ZNF667;ZNF667	TSS1500;TSS200;TSS1500;TSS1500;TSS1500
cg20123217	-4.13634	1.1885e-15	7.62613e-13	chr15	62125906	OpenSea
cg00375327	-3.42155	1.1926e-15	7.64664e-13	chr6	132865339	OpenSea
cg18252676	3.66697	1.23198e-15	7.89313e-13	chr12	123111957	OpenSea
cg14600534	-4.24356	1.23642e-15	7.91554e-13	chr10	5626173	OpenSea
cg19853852	-4.56839	1.24033e-15	7.93459e-13	chr1	226360572	OpenSea
cg04063086	-2.61509	1.25751e-15	8.03314e-13	chr3	170056199	OpenSea
cg26537098	-4.66566	1.25791e-15	8.03314e-13	chr17	3602843	OpenSea
cg22159253	-3.9822	1.25901e-15	8.03314e-13	chr1	64598483	OpenSea
cg05213414	-3.88751	1.25955e-15	8.03314e-13	chr10	30692423	OpenSea
cg17886106	2.91716	1.26803e-15	8.08112e-13	chr9	89482282	OpenSea
cg27660388	-3.7425	1.29054e-15	8.21836e-13	chr10	125025813	Shore
cg11790132	4.72094	1.29519e-15	8.24174e-13	chr7	139653241	OpenSea
cg14541011	2.6425	1.29949e-15	8.26288e-13	chr9	133114295	OpenSea
cg14639006	3.69978	1.31058e-15	8.32715e-13	chr6	135439459	OpenSea
cg15519027	-1.96468	1.31228e-15	8.33167e-13	chr10	103737008	OpenSea
cg25393798	-5.84176	1.32022e-15	8.37187e-13	chr20	51383206	OpenSea
cg26260499	-1.36624	1.3206e-15	8.37187e-13	chr18	26752116	OpenSea
cg25399461	3.1098	1.32652e-15	8.40308e-13	chr17	82866757	Shelf
cg23545799	3.74531	1.33279e-15	8.43647e-13	chr2	19971917	OpenSea
cg11063877	-2.70697	1.3347e-15	8.44226e-13	chr12	50400178	Shore	LARP4;LARP4;LARP4;LARP4;LARP4;LARP4;LARP4;LARP4;LARP4;LARP4;LARP4;LARP4;LARP4;LARP4;LARP4;LARP4;LARP4;LARP4;LARP4;LARP4;LARP4;LARP4;LARP4;LARP4;LARP4;LARP4;LARP4;LARP4;LARP4;LARP4	TSS1500;TSS1500;TSS1500;TSS1500;TSS1500;TSS1500;TSS1500;TSS1500;TSS1500;TSS1500;TSS1500;TSS1500;TSS1500;TSS1500;TSS1500;TSS1500;TSS1500;TSS1500;TSS1500;TSS1500;TSS1500;TSS1500;TSS1500;TSS1500;TSS1500;TSS1500;TSS1500;TSS1500;TSS1500;TSS1500
cg26074816	-2.6888	1.34273e-15	8.4867e-13	chr22	20258706	OpenSea
cg16862783	-2.86787	1.34568e-15	8.49897e-13	chr9	98039990	OpenSea
cg02135170	-1.834	1.35019e-15	8.52109e-13	chr2	109606943	OpenSea
cg03468882	-3.62563	1.37014e-15	8.64053e-13	chr1	246117173	OpenSea
cg21665113	-3.13063	1.37839e-15	8.68605e-13	chr2	151670434	OpenSea
cg03179867	-3.73465	1.38568e-15	8.72545e-13	chr11	34623825	OpenSea	EHF;EHF;EHF;EHF	TSS1500;TSS1500;TSS1500;TSS1500
cg19732748	3.68314	1.39346e-15	8.76789e-13	chr14	77023787	Shore
cg26997604	-3.02257	1.40542e-15	8.8366e-13	chr1	55287882	OpenSea
cg01712079	-4.01757	1.41571e-15	8.89465e-13	chr3	188688052	OpenSea	MIR28	TSS1500
cg02518948	-4.03197	1.43631e-15	9.01737e-13	chr17	31915964	Shore
cg09909478	-4.67705	1.44037e-15	9.03611e-13	chr17	1182181	Shore
cg09013287	3.27789	1.50493e-15	9.43412e-13	chr8	11854354	OpenSea
cg00568549	2.55323	1.5116e-15	9.46323e-13	chr10	62072256	OpenSea
cg12867822	-2.87825	1.51182e-15	9.46323e-13	chr6	144758762	OpenSea
cg08687005	5.22311	1.51556e-15	9.47961e-13	chr19	56477560	Island	ZNF667-AS1;ZNF667-AS1;ZNF667;ZNF667;ZNF667	TSS1500;TSS1500;TSS1500;TSS1500;TSS1500
cg04858884	-3.48377	1.54146e-15	9.6345e-13	chr17	61875378	OpenSea
cg26795073	-4.5512	1.54871e-15	9.67265e-13	chr15	70198841	OpenSea
cg20209548	-3.39761	1.56318e-15	9.75582e-13	chr10	112215491	OpenSea
cg04814637	-4.62257	1.57606e-15	9.82888e-13	chr14	75518921	OpenSea
cg07802917	2.99945	1.5848e-15	9.87613e-13	chr3	123884464	Island	MYLK;MYLK;MYLK;MYLK;MYLK	TSS200;TSS200;TSS200;TSS200;TSS200
cg17610889	-4.80824	1.62043e-15	1.00907e-12	chr3	177746287	OpenSea
cg22516307	-2.30738	1.63087e-15	1.01482e-12	chr1	7671846	OpenSea
cg08073527	-2.91958	1.63288e-15	1.01493e-12	chr21	41836472	Shore	PRDM15;PRDM15;PRDM15;PRDM15;PRDM15;PRDM15;PRDM15	exon_9;exon_9;exon_16;exon_9;exon_9;exon_9;exon_9
cg23663627	-3.24982	1.63345e-15	1.01493e-12	chr16	30760762	Shore	PHKG2;PHKG2;PHKG2;PHKG2;RNF40;RNF40	exon_10;3UTR;exon_11;3UTR;TSS1500;TSS1500
cg22738152	-3.77743	1.66059e-15	1.03043e-12	chr2	54113879	Shore
cg18978003	-4.12239	1.66083e-15	1.03043e-12	chr2	209696307	OpenSea	MAP2;MAP2;MAP2;MAP2;MAP2;MAP2;MAP2;MAP2;MAP2;MAP2;MAP2;MAP2;MAP2;MAP2;MAP2;MAP2;MAP2;MAP2;MAP2;MAP2;MAP2;MAP2;MAP2;MAP2;MAP2;MAP2;MAP2;MAP2;MAP2;MAP2	exon_8;exon_7;exon_8;exon_9;exon_7;exon_9;exon_8;exon_8;exon_8;exon_8;exon_7;exon_7;exon_7;exon_8;exon_8;exon_8;exon_8;exon_7;exon_7;exon_7;exon_7;exon_7;exon_4;exon_5;exon_4;exon_4;exon_4;exon_4;exon_4;exon_7
cg09938644	4.38628	1.66504e-15	1.03228e-12	chr16	81756187	OpenSea
cg21452194	-4.46775	1.66783e-15	1.03266e-12	chr15	38691489	OpenSea
cg24175608	-3.96608	1.6681e-15	1.03266e-12	chr12	105073200	OpenSea
cg16059059	4.25158	1.68055e-15	1.0396e-12	chr17	57554147	OpenSea
cg03198410	-3.21757	1.6884e-15	1.0437e-12	chr12	119991517	Shore
cg23650522	-3.98647	1.6907e-15	1.04435e-12	chr18	62831906	OpenSea
cg06203637	-3.36882	1.72379e-15	1.06401e-12	chr10	31644645	OpenSea
cg15787454	3.15841	1.74384e-15	1.0756e-12	chr8	96746038	OpenSea
cg04465154	-3.88412	1.75677e-15	1.08279e-12	chr8	9188048	OpenSea	LOC101929128	TSS1500
cg10839569	-3.40795	1.7652e-15	1.08718e-12	chr12	24740849	OpenSea
cg06667434	-5.01845	1.76949e-15	1.08903e-12	chr2	73963998	OpenSea
cg06539541	3.8911	1.80869e-15	1.11235e-12	chr4	48202101	OpenSea
cg07646279	-3.35636	1.81506e-15	1.11545e-12	chr13	102923532	OpenSea
cg15701412	-4.15049	1.85286e-15	1.1374e-12	chr13	44667973	OpenSea
cg18006637	-3.49147	1.85435e-15	1.1374e-12	chr4	88792669	OpenSea
cg18168686	-4.48692	1.85482e-15	1.1374e-12	chr12	117513740	OpenSea
cg25144039	-3.76993	1.85967e-15	1.13955e-12	chr10	18308748	OpenSea
cg15852709	3.57194	1.87256e-15	1.14661e-12	chr1	212437671	OpenSea
cg02447857	-4.46881	1.89406e-15	1.15894e-12	chr2	12120718	OpenSea
cg04505750	-4.00445	1.8979e-15	1.16044e-12	chr1	12714812	OpenSea	AADACL3;AADACL3	TSS1500;TSS1500
cg11591807	-2.8434	1.90709e-15	1.16522e-12	chr2	118131141	OpenSea
cg00276218	-3.09004	1.91086e-15	1.16668e-12	chr15	39628068	OpenSea
cg18015746	2.80955	1.91408e-15	1.16772e-12	chr8	19939623	Island
cg00041971	-2.09573	1.91534e-15	1.16772e-12	chr1	1828867	OpenSea
cg05791025	-3.17184	1.92663e-15	1.17376e-12	chr3	123816733	OpenSea
cg01545328	-3.74464	1.93649e-15	1.17891e-12	chr1	172903110	OpenSea
cg00226502	-4.04273	1.94718e-15	1.18457e-12	chr19	13689296	OpenSea
cg14908576	-3.72447	1.95573e-15	1.18891e-12	chr19	45377172	OpenSea
cg01755336	3.75909	1.96776e-15	1.19536e-12	chr14	102186984	OpenSea
cg15681108	-4.24565	1.99074e-15	1.20845e-12	chr10	121754149	OpenSea
cg07076850	3.91415	2.00421e-15	1.21575e-12	chr6	186671	OpenSea
cg06103403	-5.10731	2.00944e-15	1.21805e-12	chr5	81161159	OpenSea
cg04567513	-3.4814	2.03028e-15	1.2298e-12	chr5	71740163	OpenSea
cg07581240	-3.33922	2.04346e-15	1.2364e-12	chr5	1522006	Shore
cg03890872	3.11866	2.0441e-15	1.2364e-12	chr10	132470783	OpenSea
cg00869668	6.05829	2.08159e-15	1.25817e-12	chr17	1645718	Shore	SCARF1;SCARF1;SCARF1;SCARF1;SCARF1;SCARF1	exon_1;5UTR;exon_1;5UTR;exon_1;exon_1
cg16506954	-3.17962	2.13477e-15	1.28893e-12	chr11	67027899	Shelf
cg18117798	4.29412	2.13554e-15	1.28893e-12	chr17	57438348	OpenSea
cg15982049	-3.88374	2.14359e-15	1.29287e-12	chr3	52798166	OpenSea
cg22970887	3.70833	2.15737e-15	1.30025e-12	chr17	76312953	OpenSea	PRPSAP1;PRPSAP1;PRPSAP1	exon_8;exon_9;exon_9
cg09004167	-2.76211	2.18712e-15	1.31724e-12	chr1	16727488	Shelf
cg12552626	-4.71278	2.20529e-15	1.32723e-12	chr7	77198143	OpenSea
cg16416184	-2.2849	2.22644e-15	1.33901e-12	chr12	104414352	OpenSea
cg14494693	-3.11842	2.24283e-15	1.34791e-12	chr9	137128719	Shore
cg22066068	-3.35405	2.24453e-15	1.34797e-12	chr5	144369181	OpenSea
cg09454072	-2.12067	2.2478e-15	1.34897e-12	chr3	117017695	OpenSea
cg15373400	-3.92585	2.26437e-15	1.35795e-12	chr4	55993473	OpenSea
cg06320418	-4.16679	2.27896e-15	1.36573e-12	chr16	716888	Shore
cg23463008	-2.85885	2.30079e-15	1.37777e-12	chr3	179880892	OpenSea
cg07106602	-2.96473	2.30232e-15	1.37777e-12	chr1	184803191	OpenSea
cg17870768	-4.38889	2.33045e-15	1.39362e-12	chr6	20711770	OpenSea
cg09699594	4.8256	2.36582e-15	1.41376e-12	chr12	89733741	OpenSea
cg04084598	-3.67617	2.38899e-15	1.4266e-12	chr13	97856389	OpenSea
cg14893919	-4.49799	2.41515e-15	1.4409e-12	chr17	36066787	OpenSea
cg06545937	-3.7822	2.41635e-15	1.4409e-12	chr19	38616366	Shelf
cg06850467	2.94747	2.44074e-15	1.45442e-12	chr2	109614030	Island	SOWAHC;SEPTIN10;SEPTIN10;SEPTIN10;SEPTIN10;SEPTIN10;SEPTIN10;SEPTIN10;SEPTIN10;SEPTIN10;SEPTIN10;SEPTIN10;SEPTIN10;SEPTIN10;SEPTIN10;SEPTIN10;SEPTIN10;SEPTIN10;SEPTIN10;SEPTIN10;SEPTIN10;SEPTIN10	TSS1500;TSS1500;TSS1500;TSS1500;TSS200;TSS200;TSS200;TSS200;TSS200;TSS200;TSS200;TSS200;TSS200;TSS200;TSS200;TSS200;TSS200;TSS200;TSS200;TSS200;TSS200;TSS200
cg13914125	-3.83767	2.44397e-15	1.45531e-12	chr9	91033938	OpenSea
cg13192318	3.66121	2.48111e-15	1.47639e-12	chr17	40557011	OpenSea
cg04148163	-3.72076	2.49877e-15	1.48585e-12	chr10	63682529	OpenSea
cg10564801	2.79651	2.50913e-15	1.49096e-12	chr7	2418380	OpenSea
cg06975395	-4.9562	2.51807e-15	1.49522e-12	chr11	34182776	OpenSea
cg11263372	-3.42206	2.52159e-15	1.49625e-12	chr1	245599638	OpenSea
cg07955159	-4.9087	2.53385e-15	1.50247e-12	chr7	151885073	OpenSea
cg11720896	-4.84735	2.54403e-15	1.50745e-12	chr17	31587468	OpenSea
cg12736119	-3.06353	2.5571e-15	1.51413e-12	chr3	180332752	OpenSea
cg03119833	-4.16774	2.56591e-15	1.51828e-12	chr14	60204849	OpenSea
cg07320380	3.62615	2.58288e-15	1.52725e-12	chr11	123308462	OpenSea
cg07389305	-2.97462	2.59575e-15	1.53379e-12	chr2	230944596	OpenSea
cg15466476	-5.07412	2.59989e-15	1.53516e-12	chr18	57951193	OpenSea
cg27614890	-3.13218	2.60631e-15	1.53787e-12	chr1	28144235	OpenSea
cg08901307	-4.80359	2.63123e-15	1.55149e-12	chr17	78241903	OpenSea
cg06427508	-4.16887	2.63575e-15	1.55199e-12	chr3	183556447	OpenSea	KLHL6	TSS1500
cg20029869	-5.52667	2.63576e-15	1.55199e-12	chr5	88822926	OpenSea
cg12441427	-3.34189	2.65917e-15	1.56469e-12	chr5	96920042	OpenSea
cg04472685	-4.17025	2.67208e-15	1.57099e-12	chr6	31577696	Shelf	TNF;TNF	exon_4;3UTR
cg21060228	-2.47329	2.67361e-15	1.57099e-12	chr10	104354678	OpenSea	CFAP58-DT	TSS1500
cg16628205	-3.64398	2.6915e-15	1.5804e-12	chr7	100642471	OpenSea	TFR2	TSS1500
cg16481667	-2.90729	2.70285e-15	1.58561e-12	chr11	70177472	Shore
cg21162528	-4.60087	2.70413e-15	1.58561e-12	chr12	130971017	OpenSea
cg07448180	3.86348	2.70605e-15	1.58564e-12	chr17	2074909	OpenSea
cg14759735	3.2451	2.71518e-15	1.58988e-12	chr12	113156984	Shelf
cg24425149	-2.86761	2.74297e-15	1.60504e-12	chr13	75417115	OpenSea
cg26073865	1.68711	2.74887e-15	1.60738e-12	chr1	36309739	Shelf
cg08029698	-4.77385	2.76835e-15	1.61765e-12	chr17	30996763	OpenSea
cg27654476	2.80274	2.78208e-15	1.62413e-12	chr14	77037002	Shelf
cg15566845	-3.06307	2.78329e-15	1.62413e-12	chr7	1103936	Shore
cg11112030	-3.53732	2.79213e-15	1.62816e-12	chr21	33940242	OpenSea
cg16531585	3.5315	2.79484e-15	1.62862e-12	chr3	123884459	Island	MYLK;MYLK;MYLK;MYLK;MYLK	TSS200;TSS200;TSS200;TSS200;TSS200
cg07499259	4.88755	2.8159e-15	1.63976e-12	chr1	12128445	OpenSea
cg10085463	-2.66479	2.84762e-15	1.65708e-12	chr6	129623119	OpenSea
cg04432493	-3.06103	2.85232e-15	1.65868e-12	chr7	116672850	Shore
cg15114607	4.14631	2.87188e-15	1.6689e-12	chr7	138169806	OpenSea
cg14714629	-3.13925	2.94044e-15	1.70756e-12	chr7	99897829	OpenSea
cg18436788	-4.07475	2.95005e-15	1.71196e-12	chr1	3787680	Shore
cg11232281	-3.31886	2.97303e-15	1.72412e-12	chr8	129548579	OpenSea
cg03962513	-3.6648	2.9771e-15	1.72529e-12	chr2	195562617	OpenSea
cg11833029	-3.66442	3.04277e-15	1.7612e-12	chr19	51408092	OpenSea
cg09178232	4.55144	3.04324e-15	1.7612e-12	chr6	13302504	OpenSea
cg14001670	-2.48818	3.04809e-15	1.7628e-12	chr9	98035595	OpenSea
cg10413136	4.41099	3.05689e-15	1.76668e-12	chr4	8205392	OpenSea
cg18747394	-3.63094	3.08546e-15	1.78075e-12	chr15	56373037	OpenSea
cg12712184	6.19002	3.08546e-15	1.78075e-12	chr7	155998107	OpenSea
cg13270427	-4.08865	3.13749e-15	1.80954e-12	chr4	120844558	OpenSea
cg01869014	-4.87169	3.14758e-15	1.81412e-12	chr1	205917558	OpenSea
cg09849319	-4.13258	3.16027e-15	1.82019e-12	chr5	1494868	Island	LPCAT1	exon_3
cg01331198	-3.7712	3.17388e-15	1.82672e-12	chr19	2774543	Island
cg10493855	-2.87456	3.17594e-15	1.82672e-12	chr14	90621242	Island
cg02488878	-3.59316	3.17984e-15	1.82772e-12	chr12	92557136	OpenSea
cg21757763	-2.81571	3.18385e-15	1.82851e-12	chr3	43523785	OpenSea
cg10564363	-2.90834	3.18555e-15	1.82851e-12	chr2	130347426	OpenSea	IMP4;IMP4;IMP4;IMP4;IMP4;IMP4;IMP4;IMP4;IMP4;IMP4;IMP4;IMP4;IMP4;IMP4;IMP4;IMP4;IMP4;IMP4;IMP4;IMP4;IMP4;IMP4;IMP4;IMP4;IMP4;IMP4;IMP4;IMP4;IMP4;IMP4;IMP4;IMP4	exon_9;3UTR;exon_9;3UTR;exon_9;3UTR;exon_9;3UTR;exon_8;3UTR;exon_9;3UTR;exon_9;3UTR;exon_8;3UTR;exon_8;3UTR;exon_9;3UTR;exon_8;3UTR;exon_8;3UTR;exon_9;3UTR;exon_9;3UTR;exon_9;3UTR;exon_9;3UTR
cg08546061	-4.92198	3.22277e-15	1.84862e-12	chr3	177746639	OpenSea
cg26232470	-4.7062	3.24692e-15	1.8612e-12	chr7	134919181	OpenSea
cg02154914	3.52873	3.32368e-15	1.90391e-12	chr7	2638574	OpenSea
cg14083123	-4.43977	3.33575e-15	1.90953e-12	chr11	128262836	OpenSea
cg16403981	-3.97797	3.34595e-15	1.91407e-12	chr12	113186453	Shore	DDX54;DDX54	TSS1500;TSS1500
cg10197976	-3.90373	3.35943e-15	1.92048e-12	chr6	144131163	OpenSea
cg26309074	-2.55332	3.36713e-15	1.92358e-12	chr1	20406061	OpenSea
cg08171667	-2.95757	3.37323e-15	1.92576e-12	chr15	75333749	Shelf
cg11227425	-2.82442	3.3787e-15	1.92758e-12	chr9	37954152	OpenSea
cg13268653	-3.31383	3.40828e-15	1.94314e-12	chr8	117978309	OpenSea
cg18955927	-3.77662	3.42257e-15	1.94997e-12	chr3	135197305	OpenSea
cg02319016	3.13004	3.42855e-15	1.95206e-12	chr3	196742906	Shelf
cg26804595	-2.49241	3.43106e-15	1.95217e-12	chr16	699581	Shore
cg09965568	-3.67492	3.43771e-15	1.95463e-12	chr21	44557130	OpenSea
cg07568203	-3.22889	3.45024e-15	1.96044e-12	chr11	5344147	OpenSea	OR51B5	TSS1500
cg09227119	3.7523	3.48327e-15	1.97787e-12	chr20	36876000	OpenSea	TLDC2;TLDC2	TSS200;TSS200
cg25332152	-1.97839	3.50381e-15	1.9882e-12	chr7	107384229	OpenSea
cg01227084	-4.24604	3.51253e-15	1.9918e-12	chr19	2774522	Island
cg04249009	-2.4191	3.56264e-15	2.01887e-12	chr4	122512995	OpenSea
cg00528616	5.19779	3.57399e-15	2.02387e-12	chr16	75002420	Shelf
cg21187195	-4.33178	3.57626e-15	2.02387e-12	chr5	115494976	OpenSea
cg17871510	-4.47658	3.58955e-15	2.03002e-12	chr16	85846571	OpenSea
cg05494436	-3.77472	3.64315e-15	2.05896e-12	chr6	155432580	OpenSea
cg05314414	4.68943	3.71248e-15	2.09674e-12	chr16	89117320	Shore
cg04798684	3.55345	3.7267e-15	2.10336e-12	chr17	76312975	OpenSea	PRPSAP1;PRPSAP1;PRPSAP1	exon_8;exon_9;exon_9
cg00690030	-2.54254	3.74632e-15	2.11302e-12	chr1	44572408	OpenSea
cg11352370	4.45986	3.84714e-15	2.16844e-12	chr18	75227354	OpenSea
cg04822893	-3.99306	3.90592e-15	2.2001e-12	chr10	16570765	OpenSea
cg00223767	3.69559	3.92565e-15	2.20973e-12	chr11	76120671	OpenSea
cg15617537	-3.09719	3.96091e-15	2.2281e-12	chr1	198637545	OpenSea	PTPRC;PTPRC;PTPRC;PTPRC	TSS1500;TSS1500;TSS1500;TSS1500
cg09939441	-2.40739	4.0115e-15	2.25505e-12	chr10	11603009	OpenSea
cg05144814	-3.80402	4.01959e-15	2.25809e-12	chr11	127074259	OpenSea
cg26870961	3.80705	4.02358e-15	2.25883e-12	chr2	230875641	OpenSea	ITM2C;ITM2C;ITM2C;ITM2C;ITM2C	exon_2;exon_3;exon_3;exon_4;exon_3
cg09363068	3.59805	4.08736e-15	2.29311e-12	chr7	965112	Shelf	COX19;COX19	3UTR;exon_3
cg23812704	-3.03199	4.12863e-15	2.31472e-12	chr6	134873798	OpenSea
cg11489505	-3.60531	4.16954e-15	2.33611e-12	chr7	101862716	OpenSea
cg17454247	-4.71516	4.21448e-15	2.35973e-12	chr5	172798501	OpenSea
cg03259515	-3.0118	4.26298e-15	2.3853e-12	chr10	123681442	OpenSea
cg04491800	3.44489	4.2833e-15	2.39508e-12	chr4	123588298	OpenSea
cg12501833	-4.88337	4.37759e-15	2.44478e-12	chr20	15162094	OpenSea
cg03487367	-4.05284	4.37798e-15	2.44478e-12	chr12	50249635	OpenSea
cg13714026	-4.87588	4.41693e-15	2.4649e-12	chr10	71625746	OpenSea
cg22439500	-2.89703	4.42453e-15	2.46751e-12	chr13	30146033	OpenSea
cg26837952	2.43664	4.43143e-15	2.46972e-12	chr17	82121934	OpenSea
cg05398637	-2.53713	4.4565e-15	2.48206e-12	chr11	134008720	OpenSea
cg01682043	3.18045	4.47596e-15	2.49125e-12	chr6	20205520	OpenSea
cg13690357	-4.28759	4.53332e-15	2.52151e-12	chr18	58064538	OpenSea
cg14549906	-5.11658	4.53943e-15	2.52325e-12	chr3	197773874	OpenSea
cg15154051	-3.91798	4.54876e-15	2.52677e-12	chr7	144786721	OpenSea
cg24642379	-3.05354	4.55708e-15	2.52973e-12	chr19	47093491	OpenSea
cg25858852	-4.04217	4.59223e-15	2.54756e-12	chr17	14352452	OpenSea
cg11613118	-3.41384	4.63806e-15	2.5713e-12	chr19	4586766	Shore
cg09446026	2.82685	4.66475e-15	2.58439e-12	chr6	37515000	OpenSea
cg06944669	-2.47103	4.69786e-15	2.60103e-12	chr18	21858387	OpenSea
cg27045295	-2.7462	4.73229e-15	2.61837e-12	chr6	145904692	OpenSea
cg10759972	-4.12407	4.76439e-15	2.63441e-12	chr8	2023310	Shore
cg22613356	-2.37554	4.76758e-15	2.63445e-12	chr15	42891908	OpenSea
cg21976229	-3.80863	4.81743e-15	2.66025e-12	chr6	5133131	Shore
cg08227561	-4.39441	4.87081e-15	2.68797e-12	chr16	11205852	OpenSea
cg16645598	-2.74217	5.03925e-15	2.7791e-12	chr11	76291792	OpenSea
cg25020850	-3.59844	5.07456e-15	2.79675e-12	chr1	182673051	OpenSea	RGS8;RGS8;RGS8	TSS1500;TSS1500;TSS1500
cg03604424	-4.16844	5.0834e-15	2.79979e-12	chr5	14171481	OpenSea
cg26160540	-3.53898	5.08892e-15	2.801e-12	chr22	26294566	OpenSea
cg01928646	-3.57993	5.10721e-15	2.80924e-12	chr11	33291559	OpenSea
cg07284347	-4.91301	5.15327e-15	2.83273e-12	chr3	8579092	OpenSea
cg20020625	3.97046	5.18012e-15	2.84563e-12	chr22	24066594	OpenSea
cg14660128	-4.50591	5.19872e-15	2.85399e-12	chr10	11270726	OpenSea	CELF2;CELF2;CELF2;CELF2;CELF2;CELF2;CELF2;CELF2;CELF2;CELF2;CELF2;CELF2;CELF2;CELF2;CELF2;CELF2;CELF2;CELF2;CELF2;CELF2;CELF2;CELF2;CELF2;CELF2;CELF2;CELF2;CELF2;CELF2;CELF2;CELF2;CELF2;CELF2;CELF2;CELF2;CELF2;CELF2;CELF2;CELF2;CELF2;CELF2;CELF2;CELF2;CELF2	exon_7;exon_7;exon_7;exon_9;exon_9;exon_10;exon_10;exon_9;exon_10;exon_8;exon_9;exon_8;exon_8;exon_9;exon_7;exon_7;exon_7;exon_7;5UTR;exon_6;exon_8;exon_7;exon_7;exon_7;exon_6;exon_6;exon_7;exon_7;exon_7;exon_7;exon_7;exon_7;5UTR;exon_5;exon_7;exon_7;exon_7;exon_7;exon_7;exon_7;exon_7;exon_7;exon_7
cg08524382	-3.48396	5.21741e-15	2.86239e-12	chr5	132358347	OpenSea
cg11943280	-4.97708	5.22729e-15	2.86595e-12	chr10	48206264	OpenSea
cg17525353	-2.25858	5.265e-15	2.88475e-12	chr16	3624444	OpenSea
cg05707561	3.91155	5.28396e-15	2.89326e-12	chr12	108696514	OpenSea
cg14514144	-3.75512	5.31667e-15	2.90928e-12	chr1	25117515	OpenSea
cg11165391	-4.04668	5.34417e-15	2.92154e-12	chr1	185645798	OpenSea
cg13984753	-4.60879	5.34599e-15	2.92154e-12	chr3	187947405	OpenSea
cg23013051	-3.98416	5.36868e-15	2.93204e-12	chr17	78437686	OpenSea	DNAH17	exon_74
cg12447398	3.59222	5.41188e-15	2.95334e-12	chr7	2904493	Shelf
cg20324784	-4.47707	5.41468e-15	2.95334e-12	chr10	72676510	OpenSea
cg25151936	-4.4844	5.44017e-15	2.96532e-12	chr14	70472879	OpenSea
cg16323872	3.48392	5.47069e-15	2.98003e-12	chr20	53639365	OpenSea
cg17203794	2.58493	5.51145e-15	3.0003e-12	chr9	129277341	OpenSea
cg09237591	3.06436	5.51691e-15	3.00133e-12	chr6	18488631	OpenSea
cg14452191	-4.08657	5.52158e-15	3.00194e-12	chr2	8986819	OpenSea
cg17413685	-3.77378	5.66471e-15	3.07777e-12	chr12	27822007	OpenSea
cg25576093	-4.86947	5.6833e-15	3.08589e-12	chr6	45697948	OpenSea
cg19765183	-4.25005	5.7525e-15	3.12145e-12	chr14	80930290	OpenSea
cg09241885	3.71687	5.76067e-15	3.12387e-12	chr20	36875968	OpenSea	TLDC2;TLDC2	TSS200;TSS200
cg14890378	-3.18713	5.83645e-15	3.16293e-12	chr1	1331272	Shore	TAS1R3	TSS200
cg17313234	-4.27281	5.86924e-15	3.17866e-12	chr12	14072449	OpenSea
cg03894557	-3.69143	5.89875e-15	3.1926e-12	chr15	52559195	OpenSea
cg11234013	-4.25456	5.94204e-15	3.21397e-12	chr11	27625250	OpenSea
cg04391054	-3.08795	5.95613e-15	3.21953e-12	chr2	136390322	OpenSea
cg14711298	-2.73258	5.97668e-15	3.22856e-12	chr2	39838046	OpenSea
cg21001997	-4.48131	6.01977e-15	3.24976e-12	chr5	6652033	OpenSea
cg01413502	-4.00948	6.08252e-15	3.28154e-12	chr1	151680938	OpenSea
cg22457516	-4.05277	6.09388e-15	3.28539e-12	chr11	83682379	OpenSea	DLG2;DLG2;DLG2;DLG2;DLG2;DLG2;DLG2	TSS200;TSS200;TSS200;TSS200;TSS200;TSS200;TSS200
cg26894102	3.70292	6.10043e-15	3.28539e-12	chr13	75582006	OpenSea
cg14285055	-3.2703	6.10134e-15	3.28539e-12	chr9	127963497	OpenSea
cg03669357	-2.7244	6.11952e-15	3.29308e-12	chr3	71863785	OpenSea
cg15295132	-3.95195	6.15098e-15	3.30721e-12	chr7	116633680	OpenSea
cg10148770	-2.87007	6.15363e-15	3.30721e-12	chr6	137684120	OpenSea
cg05176782	-5.49555	6.17079e-15	3.31433e-12	chr8	94529019	OpenSea
cg05993111	-4.64984	6.18709e-15	3.32096e-12	chr2	190693643	OpenSea
cg27229075	-4.35608	6.21914e-15	3.33605e-12	chr17	66717633	OpenSea
cg03055026	3.03802	6.22837e-15	3.33887e-12	chr20	51034022	OpenSea
cg11714327	-4.60554	6.23927e-15	3.34259e-12	chr16	80569711	OpenSea	LINC01227	TSS200
cg18560110	-3.74014	6.24625e-15	3.34421e-12	chr7	47810554	OpenSea
cg11411997	-3.58996	6.25284e-15	3.34504e-12	chr10	89118500	OpenSea
cg17885211	2.31286	6.25574e-15	3.34504e-12	chr1	156509810	OpenSea
cg08558733	-3.69256	6.26822e-15	3.3496e-12	chr3	8984302	Shore	SRGAP3;SRGAP3;SRGAP3;SRGAP3	3UTR;exon_22;3UTR;exon_22
cg09530323	-2.02019	6.30218e-15	3.36561e-12	chr6	32397751	OpenSea
cg11467777	-3.77969	6.38951e-15	3.41009e-12	chr18	6368523	OpenSea	L3MBTL4	TSS1500
cg26266041	-2.95359	6.42944e-15	3.42923e-12	chr14	88386342	Shore
cg14852456	-2.45542	6.45931e-15	3.44299e-12	chr17	75320880	OpenSea
cg02576153	-5.57532	6.46525e-15	3.44398e-12	chr16	85256152	OpenSea
cg00539880	-3.71136	6.47255e-15	3.44569e-12	chr1	32414011	OpenSea
cg01225794	-3.60183	6.48699e-15	3.4512e-12	chr19	6103702	OpenSea
cg21688152	-4.8001	6.5291e-15	3.46993e-12	chr17	82968225	Shelf
cg15176942	-4.27794	6.53311e-15	3.46993e-12	chr15	55277772	OpenSea
cg14891611	-3.70165	6.53453e-15	3.46993e-12	chr1	34943158	OpenSea
cg20983854	-2.8129	6.54267e-15	3.47207e-12	chr3	111596497	OpenSea	ZBED2	TSS1500
cg07704578	3.8424	6.54999e-15	3.47349e-12	chr9	112041956	OpenSea	SUSD1;SUSD1;SUSD1	exon_17;exon_15;exon_16
cg02593378	3.35341	6.55358e-15	3.47349e-12	chr2	27454631	OpenSea	IFT172	exon_31
cg10413580	-2.4929	6.60053e-15	3.49618e-12	chr11	126304874	Shore
cg06873235	-3.96401	6.63395e-15	3.51167e-12	chr4	98604436	OpenSea
cg23883696	3.40079	6.64018e-15	3.51277e-12	chr18	72867063	Island	NETO1;NETO1;NETO1;NETO1;NETO1;NETO1-DT;NETO1	exon_1;5UTR;exon_1;5UTR;exon_1;TSS1500;TSS1500
cg20380768	-4.22028	6.6554e-15	3.51861e-12	chr7	130485670	Shore	MEST;MEST;MEST	TSS1500;TSS1500;TSS1500
cg01818674	-3.61979	6.66113e-15	3.51944e-12	chr4	8256031	OpenSea
cg21133318	-4.13898	6.67498e-15	3.52333e-12	chr16	11254576	Shore	SOCS1;SOCS1	3UTR;exon_2
cg20223843	3.45916	6.67685e-15	3.52333e-12	chr10	132442225	OpenSea
cg17072045	-5.14696	6.69678e-15	3.5315e-12	chr2	173359332	Shelf	CDCA7	exon_3
cg09473613	-3.89642	6.7007e-15	3.5315e-12	chr1	23826114	OpenSea	HMGCL;HMGCL	TSS1500;TSS1500
cg04357398	-3.75505	6.80903e-15	3.58586e-12	chr6	32398183	OpenSea
cg12228494	-3.74007	6.81251e-15	3.58586e-12	chr2	120750660	OpenSea
cg08270613	1.8503	6.81659e-15	3.58586e-12	chr1	212413846	Shore
cg02263932	1.98665	6.83242e-15	3.59194e-12	chr20	51492561	Island
cg08085664	-3.21894	6.94831e-15	3.6506e-12	chr18	62730141	OpenSea
cg20898430	-2.85865	7.00532e-15	3.67826e-12	chr15	100464546	OpenSea
cg09622653	-2.76983	7.03585e-15	3.69199e-12	chr17	65892919	OpenSea
cg08482616	-3.74949	7.04627e-15	3.69516e-12	chr5	126604074	Shelf	PHAX	exon_2
cg20876266	-3.52763	7.16197e-15	3.7535e-12	chr3	8503779	Shore
cg11557478	2.24863	7.18887e-15	3.76526e-12	chr9	123033209	OpenSea	GPR21	TSS1500
cg07940502	-3.12702	7.27199e-15	3.80644e-12	chr19	42028389	OpenSea
cg18217031	2.27517	7.27651e-15	3.80644e-12	chr11	118909487	Shore	MIR4492	TSS1500
cg27248297	4.82839	7.42912e-15	3.88386e-12	chr7	101237832	OpenSea	CLDN15	TSS200
cg05984332	-2.24116	7.44119e-15	3.88776e-12	chr10	85967890	OpenSea
cg12871632	-4.65659	7.45973e-15	3.89504e-12	chr9	5554506	OpenSea
cg05903569	-2.28727	7.55972e-15	3.94481e-12	chr3	183537562	OpenSea
cg05705931	-4.48338	7.60122e-15	3.96401e-12	chr5	68070368	OpenSea
cg13159505	3.99406	7.60631e-15	3.96422e-12	chr17	80872004	Shelf
cg13250850	-4.39608	7.68506e-15	4.00279e-12	chr1	75785049	OpenSea	RABGGTB;RABGGTB	TSS1500;TSS1500
cg26496674	-4.07678	7.71724e-15	4.01707e-12	chr22	23425548	OpenSea
cg08750473	-3.04017	7.82069e-15	4.06841e-12	chr19	44798330	OpenSea
cg20106706	-2.51393	7.89302e-15	4.10351e-12	chr4	158865847	OpenSea
cg18354290	3.42741	7.9431e-15	4.12693e-12	chr2	238009558	OpenSea
cg07707539	-3.29484	7.94785e-15	4.12693e-12	chr5	140312910	OpenSea
cg06377585	-3.21972	7.97366e-15	4.13778e-12	chr4	84699215	OpenSea
cg02385989	-3.93659	7.97923e-15	4.13813e-12	chr2	7672127	OpenSea
cg00013349	-2.12373	8.14426e-15	4.22112e-12	chr1	76583695	OpenSea
cg10165090	3.74055	8.24407e-15	4.27023e-12	chr6	139370557	Shelf
cg27513857	3.20549	8.30626e-15	4.2998e-12	chr6	157711319	OpenSea
cg03782717	2.76666	8.36506e-15	4.32758e-12	chr12	110367352	OpenSea
cg07837096	1.28226	8.55456e-15	4.42291e-12	chr6	37205362	OpenSea
cg25209672	-3.73623	8.60294e-15	4.4452e-12	chr4	176186230	OpenSea
cg09511024	-3.82716	8.67394e-15	4.47914e-12	chr10	61391497	OpenSea
cg04111435	-3.68039	8.68126e-15	4.48018e-12	chr11	63680983	Shore	RTN3;RTN3;RTN3;RTN3;RTN3;RTN3;RTN3;RTN3;RTN3	TSS1500;TSS1500;TSS1500;TSS1500;TSS1500;TSS1500;TSS1500;TSS1500;TSS1500
cg15389699	-3.52551	8.71936e-15	4.49709e-12	chr12	121227394	OpenSea
cg15547413	-3.49325	8.76151e-15	4.51607e-12	chr17	58224364	OpenSea
cg14270417	-3.50577	8.77374e-15	4.51961e-12	chr14	63864101	OpenSea
cg02548252	-3.84563	8.89259e-15	4.57804e-12	chr18	72751770	OpenSea
cg14250124	-3.59185	8.95256e-15	4.6061e-12	chr16	52914686	OpenSea
cg24133771	4.05859	8.97954e-15	4.61717e-12	chr17	82811128	Shelf
cg17074310	-3.71489	8.98948e-15	4.61946e-12	chr6	139977534	OpenSea
cg24699146	-3.97506	9.06102e-15	4.65339e-12	chr1	23826089	OpenSea	HMGCL;HMGCL	TSS1500;TSS1500
cg17786191	-3.08122	9.11479e-15	4.67816e-12	chr12	70724704	OpenSea
cg14280264	4.19588	9.13608e-15	4.68624e-12	chr1	230187225	OpenSea
cg17112975	3.12209	9.28047e-15	4.75741e-12	chr17	77435325	OpenSea
cg20628232	-2.38082	9.304e-15	4.76658e-12	chr15	74977822	OpenSea
cg04950627	-4.19407	9.31567e-15	4.76682e-12	chr2	39531016	OpenSea
cg04847110	4.17981	9.32384e-15	4.76682e-12	chr15	40328243	Shelf
cg01811153	-3.43853	9.32687e-15	4.76682e-12	chr13	98200680	OpenSea
cg00987653	-4.65943	9.32707e-15	4.76682e-12	chr9	120174116	OpenSea
cg15994897	-3.05334	9.43642e-15	4.81978e-12	chr1	169491901	OpenSea
cg11887844	-3.90255	9.51975e-15	4.8594e-12	chr15	32100507	OpenSea
cg03312427	-2.48467	9.53484e-15	4.86417e-12	chr1	226590680	OpenSea
cg09578379	-4.13275	9.58358e-15	4.88608e-12	chr1	210374612	OpenSea
cg10128295	-2.03101	9.59882e-15	4.88935e-12	chr5	76790780	OpenSea
cg02255829	3.74923	9.60159e-15	4.88935e-12	chr3	195210906	OpenSea
cg14193653	-3.32541	9.61615e-15	4.89381e-12	chr9	91416586	OpenSea
cg11497806	-4.09537	9.6413e-15	4.90365e-12	chr7	102284682	Shore	SH2B2;SH2B2;SH2B2;SH2B2;SH2B2	TSS1500;TSS1500;TSS1500;TSS1500;TSS1500
cg27064708	5.2172	9.69852e-15	4.92785e-12	chr14	68563895	OpenSea
cg26176717	-3.89423	9.70057e-15	4.92785e-12	chr17	47287351	OpenSea
cg16990252	4.37858	9.83188e-15	4.99155e-12	chr8	20105777	OpenSea
cg06443304	-2.77623	9.87982e-15	5.01288e-12	chr16	699592	Shore
cg16369653	-4.47412	9.89018e-15	5.01512e-12	chr5	150086802	OpenSea	CSF1R;CSF1R	TSS1500;TSS1500
cg09293823	-3.75709	1.01238e-14	5.1305e-12	chr6	25040494	OpenSea
cg07320087	-2.85222	1.02625e-14	5.19765e-12	chr16	3625646	OpenSea
cg01666088	4.60907	1.05384e-14	5.3342e-12	chr8	133092235	OpenSea
cg09803177	-4.66825	1.05703e-14	5.34712e-12	chr16	12804647	Shore	CPPED1;CPPED1	TSS1500;TSS1500
cg14042851	4.87467	1.06228e-14	5.37046e-12	chr19	56507636	Island	ZNF471;ZNF471	TSS1500;TSS1500
cg10002332	-2.93208	1.08141e-14	5.46391e-12	chr15	79967219	OpenSea
cg00363045	-3.49308	1.08348e-14	5.47111e-12	chr13	28037609	OpenSea
cg25896020	-4.45698	1.08647e-14	5.48293e-12	chr21	41837215	Shore
cg14456934	-3.89738	1.08776e-14	5.48615e-12	chr17	14745285	OpenSea
cg07473928	2.7137	1.08918e-14	5.49004e-12	chr4	184440398	OpenSea
cg11333222	-3.59286	1.09213e-14	5.5016e-12	chr4	7793397	OpenSea
cg04913803	3.40886	1.09671e-14	5.5214e-12	chr14	77044206	OpenSea
cg03095942	2.5472	1.11181e-14	5.59408e-12	chr2	85996603	OpenSea
cg09055202	-4.18135	1.11598e-14	5.61172e-12	chr14	61478088	OpenSea
cg22791478	3.76317	1.11846e-14	5.62085e-12	chr9	95807350	OpenSea	ERCC6L2-AS1	exon_3
cg02297226	-2.82858	1.12452e-14	5.64789e-12	chr9	88813938	OpenSea
cg12436654	-3.71795	1.12518e-14	5.64789e-12	chr18	23207530	OpenSea
cg04628881	-3.18994	1.1281e-14	5.65918e-12	chr15	49185774	OpenSea
cg18065557	-3.74894	1.14117e-14	5.72131e-12	chr3	58610300	OpenSea
cg02736189	-2.76987	1.14233e-14	5.72374e-12	chr2	43127384	OpenSea
cg04582732	-4.33877	1.14365e-14	5.72609e-12	chr11	63680999	Shore	RTN3;RTN3;RTN3;RTN3;RTN3;RTN3;RTN3;RTN3;RTN3	TSS1500;TSS1500;TSS1500;TSS1500;TSS1500;TSS1500;TSS1500;TSS1500;TSS1500
cg05869491	-3.60435	1.14416e-14	5.72609e-12	chr6	209763	OpenSea
cg10668930	3.67284	1.15072e-14	5.7555e-12	chr22	36205826	OpenSea	APOL4;APOL4;APOL4	TSS1500;TSS1500;TSS1500
cg12325510	-2.4433	1.15259e-14	5.76144e-12	chr2	102068898	OpenSea	IL1R1;IL1R1	TSS1500;TSS1500
cg24883009	-3.13691	1.1535e-14	5.76262e-12	chr13	95207904	OpenSea	ABCC4;ABCC4;ABCC4;ABCC4	exon_7;exon_7;exon_6;exon_7
cg10317164	-4.1829	1.15428e-14	5.76309e-12	chr3	10232458	Shore
cg04745771	-1.9794	1.15538e-14	5.76518e-12	chr8	143873411	Shore
cg27257547	-4.15465	1.16391e-14	5.80428e-12	chr8	58953585	OpenSea
cg03503285	-2.89915	1.17417e-14	5.85199e-12	chr2	130387990	Shelf
cg13667932	-4.58309	1.19439e-14	5.94925e-12	chr2	196530935	OpenSea
cg00501316	-4.70129	1.19926e-14	5.97001e-12	chr6	100476192	OpenSea
cg15610646	-2.92187	1.20423e-14	5.99121e-12	chr7	93964834	OpenSea	BET1;BET1	exon_7;exon_5
cg23488266	-3.54884	1.20883e-14	6.01056e-12	chr3	156520129	OpenSea
cg25824462	-3.84235	1.21689e-14	6.04708e-12	chr7	116631129	OpenSea
cg11217193	5.0947	1.21779e-14	6.04798e-12	chr1	12478286	OpenSea
cg21052325	2.72343	1.22089e-14	6.05977e-12	chr12	131104890	OpenSea	ADGRD1;ADGRD1	exon_17;exon_16
cg11240230	-3.52211	1.22178e-14	6.06062e-12	chr10	32961366	Shelf
cg16635196	-1.95773	1.22613e-14	6.07865e-12	chr3	170040856	Shore
cg07316873	4.33557	1.23654e-14	6.12668e-12	chr7	117073067	OpenSea	ST7-AS2	exon_4
cg04267284	-4.60532	1.23973e-14	6.13886e-12	chr20	25246852	Shore	PYGB	TSS1500
cg24531610	-2.88484	1.24641e-14	6.16832e-12	chr5	79667008	OpenSea
cg19900188	-3.69983	1.25546e-14	6.20947e-12	chr14	95497640	OpenSea
cg00481201	-2.56429	1.26007e-14	6.2286e-12	chr1	28199466	OpenSea
cg01035689	-2.26167	1.26492e-14	6.24891e-12	chr10	116849187	Island	ENO4	TSS1500
cg22235258	-4.0838	1.27122e-14	6.27639e-12	chr11	34653855	OpenSea
cg23467509	-3.41775	1.29294e-14	6.3799e-12	chr15	84925207	OpenSea
cg27072594	-4.77998	1.30846e-14	6.45267e-12	chr2	176764024	OpenSea
cg08279280	-5.40187	1.31817e-14	6.49679e-12	chr18	2967605	OpenSea
cg25460170	-1.0326	1.33319e-14	6.56699e-12	chr20	57326162	Shelf
cg05965169	-3.8962	1.3505e-14	6.64835e-12	chr3	188789483	OpenSea
cg12076370	-2.51015	1.35405e-14	6.66194e-12	chr8	2021608	Shelf
cg18247326	-2.94399	1.35802e-14	6.67757e-12	chr12	122827610	OpenSea
cg10102102	-2.9543	1.36972e-14	6.7312e-12	chr14	61662340	OpenSea
cg18050953	-1.9482	1.37264e-14	6.74161e-12	chr11	121451530	Shore	SORL1	TSS1500
cg04840051	2.619	1.38329e-14	6.78995e-12	chr10	110822833	OpenSea
cg27299776	-4.37092	1.39721e-14	6.8543e-12	chr1	174163101	Shelf
cg02569509	3.61435	1.40255e-14	6.8765e-12	chr7	142715243	OpenSea
cg02696415	-2.26407	1.40718e-14	6.89522e-12	chr4	40992549	OpenSea
cg05127295	-3.60096	1.41391e-14	6.92417e-12	chr5	55669783	OpenSea	SLC38A9;SLC38A9;SLC38A9;SLC38A9;SLC38A9;SLC38A9;SLC38A9;SLC38A9;SLC38A9;SLC38A9;SLC38A9	exon_3;exon_4;5UTR;exon_4;exon_7;exon_7;exon_6;exon_5;exon_5;exon_3;exon_5
cg21876098	-1.57984	1.41478e-14	6.92439e-12	chr1	198677901	OpenSea
cg19912487	-3.28239	1.41754e-14	6.93024e-12	chr14	96582293	OpenSea
cg13127820	-2.15	1.41762e-14	6.93024e-12	chr10	73467190	OpenSea
cg04830316	-2.10252	1.41951e-14	6.93547e-12	chr1	203496233	OpenSea	OPTC	exon_2
cg11591520	-3.06268	1.42341e-14	6.95052e-12	chr4	122621245	OpenSea	IL21-AS1;IL21;IL21	exon_4;TSS200;TSS200
cg21570615	-3.18126	1.44501e-14	7.05191e-12	chr7	29425132	OpenSea
cg21385305	4.20946	1.46413e-14	7.14109e-12	chr2	23490083	OpenSea
cg13290153	2.97053	1.46732e-14	7.14893e-12	chr6	155106747	OpenSea	TIAM2	TSS1500
cg20076326	-2.1727	1.46743e-14	7.14893e-12	chr14	106417744	OpenSea
cg01191058	-6.04239	1.47022e-14	7.15837e-12	chr16	88982025	OpenSea
cg15654410	-4.11207	1.49125e-14	7.25655e-12	chr15	59919406	OpenSea
cg08238568	-3.41093	1.52001e-14	7.39225e-12	chr1	241310938	OpenSea
cg21865792	-2.87681	1.54383e-14	7.5038e-12	chr16	85256396	OpenSea
cg16865629	-3.04005	1.54675e-14	7.51124e-12	chr8	64846283	OpenSea
cg11993565	-3.62376	1.54715e-14	7.51124e-12	chr17	32831236	OpenSea
cg02026806	-4.82813	1.5496e-14	7.51884e-12	chr1	224710287	OpenSea
cg23653430	3.91995	1.56915e-14	7.60933e-12	chr18	63100220	OpenSea
cg18654504	-4.09162	1.57941e-14	7.65469e-12	chr8	38732724	OpenSea
cg26110474	-3.57231	1.62023e-14	7.84801e-12	chr11	32033166	OpenSea
cg15376996	-2.95821	1.62229e-14	7.85347e-12	chr22	50474126	Island
cg17415201	1.289	1.62601e-14	7.86694e-12	chr2	98768965	OpenSea	LINC02611	exon_2
cg26870973	-3.99179	1.63186e-14	7.89072e-12	chr18	50696711	OpenSea
cg21528781	-4.24646	1.64381e-14	7.94399e-12	chr7	149018314	OpenSea
cg00806048	-3.53639	1.64491e-14	7.94472e-12	chr1	55478806	OpenSea
cg11209521	-4.17506	1.64593e-14	7.94509e-12	chr1	67743472	OpenSea
cg00504885	-3.10163	1.64721e-14	7.94646e-12	chr2	8552756	OpenSea
cg16519762	2.35947	1.64809e-14	7.94646e-12	chr17	7888816	Shelf	CHD3;CHD3;CHD3;CHD3	5UTR;exon_1;5UTR;exon_1
cg02261733	-2.24417	1.65114e-14	7.95659e-12	chr12	45907963	OpenSea	ARID2;ARID2	exon_21;3UTR
cg25451120	-2.95556	1.66265e-14	8.00749e-12	chr17	49210082	OpenSea	ABI3;ABI3;GNGT2;GNGT2;GNGT2	TSS1500;TSS1500;TSS1500;TSS1500;TSS1500
cg11393173	-2.3041	1.665e-14	8.01416e-12	chr1	115826956	Shore
cg22712992	-2.53394	1.66593e-14	8.01416e-12	chr17	55549370	OpenSea
cg00226580	-3.11963	1.67413e-14	8.04461e-12	chr5	89704874	OpenSea
cg19651949	-2.99597	1.67511e-14	8.04461e-12	chr14	69841985	OpenSea
cg14584254	-3.30697	1.67512e-14	8.04461e-12	chr3	192032674	OpenSea
cg07909518	3.44481	1.69122e-14	8.11729e-12	chr2	234438038	OpenSea
cg22693994	-2.6324	1.69372e-14	8.12469e-12	chr1	11025162	OpenSea	TARDBP;TARDBP	exon_6;3UTR
cg25142466	-3.8359	1.73968e-14	8.34039e-12	chr2	74552672	Shore
cg03649125	-3.56387	1.74467e-14	8.35956e-12	chr16	4752468	Island	ZNF500	exon_6
cg24971189	3.77372	1.74718e-14	8.36686e-12	chr3	71245086	OpenSea	FOXP1	TSS200
cg05687810	-3.49449	1.75734e-14	8.41075e-12	chr6	33755043	OpenSea
cg00531482	-3.12993	1.7648e-14	8.44164e-12	chr1	31891406	OpenSea
cg10388190	2.34063	1.76614e-14	8.44327e-12	chr2	42756479	OpenSea	MTA3;MTA3;MTA3;MTA3;MTA3;MTA3;MTA3;MTA3;MTA3;MTA3	exon_18;3UTR;exon_17;3UTR;exon_17;3UTR;exon_17;3UTR;exon_16;3UTR
cg25442928	4.55281	1.77703e-14	8.49051e-12	chr22	46673661	Island
cg23335024	-3.25041	1.78838e-14	8.53993e-12	chr19	43756336	Shore	SMG9	TSS1500
cg03390187	3.39542	1.7924e-14	8.55427e-12	chr11	65489512	OpenSea
cg17589449	-5.13312	1.81133e-14	8.63972e-12	chr22	31192877	OpenSea
cg21941792	-4.51042	1.81263e-14	8.64105e-12	chr3	120103054	OpenSea
cg14981395	-3.20785	1.81537e-14	8.64922e-12	chr8	119873120	Shore	DEPTOR;DEPTOR	TSS1500;TSS1500
cg00389225	-5.27173	1.81955e-14	8.66216e-12	chr2	102107885	OpenSea
cg25815427	4.42632	1.82014e-14	8.66216e-12	chr21	34885249	Shore
cg27212725	3.13666	1.82202e-14	8.66624e-12	chr2	38261416	OpenSea
cg19877430	-2.33535	1.83353e-14	8.71607e-12	chr10	98664693	OpenSea
cg11348604	-3.63398	1.84117e-14	8.74092e-12	chr6	135330647	OpenSea
cg14830088	3.15344	1.84121e-14	8.74092e-12	chr14	77039565	OpenSea	LINC02288	TSS1500
cg08156006	-4.24956	1.84187e-14	8.74092e-12	chr5	100800835	OpenSea
cg17695882	-3.4117	1.85968e-14	8.82048e-12	chr8	17734235	OpenSea
cg21089930	3.72505	1.86195e-14	8.82629e-12	chr11	59198098	OpenSea
cg05435258	3.55719	1.86652e-14	8.84186e-12	chr3	123523016	OpenSea
cg13146283	-4.27754	1.86733e-14	8.84186e-12	chr8	132712026	OpenSea
cg01297584	3.39113	1.88541e-14	8.92244e-12	chr5	54387873	OpenSea
cg20445015	-3.30517	1.897e-14	8.9723e-12	chr12	82593349	OpenSea
cg03959937	2.84571	1.91102e-14	9.0335e-12	chr16	10816962	Shore
cg19085772	-3.15177	1.91984e-14	9.07012e-12	chr10	88262738	OpenSea
cg03577335	-3.56936	1.92154e-14	9.07307e-12	chr12	40565510	OpenSea
cg21223214	-2.22445	1.92575e-14	9.08054e-12	chr6	160871499	OpenSea
cg03930929	-3.47426	1.92587e-14	9.08054e-12	chr3	3821019	OpenSea
cg27415928	-2.53384	1.9272e-14	9.08054e-12	chr8	47198294	OpenSea
cg17078966	3.66499	1.92776e-14	9.08054e-12	chr11	129418413	OpenSea
cg00440472	-4.12891	1.9285e-14	9.08054e-12	chr6	150302219	OpenSea
cg02292788	-2.25909	1.95022e-14	9.17769e-12	chr2	171557469	OpenSea	CYBRD1;CYBRD1;CYBRD1;CYBRD1;CYBRD1;CYBRD1	exon_3;3UTR;exon_4;3UTR;exon_4;3UTR
cg26788216	-4.14903	1.95643e-14	9.2018e-12	chr2	102227650	OpenSea
cg08751977	-4.26666	1.96725e-14	9.24752e-12	chr6	43086561	OpenSea
cg06422557	-3.43668	1.97494e-14	9.27851e-12	chr13	27174602	Shelf
cg00797497	2.50448	1.9812e-14	9.30274e-12	chr5	57216005	OpenSea
cg21693792	2.24698	1.99043e-14	9.34089e-12	chr16	70737281	OpenSea
cg05080322	-3.66891	1.99707e-14	9.36685e-12	chr14	63864104	OpenSea
cg18463876	-2.71403	2.00625e-14	9.40466e-12	chr7	76276717	Shelf
cg21189628	-3.06132	2.01086e-14	9.42101e-12	chr15	51646957	OpenSea
cg22058606	-3.07058	2.01855e-14	9.45183e-12	chr13	43361102	OpenSea
cg13123962	-3.83866	2.02101e-14	9.45806e-12	chr8	129857596	OpenSea
cg10634403	-4.66858	2.02242e-14	9.45944e-12	chr12	19432332	OpenSea
cg03666895	-3.65461	2.02365e-14	9.45992e-12	chr11	77136231	Shore
cg04895904	-2.48248	2.06061e-14	9.6274e-12	chr10	116849505	Island	ENO4;ENO4	5UTR;exon_1
cg11435441	-4.78194	2.07917e-14	9.70728e-12	chr6	25027766	OpenSea
cg13779963	-4.21013	2.08001e-14	9.70728e-12	chr6	17902841	OpenSea
cg26888267	4.94566	2.09147e-14	9.75535e-12	chr13	51739084	OpenSea	WDFY2	exon_7
cg21866126	-4.1278	2.0935e-14	9.75943e-12	chr12	11568676	OpenSea
cg17741993	-3.47735	2.09568e-14	9.76418e-12	chr6	31576917	Shelf
cg12104041	-3.65173	2.11402e-14	9.8442e-12	chr8	66801767	OpenSea
cg07221309	-3.27156	2.14801e-14	9.997e-12	chr1	173241884	OpenSea
cg09620426	-3.90949	2.17101e-14	1.0094e-11	chr11	100970771	OpenSea
cg10004079	-3.14855	2.17126e-14	1.0094e-11	chr17	28045504	Shelf
cg04353007	-3.56902	2.18307e-14	1.01433e-11	chr7	143183213	OpenSea	TAS2R39	TSS1500
cg19649878	-3.79772	2.19424e-14	1.01897e-11	chr2	227655624	OpenSea
cg04599499	-4.8559	2.20295e-14	1.02245e-11	chr3	15636087	OpenSea
cg18292304	-4.10855	2.21495e-14	1.02745e-11	chr11	64879814	Shore	MIR10392;EHD1;EHD1;EHD1	TSS1500;TSS1500;TSS200;TSS200
cg11288647	2.82169	2.24135e-14	1.03881e-11	chr14	95261053	OpenSea
cg25035182	-4.08562	2.2419e-14	1.03881e-11	chr20	19073818	OpenSea
cg11190915	-3.27345	2.2459e-14	1.04009e-11	chr15	77568391	OpenSea
cg05640676	-4.77478	2.24971e-14	1.04129e-11	chr12	68119236	OpenSea
cg17686983	4.61022	2.27937e-14	1.05443e-11	chr1	230191861	OpenSea
cg24414537	-3.93277	2.28386e-14	1.0559e-11	chr11	120913215	OpenSea
cg15284911	-3.14904	2.28503e-14	1.0559e-11	chr12	16360060	OpenSea
cg02369843	3.68101	2.28904e-14	1.05717e-11	chr14	68374956	OpenSea
cg22305687	-4.19566	2.29087e-14	1.05744e-11	chr7	87130154	OpenSea
cg06764795	-4.62978	2.31268e-14	1.06616e-11	chr4	55518241	OpenSea
cg19594626	-2.05191	2.31342e-14	1.06616e-11	chr6	132756680	OpenSea
cg27012021	-4.45872	2.31355e-14	1.06616e-11	chr5	116577595	Shore
cg00758412	-2.82728	2.3184e-14	1.06781e-11	chr12	68639243	OpenSea
cg00462271	-2.64302	2.3204e-14	1.06814e-11	chr2	65394364	OpenSea
cg08661643	-3.44698	2.33369e-14	1.07368e-11	chr8	20107093	OpenSea
cg13689742	-3.64203	2.3432e-14	1.07746e-11	chr6	75781966	OpenSea
cg05615313	-3.34511	2.35057e-14	1.08027e-11	chr21	45935877	OpenSea
cg14922325	3.28695	2.36434e-14	1.08601e-11	chr17	68310396	OpenSea
cg01648751	-3.48143	2.37018e-14	1.08809e-11	chr5	38931876	OpenSea
cg07194829	-2.63705	2.37415e-14	1.08932e-11	chr1	16727479	Shelf
cg18966401	-3.42465	2.38022e-14	1.09151e-11	chr1	202010350	OpenSea	ELF3-AS1;ELF3;ELF3	exon_1;TSS1500;TSS1500
cg16599143	-4.37041	2.39199e-14	1.09632e-11	chr1	171089531	OpenSea	FMO3;FMO3;FMO3;FMO3	TSS1500;TSS1500;TSS1500;TSS1500
cg18578738	-4.09477	2.40236e-14	1.10047e-11	chr8	11392674	OpenSea
cg06653632	-3.1347	2.41526e-14	1.10578e-11	chr12	128796899	Shore
cg14548542	-3.38799	2.43791e-14	1.11555e-11	chr9	136672282	Shore	EGFL7;EGFL7;EGFL7;EGFL7;EGFL7	exon_11;exon_9;exon_10;exon_10;exon_10
cg14414100	-3.69957	2.4504e-14	1.1204e-11	chr9	19547532	OpenSea
cg08042123	3.21526	2.45118e-14	1.1204e-11	chr6	118659771	OpenSea
cg00293996	-3.03057	2.45424e-14	1.12119e-11	chr21	36543093	OpenSea	CLDN14	TSS1500
cg07624753	2.47685	2.46293e-14	1.12456e-11	chr2	230907392	OpenSea	GPR55;GPR55	3UTR;exon_2
cg11627831	-4.08809	2.46609e-14	1.12539e-11	chr5	17228761	OpenSea
cg11035685	-2.47652	2.46826e-14	1.12577e-11	chr7	20298715	OpenSea
cg15334482	-4.53124	2.47314e-14	1.12738e-11	chr1	64112459	OpenSea	ROR1-AS1	TSS1500
cg07502661	3.27444	2.48435e-14	1.13188e-11	chr2	43171200	Shore
cg01033574	-3.28096	2.48616e-14	1.1321e-11	chr1	201798291	OpenSea
cg06141561	-2.9223	2.49143e-14	1.13388e-11	chr16	1961214	Shore	NDUFB10	exon_2
cg01707753	-4.27944	2.50317e-14	1.13862e-11	chr1	184972881	Shore
cg16221008	-3.70173	2.50808e-14	1.14023e-11	chr1	224640836	OpenSea
cg00656990	-3.40677	2.54322e-14	1.15559e-11	chr16	78778510	OpenSea
cg09867133	3.34203	2.57911e-14	1.17126e-11	chr1	230212243	OpenSea
cg10017547	4.64349	2.58792e-14	1.17463e-11	chr22	24504064	OpenSea
cg14868222	-2.44277	2.59664e-14	1.17796e-11	chr6	31580563	Shore	LTB;LTB;LTB;LTB	3UTR;exon_4;3UTR;exon_3
cg16720944	-1.42318	2.60043e-14	1.17904e-11	chr16	89038654	Shelf
cg22938623	-4.21048	2.60294e-14	1.17955e-11	chr16	21116609	OpenSea
cg14360331	-1.90566	2.64313e-14	1.19711e-11	chr2	109046757	OpenSea
cg19337453	3.63044	2.65104e-14	1.20005e-11	chr14	30721591	OpenSea
cg17689301	3.25298	2.667e-14	1.20663e-11	chr12	57605874	Shore
cg12368503	-3.18786	2.67726e-14	1.21062e-11	chr2	195564164	OpenSea
cg11970703	-2.43398	2.7031e-14	1.22165e-11	chr2	214996527	OpenSea
cg02538248	-3.38069	2.71272e-14	1.22535e-11	chr16	75011745	OpenSea
cg15364476	-4.44976	2.72503e-14	1.23025e-11	chr2	231279192	OpenSea
cg11756387	-4.4831	2.76405e-14	1.2472e-11	chr1	31935643	Shelf
cg02770857	4.5889	2.77827e-14	1.25294e-11	chr17	57455893	OpenSea
cg00755791	4.36573	2.79634e-14	1.2598e-11	chr10	74008703	OpenSea
cg13189271	4.94388	2.79646e-14	1.2598e-11	chr6	15365462	OpenSea
cg08052595	-2.79687	2.80098e-14	1.26063e-11	chr7	148611820	OpenSea
cg18193381	-2.78758	2.8013e-14	1.26063e-11	chr16	58419351	OpenSea
cg06696684	-2.75291	2.81268e-14	1.26508e-11	chr7	88202357	OpenSea	ADAM22;ADAM22;ADAM22;ADAM22;ADAM22;ADAM22;ADAM22;ADAM22;ADAM22;ADAM22;ADAM22;ADAM22;ADAM22;ADAM22;ADAM22;ADAM22;ADAM22;ADAM22;ADAM22;ADAM22;ADAM22;ADAM22;ADAM22;ADAM22;ADAM22;ADAM22;ADAM22;ADAM22;ADAM22;ADAM22;ADAM22;ADAM22	exon_30;3UTR;exon_32;3UTR;exon_32;3UTR;exon_31;3UTR;exon_29;3UTR;exon_33;3UTR;exon_32;3UTR;exon_31;3UTR;exon_31;3UTR;exon_31;3UTR;exon_31;3UTR;exon_29;3UTR;exon_30;3UTR;exon_30;3UTR;exon_31;3UTR;exon_31;3UTR
cg24849932	-2.80284	2.81629e-14	1.26603e-11	chr14	75551031	OpenSea
cg11582226	-3.71022	2.82529e-14	1.2694e-11	chr13	77013161	OpenSea
cg25317714	4.28742	2.83469e-14	1.27294e-11	chr15	80159870	OpenSea	FAH;FAH;FAH	exon_3;exon_4;exon_4
cg27196954	1.96073	2.8403e-14	1.27479e-11	chr9	89436749	OpenSea
cg18691143	4.13633	2.87842e-14	1.29121e-11	chr15	80159863	OpenSea	FAH;FAH;FAH	exon_3;exon_4;exon_4
cg00766158	-4.06415	2.90486e-14	1.30238e-11	chr9	135483829	Shore
cg09531649	-4.71125	2.9265e-14	1.31138e-11	chr14	96597596	OpenSea
cg11405446	-4.39818	2.9284e-14	1.31153e-11	chr7	96167654	OpenSea
cg09927836	-3.02479	2.9379e-14	1.31509e-11	chr12	99382202	OpenSea
cg24924051	4.20856	2.96746e-14	1.32704e-11	chr3	32366935	OpenSea
cg19301602	-2.74543	2.96926e-14	1.32704e-11	chr3	46813704	Shore	PRSS44P	TSS1500
cg17998403	-4.69323	2.9693e-14	1.32704e-11	chr12	105289683	OpenSea
cg15272153	-3.97249	2.97126e-14	1.32721e-11	chr4	38524295	OpenSea	LINC01258	TSS1500
cg02939161	-2.6199	2.99326e-14	1.33633e-11	chr10	59068779	OpenSea
cg11252400	-3.84111	3.00538e-14	1.34103e-11	chr7	74659278	Shore
cg21740139	-2.53043	3.02076e-14	1.34718e-11	chr17	62675797	OpenSea	MRC2	exon_10
cg11793783	-3.12452	3.03902e-14	1.35461e-11	chr5	176676446	Shelf
cg00329656	-2.82398	3.06171e-14	1.364e-11	chr1	16727751	Shelf
cg22733953	-3.40954	3.07074e-14	1.3673e-11	chr12	109021431	OpenSea	SVOP	TSS1500
cg25207627	-3.52131	3.08335e-14	1.37219e-11	chr5	17220368	Shore
cg04711097	-4.34867	3.09045e-14	1.37463e-11	chr3	31946559	OpenSea
cg01421119	-4.37074	3.09984e-14	1.37808e-11	chr1	211382391	Shore	LINC00467	TSS1500
cg12739904	2.70057	3.11182e-14	1.38234e-11	chr11	120342360	OpenSea
cg25796017	-3.74637	3.11315e-14	1.38234e-11	chr10	23072248	OpenSea
cg15673536	-3.24462	3.11434e-14	1.38234e-11	chr14	106530766	OpenSea
cg06211743	-4.77391	3.11747e-14	1.383e-11	chr15	57395473	OpenSea
cg17087302	-4.5018	3.13474e-14	1.38962e-11	chr16	56941826	OpenSea
cg02960541	-4.49233	3.13569e-14	1.38962e-11	chr18	58241995	OpenSea
cg27296341	3.81062	3.14123e-14	1.39135e-11	chr6	154164704	OpenSea
cg17825194	2.30264	3.15773e-14	1.39792e-11	chr12	124380135	OpenSea
cg19762999	-2.85172	3.18505e-14	1.40928e-11	chr14	80587243	OpenSea
cg07063068	4.68637	3.18815e-14	1.40991e-11	chr14	91244689	OpenSea	GPR68;GPR68	5UTR;exon_1
cg04185991	-3.95599	3.20262e-14	1.41557e-11	chr20	23399810	OpenSea
cg08548498	-2.63827	3.21035e-14	1.41824e-11	chr20	45254905	OpenSea	SLPI	TSS1500
cg05508084	3.72452	3.21584e-14	1.41992e-11	chr19	56477029	Island	ZNF667-AS1;ZNF667-AS1	TSS1500;TSS1500
cg10574834	-3.45122	3.21752e-14	1.41992e-11	chr6	5078494	OpenSea
cg15468580	-3.87072	3.22532e-14	1.42234e-11	chr15	32920072	OpenSea
cg04615847	-4.53484	3.22637e-14	1.42234e-11	chr3	17766158	OpenSea
cg02240296	-3.94008	3.24939e-14	1.43174e-11	chr17	61805714	OpenSea
cg00220335	-3.44511	3.30275e-14	1.45449e-11	chr5	1343668	Shore
cg21908420	-4.27164	3.31053e-14	1.45716e-11	chr1	221738905	Shelf
cg03749608	-3.34734	3.31664e-14	1.45908e-11	chr2	165498493	OpenSea
cg00185988	3.9532	3.32018e-14	1.45918e-11	chr2	168455155	Shore	CERS6;CERS6	TSS1500;TSS1500
cg01877203	-3.90797	3.32032e-14	1.45918e-11	chr1	206770964	OpenSea	IL10;IL10;IL10;IL19;IL19;IL10	exon_3;exon_1;exon_3;5UTR;exon_1;TSS1500
cg13487388	-2.90318	3.34311e-14	1.46827e-11	chr1	48691491	OpenSea
cg17731134	-3.7413	3.34449e-14	1.46827e-11	chr12	63918192	OpenSea
cg23222057	-3.95687	3.34924e-14	1.46959e-11	chr3	59812406	OpenSea
cg27160485	4.91128	3.39067e-14	1.487e-11	chr9	123033654	OpenSea	GPR21	TSS200
cg21426801	-3.99248	3.40389e-14	1.49202e-11	chr20	47184859	OpenSea
cg25460299	-4.18754	3.40881e-14	1.4934e-11	chr3	16407075	OpenSea
cg13726541	-3.24887	3.41901e-14	1.49709e-11	chr12	32265965	OpenSea
cg15773678	-3.22135	3.4284e-14	1.50043e-11	chr7	28570430	OpenSea	CREB5;CREB5;CREB5	exon_5;exon_5;exon_4
cg02027293	-3.71092	3.43662e-14	1.50324e-11	chr1	224758312	OpenSea
cg05046020	-3.9421	3.44368e-14	1.50555e-11	chr1	158178733	Shore	CD1D	TSS1500
cg09729012	3.48108	3.46529e-14	1.51421e-11	chr3	72346623	OpenSea
cg10814005	4.62747	3.46733e-14	1.51432e-11	chr14	91244697	OpenSea	GPR68;GPR68	5UTR;exon_1
cg14026932	2.76535	3.47324e-14	1.51612e-11	chr18	50311732	OpenSea
cg12863012	-3.94471	3.53191e-14	1.54093e-11	chr1	39525786	OpenSea	BMP8A	exon_7
cg01627616	-2.35527	3.5339e-14	1.541e-11	chr4	128831344	OpenSea
cg13089662	-3.54173	3.55003e-14	1.54724e-11	chr8	125339995	OpenSea
cg24048022	3.22429	3.55207e-14	1.54733e-11	chr12	104596559	OpenSea
cg02229503	4.13421	3.56974e-14	1.55422e-11	chr1	243460808	OpenSea
cg26491144	-3.29163	3.57422e-14	1.55537e-11	chr22	47095081	OpenSea
cg19712262	-3.64495	3.589e-14	1.561e-11	chr18	6241627	OpenSea
cg19214324	-2.81153	3.63843e-14	1.58168e-11	chr3	192060340	OpenSea
cg06020540	-4.02444	3.65604e-14	1.58852e-11	chr10	100157865	OpenSea
cg16828931	-3.31081	3.66854e-14	1.59313e-11	chr16	17223943	OpenSea
cg02331158	4.12738	3.68447e-14	1.59922e-11	chr9	81596288	OpenSea
cg11394378	-2.97556	3.69198e-14	1.60166e-11	chr16	8936961	OpenSea	USP7;USP7	TSS1500;TSS1500
cg05219896	-4.63777	3.69697e-14	1.603e-11	chr15	70199939	OpenSea
cg17188582	-2.7928	3.73054e-14	1.61673e-11	chr4	140154731	Shore	MAML3	TSS1500
cg20049362	-3.73596	3.75713e-14	1.62741e-11	chr14	75521429	OpenSea	BATF	TSS1500
cg03325847	-2.82369	3.79555e-14	1.64321e-11	chr2	111523104	OpenSea
cg01002857	2.2139	3.80119e-14	1.64481e-11	chr8	11862652	OpenSea
cg05502439	3.74759	3.80451e-14	1.6454e-11	chr12	49972497	OpenSea	AQP6	TSS1500
cg24971434	-3.87024	3.81009e-14	1.64697e-11	chr18	24514475	OpenSea
cg24663146	-2.77673	3.82057e-14	1.65066e-11	chr19	48103287	OpenSea
cg07227123	-2.82299	3.87218e-14	1.67209e-11	chr2	218660255	Shore	BCS1L;BCS1L;BCS1L;BCS1L;BCS1L;BCS1L;BCS1L;BCS1L;BCS1L;BCS1L;BCS1L;BCS1L;BCS1L;BCS1L;BCS1L;BCS1L;BCS1L;ZNF142;ZNF142;ZNF142;ZNF142;ZNF142;ZNF142;ZNF142;ZNF142;ZNF142;ZNF142;ZNF142;ZNF142;ZNF142;ZNF142	5UTR;exon_2;5UTR;exon_1;5UTR;exon_1;5UTR;exon_1;5UTR;exon_1;5UTR;exon_2;5UTR;exon_1;5UTR;exon_1;exon_2;TSS1500;TSS1500;TSS1500;TSS1500;TSS1500;TSS1500;TSS1500;TSS1500;TSS1500;TSS1500;TSS1500;TSS1500;TSS1500;TSS1500
cg02512697	-4.0888	3.87487e-14	1.6724e-11	chr6	46325676	OpenSea	RCAN2	TSS200
cg21716844	-3.40001	4.02025e-14	1.7329e-11	chr13	113446505	OpenSea
cg15449516	-4.28525	4.02294e-14	1.7329e-11	chr10	47146347	OpenSea
cg13822396	4.68174	4.02303e-14	1.7329e-11	chr9	81596256	OpenSea
cg08730329	-4.168	4.02326e-14	1.7329e-11	chr12	95437613	OpenSea
cg23314246	3.94215	4.03731e-14	1.73806e-11	chr18	6398217	OpenSea
cg20368835	2.91525	4.07853e-14	1.75491e-11	chr21	33432293	OpenSea	IFNGR2;IFNGR2	exon_6;exon_5
cg23434083	-3.16049	4.09607e-14	1.76156e-11	chr12	120532822	Shore
cg03529043	-4.14766	4.10616e-14	1.765e-11	chr6	31053357	OpenSea	HCG22;HCG22	TSS200;TSS200
cg10500788	2.41534	4.10939e-14	1.76549e-11	chr14	35341803	OpenSea
cg12627786	-4.48474	4.16337e-14	1.78778e-11	chr8	60519317	Shore
cg04003357	-3.17739	4.21372e-14	1.80847e-11	chr6	170074244	Shore
cg03170670	2.66956	4.23687e-14	1.81748e-11	chr3	195209583	OpenSea
cg07367791	-2.49027	4.23977e-14	1.8178e-11	chr10	67850159	Shore
cg04153193	-4.30397	4.2574e-14	1.82444e-11	chr2	38037820	OpenSea	RMDN2-AS1	TSS1500
cg11231670	-2.74495	4.28413e-14	1.83496e-11	chr16	2897300	Shelf
cg16437983	-2.46848	4.29137e-14	1.83713e-11	chr7	16301785	OpenSea
cg19771746	4.51104	4.3271e-14	1.85148e-11	chr12	108696519	OpenSea
cg10126874	3.05084	4.35579e-14	1.86282e-11	chr12	107093319	Island	CRY1;CRY1	exon_1;5UTR
cg14175330	-4.97187	4.39079e-14	1.87683e-11	chr9	136057538	OpenSea
cg06360705	-3.04061	4.41814e-14	1.88757e-11	chr19	35947056	Shelf	LOC105372383	TSS200
cg02014883	2.55646	4.44619e-14	1.89859e-11	chr1	179832005	OpenSea
cg08678586	-3.64933	4.45354e-14	1.90077e-11	chr21	37159336	OpenSea
cg24252805	-3.01208	4.46011e-14	1.90261e-11	chr1	1331168	Shore	TAS1R3	TSS200
cg01266449	2.25745	4.4816e-14	1.91081e-11	chr8	41961311	OpenSea
cg06665075	-3.89872	4.503e-14	1.91864e-11	chr14	100429056	OpenSea
cg01719405	-3.47792	4.50451e-14	1.91864e-11	chr14	61934540	OpenSea
cg07230600	-3.98484	4.51239e-14	1.92103e-11	chr17	37847833	OpenSea
cg15975253	-4.83167	4.52017e-14	1.9226e-11	chr2	173357509	Shore
cg02334092	-3.81134	4.52066e-14	1.9226e-11	chr3	186992974	OpenSea
cg17768364	-4.12881	4.56035e-14	1.93851e-11	chr12	68636463	OpenSea
cg11108023	-3.40545	4.56975e-14	1.94153e-11	chr11	86293487	OpenSea
cg08514385	3.58494	4.57264e-14	1.94178e-11	chr13	32022448	OpenSea
cg20305576	-3.46576	4.58103e-14	1.94436e-11	chr13	28394344	OpenSea
cg18714586	-3.4277	4.58677e-14	1.94582e-11	chr13	30257362	OpenSea
cg13809736	3.17761	4.6093e-14	1.9544e-11	chr9	79663442	OpenSea
cg10470108	-4.60689	4.61553e-14	1.95605e-11	chr2	86398330	OpenSea
cg22177451	-2.85668	4.65944e-14	1.97367e-11	chr2	57759415	OpenSea
cg16345521	3.36525	4.68306e-14	1.98268e-11	chr12	107093023	Island	CRY1;CRY1	exon_1;5UTR
cg06539865	-3.4425	4.68642e-14	1.9829e-11	chr14	89308573	OpenSea
cg27063530	-3.62921	4.68827e-14	1.9829e-11	chr12	121390485	OpenSea
cg10367697	-3.56552	4.72814e-14	1.99876e-11	chr2	37558665	OpenSea
cg15512297	-2.80514	4.73446e-14	2.00043e-11	chr2	184598947	Shore	LOC105373780;ZNF804A;ZNF804A	exon_1;5UTR;exon_1
cg15127023	-3.06369	4.77779e-14	2.01773e-11	chr10	63205385	OpenSea
[truncated: 74,866 more rows]

## Sheet: 19_TOST_Results
Results from TOST analysis of U-CLL cases against B-memory and B-naive references, at CPGs differentially methylated in B-naive/B-memory
CpG	p_eq_Bmem	p_eq_Bnv	diff_mean_Bmem	diff_mean_Bnv	adj_p_eq_Bmem	adj_p_eq_Bnv
cg18977423	0.987147	6.06721e-17	0.220884	-0.0214396	1	5.92821e-12
cg01569440	0.991418	9.13646e-14	0.276133	0.00875653	1	4.00815e-09
cg13795379	0.986446	1.23064e-13	0.251623	-0.0171935	1	4.00815e-09
cg23147597	0.997826	2.62969e-13	0.30124	-0.0158463	1	5.16032e-09
cg14729927	0.984365	3.10741e-13	0.215777	-0.0288254	1	5.16032e-09
cg13909076	0.988336	3.16879e-13	0.259665	-0.0235419	1	5.16032e-09
cg25217842	0.995936	3.89835e-13	0.297339	0.0119563	1	5.44148e-09
cg26504110	0.99958	1.13017e-12	0.321978	-0.0112708	1	1.38035e-08
cg07541610	0.989543	4.49114e-12	0.234128	-0.0179675	1	4.87583e-08
cg13467395	0.997052	6.81334e-12	0.20085	-0.00647605	1	6.65725e-08
cg12651352	0.998561	1.28225e-11	0.368826	-0.025811	1	1.13898e-07
cg00029031	0.997899	1.54058e-11	0.372393	-0.00636215	1	1.2544e-07
cg04724556	0.991794	2.39042e-11	0.245258	-0.0173667	1	1.79666e-07
cg01103684	0.989085	3.10058e-11	0.244563	-0.0111206	1	2.16396e-07
cg17887685	0.990141	3.57488e-11	0.229506	-0.00820036	1	2.32865e-07
cg14497720	0.996734	7.18692e-11	0.267995	-0.0546364	1	4.38892e-07
cg19671437	0.987359	9.5517e-11	0.263696	-0.00982564	1	5.41839e-07
cg10168326	0.998727	9.98178e-11	0.331522	0.00112047	1	5.41839e-07
cg07619599	0.999965	1.07669e-10	0.364378	-0.0130697	1	5.53697e-07
cg27563328	0.997062	1.34751e-10	0.22831	-0.00918632	1	6.5832e-07
cg01084837	0.989578	1.4811e-10	0.250833	0.00693488	1	6.89127e-07
cg06174196	0.984364	1.84682e-10	0.222303	-0.0113682	1	8.20232e-07
cg10811901	0.993513	1.99691e-10	0.282524	-0.0213381	1	8.20469e-07
cg25643154	0.999998	2.0153e-10	-0.766781	0.018465	1	8.20469e-07
cg22385596	0.996964	2.24127e-10	0.180916	-0.012662	1	8.75969e-07
cg01354389	0.989913	2.80433e-10	0.255673	-0.0373607	1	1.05388e-06
cg01457015	0.999842	2.95941e-10	-0.383357	-0.0170359	1	1.07097e-06
cg02258381	0.986748	3.65728e-10	0.281583	-0.021377	1	1.27625e-06
cg07086179	0.999425	5.32852e-10	0.253217	0.0050069	1	1.79533e-06
cg20550154	0.99923	1.01297e-09	-0.340246	0.0202991	1	3.21346e-06
cg21887193	0.999878	1.01953e-09	-0.583587	0.0151394	1	3.21346e-06
cg16540981	0.99375	1.06138e-09	-0.292024	-0.0156503	1	3.24083e-06
cg08621574	0.999911	1.39087e-09	0.224535	-0.00456238	1	4.11821e-06
cg06130252	0.99923	3.23552e-09	0.232009	-0.0115857	1	9.29822e-06
cg09714114	0.999515	3.40331e-09	0.199916	-0.0215799	1	9.50098e-06
cg14853432	0.999919	3.67521e-09	-0.552836	0.00134001	1	9.97504e-06
cg20898358	0.980344	4.424e-09	-0.199525	0.0282279	1	1.16828e-05
cg11601400	0.999677	4.60466e-09	-0.313855	0.021689	1	1.18399e-05
cg20398057	0.99294	5.10413e-09	0.280508	-0.0112062	1	1.27877e-05
cg12954102	0.998321	6.22914e-09	-0.268241	0.00955527	1	1.52161e-05
cg02299933	0.993098	6.83379e-09	0.249312	-0.0119654	1	1.62859e-05
cg16061463	0.999214	7.4062e-09	0.305691	-0.0181899	1	1.72298e-05
cg17771123	0.999703	7.64548e-09	0.264725	-0.00150111	1	1.73729e-05
cg15793887	0.999127	8.15495e-09	0.266303	-0.025089	1	1.81094e-05
cg02898855	0.990682	9.0624e-09	0.264656	-0.0223464	1	1.96251e-05
cg09106984	0.999692	9.23923e-09	0.283799	0.00419761	1	1.96251e-05
cg11357374	0.998349	1.12407e-08	0.214575	-0.015117	1	2.33684e-05
cg04820362	0.999692	1.21336e-08	0.222485	-0.00837099	1	2.46992e-05
cg27527798	0.999797	1.47875e-08	0.475038	-0.0131233	1	2.94871e-05
cg03538427	0.999754	1.71264e-08	0.302466	-0.0348196	1	3.30103e-05
cg26466258	0.993178	1.723e-08	0.335371	-0.0258694	1	3.30103e-05
cg26386864	0.998715	1.89975e-08	0.379919	-0.0340188	1	3.56968e-05
cg04456289	0.99989	2.26088e-08	0.347445	0.00219107	1	4.16808e-05
cg15877425	0.990792	2.39989e-08	0.30393	-0.0260724	1	4.34243e-05
cg10115360	0.996393	3.53141e-08	0.234076	-0.0171627	1	6.27364e-05
cg23966972	0.997116	3.62848e-08	0.302693	-0.0209873	1	6.33099e-05
cg07294132	0.994372	3.89697e-08	0.261096	-0.016418	1	6.5649e-05
cg10139191	0.999	3.92898e-08	0.423815	-0.0262214	1	6.5649e-05
cg18189288	0.999946	3.96411e-08	0.474593	-0.0248804	1	6.5649e-05
cg01354782	0.999243	4.10183e-08	0.318652	-0.000650907	1	6.63718e-05
cg14891427	0.999516	4.14361e-08	0.306851	-0.00767402	1	6.63718e-05
cg02441982	0.995647	4.7583e-08	0.244505	0.0104301	1	7.49885e-05
cg19246448	0.9989	5.1505e-08	0.310932	-0.00201794	1	7.97556e-05
cg07999090	0.999768	5.22404e-08	0.226598	0.00507112	1	7.97556e-05
cg26254402	0.997824	5.52075e-08	-0.300189	0.00583185	1	8.29887e-05
cg10795509	1	5.64498e-08	0.413394	-0.0025227	1	8.35705e-05
cg19787027	0.998609	5.99748e-08	0.294531	-0.0111849	1	8.74639e-05
cg20042943	0.99496	9.12769e-08	0.306904	-0.0256158	1	0.000131155
cg23436703	0.999675	9.33421e-08	0.254712	-0.0106187	1	0.000132179
cg14104356	0.998709	1.00398e-07	0.297231	-0.026772	1	0.00014014
cg14239540	0.992528	1.1394e-07	0.298433	-0.0423755	1	0.000156803
cg23122570	0.987028	1.1558e-07	0.194472	-0.0358785	1	0.000156851
cg13237096	0.999829	1.19347e-07	0.203141	-0.0215348	1	0.000157533
cg26676195	0.997639	1.20703e-07	0.340437	-0.00349936	1	0.000157533
cg05082111	0.996949	1.2092e-07	-0.251977	-0.0110915	1	0.000157533
cg05704093	0.986313	1.38868e-07	0.240315	-0.0251283	1	0.000178535
cg05024081	0.999792	1.4203e-07	0.233394	0.00510842	1	0.000180229
cg27431886	0.997666	1.46823e-07	0.246947	-0.0317857	1	0.000181644
cg00518414	0.9978	1.46863e-07	0.210885	-0.0116045	1	0.000181644
cg21022889	0.999963	1.56167e-07	0.375091	-0.00679174	1	0.000190737
cg18362281	0.991506	1.59517e-07	0.30678	0.0111864	1	0.000192423
cg04357217	0.999038	1.69999e-07	0.307247	-0.0225855	1	0.000202567
cg00632544	0.997457	1.81031e-07	0.250073	0.00708288	1	0.000213113
cg05118976	0.998856	1.93204e-07	0.41766	-0.0346681	1	0.000224735
cg26023138	0.996284	1.96392e-07	0.233055	-0.0144118	1	0.000225756
cg10438671	0.999046	2.01446e-07	0.262745	-0.00873425	1	0.000228873
cg02529577	0.999819	2.16687e-07	0.427278	0.00613209	1	0.00024336
cg21634535	0.998172	2.20175e-07	-0.490687	0.0290991	1	0.000244312
cg11944462	0.993626	2.22536e-07	0.223778	-0.00824683	1	0.000244312
cg17808354	0.999999	2.33985e-07	-0.395006	0.0150504	1	0.000254027
cg08751352	0.999723	2.46067e-07	-0.315547	-0.0142579	1	0.000264208
cg23363841	0.999915	2.55607e-07	-0.2523	-0.0300129	1	0.000268784
cg07329259	0.986469	2.5583e-07	-0.279165	0.00328917	1	0.000268784
cg20959480	0.999268	2.5989e-07	0.26969	0.000866212	1	0.000270144
cg10105917	0.987996	2.66583e-07	0.325298	-0.0276729	1	0.000274185
cg21133936	0.999989	2.9647e-07	0.244937	-0.0115128	1	0.000301748
cg01941390	0.996017	3.19334e-07	0.275768	-0.047081	1	0.000321668
cg25940713	0.997587	3.46723e-07	0.290521	-0.0451212	1	0.000345693
cg09218398	0.997306	3.52204e-07	0.24255	0.000954844	1	0.000347612
cg16880501	0.999955	4.05384e-07	0.36588	0.0426539	1	0.000396097
cg08774267	0.997818	4.13756e-07	0.300197	-0.005812	1	0.000400274
cg01803415	0.997376	4.21891e-07	-0.259795	0.0107903	1	0.000401584
cg13577096	0.996234	4.2333e-07	0.363793	-0.00345639	1	0.000401584
cg15253255	0.986638	4.27985e-07	-0.196728	0.000108793	1	0.000402096
cg20279192	0.998621	4.38066e-07	0.334216	-0.0192047	1	0.000407647
cg03476395	0.999861	4.66144e-07	0.245417	0.00653276	1	0.000429684
cg08906056	0.999979	4.71099e-07	-0.228769	0.00164171	1	0.000430193
cg23161464	0.998037	5.18545e-07	0.297629	-0.00118999	1	0.000469134
cg25163442	0.998758	5.24834e-07	0.223979	-0.0173751	1	0.000470468
cg03187661	0.999737	5.58165e-07	-0.238271	0.000741871	1	0.000495798
cg10898852	0.99394	5.82423e-07	0.278016	0.000460076	1	0.000510612
cg04403415	0.999861	5.85295e-07	-0.367496	-0.0244792	1	0.000510612
cg00317886	1	6.11223e-07	0.208632	-0.028111	1	0.000527534
cg09231675	0.999969	6.1549e-07	0.248866	0.0104294	1	0.000527534
cg15689969	0.999848	6.60164e-07	0.260543	-0.00360126	1	0.000560904
cg15653143	0.99881	6.67544e-07	0.215286	-0.00138629	1	0.000562285
cg24493306	0.99977	7.08965e-07	0.298578	-0.00717279	1	0.000592071
cg07296960	0.996588	7.49726e-07	-0.31123	-0.00691103	1	0.000620805
cg26404511	0.991745	7.93739e-07	-0.242546	-0.00208401	1	0.000651726
cg04890267	0.997592	8.14384e-07	0.264747	-0.0082659	1	0.000663105
cg24352878	0.99973	8.75224e-07	-0.246482	0.00789799	1	0.000706754
cg20814813	0.999825	1.05032e-06	0.353842	-0.00051204	1	0.000841192
cg16566164	0.999868	1.13896e-06	0.299219	-0.0146711	1	0.000897602
cg17842130	0.999717	1.13912e-06	0.283907	0.00656707	1	0.000897602
cg14326912	0.997814	1.1841e-06	0.2756	0.00900828	1	0.000921016
cg02133849	0.998882	1.18769e-06	0.233585	-0.00043963	1	0.000921016
cg12874167	0.995524	1.20194e-06	0.275868	-0.00111503	1	0.000924728
cg03334099	0.999929	1.21455e-06	-0.429594	-0.0429458	1	0.000927125
cg05527456	0.999772	1.25155e-06	0.290648	-0.0117913	1	0.000947965
cg04590659	0.98286	1.26929e-06	0.257133	-0.00311668	1	0.00095401
cg23888215	0.992014	1.29181e-06	0.335615	0.0502927	1	0.000963524
cg05779336	0.997542	1.32787e-06	0.352639	-0.00310484	1	0.000982445
cg12307329	0.999436	1.33729e-06	0.246167	-0.0293807	1	0.000982445
cg17574930	0.999995	1.45359e-06	-0.279156	-0.000398445	1	0.00105992
cg02076355	0.999919	1.47623e-06	-0.22471	-0.0114951	1	0.00106845
cg04947284	0.99558	1.48949e-06	0.296101	-0.0477386	1	0.00107012
cg24050135	0.993722	1.60068e-06	-0.274131	0.00284439	1	0.00114161
cg14275511	0.999616	1.65489e-06	0.212423	-0.0188011	1	0.00117172
cg04050844	0.998559	1.67646e-06	0.354996	-0.0124309	1	0.00117186
cg12844912	0.99102	1.67907e-06	-0.278263	0.00684058	1	0.00117186
cg07871589	0.999834	1.69619e-06	0.262734	-0.0404057	1	0.00117541
cg00499237	0.99981	1.7101e-06	0.235272	-0.0121737	1	0.00117587
cg03056773	0.999972	1.72092e-06	-0.270745	-0.0392826	1	0.00117587
cg24360425	0.998839	1.74335e-06	0.378389	-0.00131135	1	0.00118292
cg24978087	0.999423	1.78645e-06	0.268983	-0.0162698	1	0.00119706
cg25784136	0.999358	1.78869e-06	0.307402	-0.017567	1	0.00119706
cg18434367	0.999998	1.86872e-06	0.735438	-0.0332733	1	0.00124211
cg04002719	0.998362	1.9516e-06	0.233095	-0.0124786	1	0.00128844
cg12162611	0.997508	1.98816e-06	0.283907	-0.0297157	1	0.00130377
cg00028677	0.999977	2.05809e-06	0.210061	-0.0202792	1	0.00134063
cg03552706	0.999998	2.10147e-06	0.218796	-0.00854947	1	0.00135982
cg12078033	0.999832	2.1601e-06	0.184808	-0.0267208	1	0.00138598
cg24460976	0.993617	2.17267e-06	-0.216709	0.0123403	1	0.00138598
cg11191814	0.999484	2.18446e-06	-0.226085	-0.0102136	1	0.00138598
cg21009824	0.99986	2.22539e-06	0.317856	0.000432776	1	0.00139456
cg07067292	0.995704	2.22653e-06	-0.211387	0.0244154	1	0.00139456
cg08840017	0.987188	2.28358e-06	0.262997	0.00572539	1	0.00142119
cg08153306	0.992972	2.31762e-06	0.212582	-0.0167618	1	0.00143324
cg07913016	0.964956	2.37097e-06	0.211443	-0.0315763	1	0.00145701
cg17681256	0.999636	2.40163e-06	0.376913	-0.0405133	1	0.00146663
cg25992396	1	2.56885e-06	0.272436	0.000953689	1	0.001559
cg14289985	0.998901	2.71052e-06	-0.306542	-0.0171749	1	0.00163483
cg03062595	0.999215	2.80612e-06	0.254255	0.00115024	1	0.00167912
cg17869988	1	2.81832e-06	0.255432	-0.00875106	1	0.00167912
cg20771918	0.997166	3.0302e-06	-0.266244	-0.00463989	1	0.00179441
cg09696599	0.999404	3.10578e-06	0.240312	-0.00916669	1	0.00182238
cg06737790	0.995073	3.11474e-06	0.290806	-0.0428459	1	0.00182238
cg03187073	0.99977	3.25076e-06	-0.409052	-0.0168633	1	0.00189065
cg08784702	0.999338	3.32344e-06	0.205549	-0.0124375	1	0.00191916
cg10721812	0.997035	3.33907e-06	0.266868	-0.00293671	1	0.00191916
cg03160174	0.999589	3.58626e-06	0.284966	0.00321802	1	0.0020372
cg09178311	0.999998	3.58765e-06	0.26552	0.00185492	1	0.0020372
cg22698272	0.999418	3.607e-06	-0.199289	0.0222806	1	0.0020372
cg05132705	0.999991	3.64741e-06	-0.264302	0.00680911	1	0.00204819
cg22789797	0.999111	3.70635e-06	0.232599	-0.0154175	1	0.00206939
cg24887110	0.998607	3.84888e-06	0.228193	-0.0157034	1	0.00212979
cg01048372	0.999968	3.8716e-06	0.270679	0.00231003	1	0.00212979
cg27485596	0.973695	3.87992e-06	-0.292357	0.0377901	1	0.00212979
cg13654103	0.999947	3.98233e-06	0.29838	0.00726617	1	0.0021738
cg10168009	0.992871	4.01634e-06	0.281155	-0.0193233	1	0.00218018
cg04610971	0.937178	4.08185e-06	0.185287	-0.0214233	1	0.0022035
cg01376221	0.999025	4.19203e-06	0.269026	-0.00671962	1	0.00225054
cg00945887	0.995256	4.3666e-06	0.264296	-0.00740162	1	0.00233088
cg05726239	0.999289	4.38939e-06	-0.260583	-0.0352819	1	0.00233088
cg25273875	0.977042	4.51145e-06	-0.240432	0.0210204	1	0.00238275
cg01326482	0.999999	4.60213e-06	0.237416	-0.016964	1	0.00241758
cg22038799	0.999973	4.7378e-06	0.344702	-0.0297602	1	0.00247554
cg18103825	0.99912	4.84473e-06	0.351357	-0.0130208	1	0.002512
cg04557949	0.999723	4.85901e-06	0.352251	-0.0135268	1	0.002512
cg14542186	0.995648	5.19968e-06	0.220329	-0.00351916	1	0.00267397
cg20032789	0.999028	5.23713e-06	0.301751	0.00923821	1	0.00267914
cg17327831	1	5.33453e-06	-0.250805	-0.000257243	1	0.00271475
cg21208682	0.998746	5.53053e-06	-0.297547	-0.0193007	1	0.00279991
cg05709638	0.999941	5.64062e-06	0.30872	-0.0392122	1	0.00284093
cg04560810	0.999895	5.83488e-06	-0.368233	-0.00580064	1	0.00292369
cg08369014	0.99346	5.89169e-06	0.236908	-0.0155561	1	0.0029371
cg06546935	0.997048	6.07438e-06	0.282978	0.0100957	1	0.0030128
cg09045128	0.998636	6.25759e-06	0.221859	0.00679164	1	0.003088
cg00074585	0.993285	6.82953e-06	0.250497	-0.0443629	1	0.0033533
cg11932301	0.999854	7.88534e-06	-0.326548	-0.0177741	1	0.00385235
cg14467024	0.999523	8.22552e-06	0.32142	-0.0204143	1	0.00399855
cg24310924	0.999281	8.39343e-06	0.360326	0.00464719	1	0.00405997
cg18258620	0.992888	9.05602e-06	0.193483	-0.038336	1	0.0043516
cg02128040	0.999993	9.0854e-06	0.318611	-0.0097515	1	0.0043516
cg10155780	0.995685	9.54976e-06	-0.25998	-0.00237592	1	0.0045517
cg18855660	0.999626	9.70131e-06	0.233531	-0.0104847	1	0.00460148
cg11538439	0.999229	9.89104e-06	0.207519	-0.0158972	1	0.00461149
cg18870865	0.99888	9.89193e-06	0.240991	-0.0113407	1	0.00461149
cg14973997	0.999971	9.89425e-06	0.252684	-0.00371168	1	0.00461149
cg00305624	0.999862	9.91119e-06	0.349654	0.0152215	1	0.00461149
cg06539542	0.999418	1.02161e-05	0.27489	0.00192321	1	0.00470368
cg13894496	0.975395	1.02167e-05	0.242798	-0.0640414	1	0.00470368
cg12066530	1	1.02537e-05	-0.395506	-0.00338699	1	0.00470368
cg13367589	0.998542	1.08912e-05	-0.31347	-0.00786397	1	0.00496571
cg18316256	0.999342	1.09266e-05	0.314985	-0.0192977	1	0.00496571
cg21514164	0.999996	1.16234e-05	-0.386697	-0.00941343	1	0.0052579
cg15981235	0.99897	1.19873e-05	0.335102	0.0139008	1	0.00539049
cg04974594	0.998734	1.20268e-05	-0.247841	0.00589081	1	0.00539049
cg08828848	0.99929	1.23718e-05	-0.301923	-0.0223646	1	0.0055198
cg15062535	0.998254	1.24457e-05	0.209319	-0.0137146	1	0.00552753
cg22604086	0.999831	1.28473e-05	0.228239	-0.010132	1	0.00568009
cg24610349	0.998514	1.30064e-05	0.266637	-0.00301297	1	0.00572453
cg10581129	0.999583	1.35058e-05	0.23062	-0.00545783	1	0.00591764
cg00118342	0.996529	1.41286e-05	-0.279396	-0.0221222	1	0.00616289
cg06011026	1	1.44701e-05	0.532965	0.0143472	1	0.00628381
cg08840018	1	1.47137e-05	0.23755	-0.016835	1	0.00635566
cg01181782	0.999828	1.47656e-05	0.332383	0.00305393	1	0.00635566
cg15257756	1	1.49115e-05	0.320797	0.0134353	1	0.00639029
cg06631625	0.999444	1.50148e-05	0.28044	0.0119612	1	0.00640645
cg13828579	0.999998	1.53619e-05	0.215323	-0.00511678	1	0.00652606
cg06850996	0.998851	1.60766e-05	-0.253419	-0.00287595	1	0.00680012
cg10232133	0.997927	1.64064e-05	0.219409	-0.0216389	1	0.00690659
cg08792703	0.999945	1.64697e-05	-0.215874	0.00131936	1	0.00690659
cg01263537	0.999019	1.6778e-05	0.340448	-0.00748201	1	0.00700581
cg22064431	0.999994	1.70202e-05	0.361706	-0.00687164	1	0.0070767
cg04989124	0.99647	1.72079e-05	-0.245905	0.00460302	1	0.00712445
cg13242861	0.999893	1.79724e-05	0.288735	0.0307125	1	0.00740956
cg22169990	0.999997	1.89283e-05	-0.577838	0.00536884	1	0.00777087
cg16777775	0.998804	1.91563e-05	0.345619	-0.0259871	1	0.00783155
cg17343444	0.999942	1.92723e-05	0.216941	-0.0296213	1	0.00784194
cg10847619	0.99994	1.93422e-05	0.216733	-0.0143816	1	0.00784194
cg17160687	0.99808	1.99786e-05	-0.317924	0.00398197	1	0.00806647
cg19102526	0.998608	2.02391e-05	0.242484	-0.00724805	1	0.00813802
cg21662081	0.995574	2.04062e-05	0.282146	-0.030963	1	0.00816145
cg16889429	0.99997	2.04644e-05	0.22416	-0.0169834	1	0.00816145
cg04305193	1	2.05772e-05	0.230377	0.0146016	1	0.00817309
cg09825467	0.999974	2.06829e-05	0.287518	0.0122316	1	0.0081818
cg04184810	1	2.17541e-05	0.259305	0.00254754	1	0.00857084
cg21925598	0.999872	2.22029e-05	0.347665	-0.00641011	1	0.00871256
cg15974646	0.999883	2.31396e-05	0.288362	0.00410166	1	0.00904378
cg08568138	0.999352	2.35226e-05	0.232012	-0.00381114	1	0.00915024
cg13497616	0.999993	2.35993e-05	0.203539	0.00309195	1	0.00915024
cg13847070	0.999716	2.3879e-05	-0.354561	-0.0257203	1	0.00922212
cg05326036	0.999854	2.41695e-05	0.268208	0.01509	1	0.00926374
cg12289486	1	2.41764e-05	0.265855	0.000218301	1	0.00926374
cg26356702	0.997797	2.44234e-05	0.249135	-0.0175329	1	0.00932184
cg06321925	0.998669	2.50351e-05	-0.334028	-0.0238854	1	0.00951812
cg17524003	0.996542	2.54938e-05	0.209004	-0.0132137	1	0.00965493
cg01060218	0.999996	2.56673e-05	0.234341	0.00195041	1	0.00968313
cg04569537	0.99019	2.59873e-05	0.221428	-0.0347029	1	0.00974853
cg21209449	1	2.60402e-05	-0.21893	-0.0125348	1	0.00974853
cg24236007	0.998531	2.61539e-05	0.277604	0.00275784	1	0.00975371
cg04046083	0.99995	2.64447e-05	0.250326	-0.00134066	1	0.00982465
cg10290200	0.999942	2.66342e-05	0.433168	0.0121285	1	0.00985758
cg09466887	0.999862	2.69556e-05	0.368382	-0.0204712	1	0.00993887
cg19862307	0.990734	2.71057e-05	0.196823	-0.0174506	1	0.00994737
cg15505871	0.999023	2.72495e-05	0.262892	0.00696606	1	0.00994737
cg23485307	0.998412	2.7284e-05	-0.458647	-0.0277791	1	0.00994737
cg12699756	1	2.77827e-05	0.412782	0.00066222	1	0.0100915
cg27487931	0.999881	2.89196e-05	0.221223	-0.00511744	1	0.0104656
cg01907042	0.999899	2.94264e-05	0.39025	-0.0333151	1	0.0106097
cg08182547	0.999993	2.95674e-05	0.456052	-0.0126547	1	0.0106213
cg25823083	0.999935	2.98339e-05	0.405289	-0.00572749	1	0.0106778
cg05423393	0.999732	3.01536e-05	-0.475978	-0.0293377	1	0.0107529
cg07200752	0.99985	3.12289e-05	0.280771	-0.0290936	1	0.0110958
cg03324748	0.929225	3.15285e-05	0.161517	-0.06389	1	0.0111617
cg18201698	0.995376	3.22204e-05	0.282204	-0.0306111	1	0.0113654
cg05861938	0.998665	3.29515e-05	-0.282993	-0.0271479	1	0.0115815
cg18563970	0.999945	3.3476e-05	-0.645149	0.0208797	1	0.0117237
cg05634376	0.999976	3.37696e-05	0.432524	-0.012653	1	0.0117388
cg23978420	1	3.38584e-05	0.235958	-0.00727173	1	0.0117388
cg12467223	0.999998	3.38795e-05	0.200415	-0.014762	1	0.0117388
cg03917158	0.999999	3.40171e-05	0.254486	0.00795006	1	0.0117448
cg12723251	0.999961	3.44385e-05	-0.252574	-0.0229026	1	0.0118484
cg19931733	0.983389	3.51516e-05	-0.23295	0.0118142	1	0.0120513
cg00399880	0.999963	3.53999e-05	-0.261197	-0.0320153	1	0.0120766
cg21165051	0.999992	3.54725e-05	0.241508	0.0100411	1	0.0120766
cg14564144	0.99999	3.59047e-05	0.222294	-0.0119118	1	0.012165
cg13200740	0.998894	3.60031e-05	0.279801	-0.0297889	1	0.012165
cg01895164	0.994461	3.61057e-05	0.212986	-0.0121428	1	0.012165
cg07873247	0.998609	3.70659e-05	0.271718	0.0131978	1	0.0124456
cg01298919	0.999995	3.73963e-05	0.323664	0.000227054	1	0.0125135
cg05705931	0.999961	3.78261e-05	0.47708	-0.00511358	1	0.0126142
cg13123962	0.998702	3.80043e-05	0.377408	-0.00953905	1	0.0126305
cg18564167	0.999975	3.84509e-05	0.364011	0.000598342	1	0.0127356
cg26232470	0.999078	3.87771e-05	0.468414	-0.00395342	1	0.0128002
cg16913990	0.999949	3.89352e-05	0.441145	-0.0267731	1	0.0128091
cg01839934	0.997959	3.94169e-05	-0.27505	-0.0318027	1	0.0128872
cg16880096	0.994732	3.94363e-05	0.266795	-0.00709176	1	0.0128872
cg27219182	0.999888	4.00518e-05	0.337835	0.0141225	1	0.0130246
cg08778851	0.998931	4.01232e-05	-0.23621	0.0319219	1	0.0130246
cg05522343	0.997622	4.08233e-05	0.28975	-0.0285937	1	0.013208
cg05486138	0.950435	4.11243e-05	0.198643	-0.0591033	1	0.0132614
cg09848445	0.999093	4.14241e-05	0.536115	0.0158445	1	0.0133142
cg18011291	0.999956	4.1733e-05	0.27685	0.00120882	1	0.0133695
cg16807508	0.99998	4.19622e-05	0.356862	0.000925384	1	0.013399
cg10523105	0.999835	4.21431e-05	-0.271481	-0.0353686	1	0.0134129
cg21485555	1	4.22915e-05	0.242996	-0.0118688	1	0.0134164
cg11217953	0.999922	4.26472e-05	0.271329	0.0163862	1	0.0134855
cg11648740	0.999999	4.35343e-05	0.247127	0.0285663	1	0.0137216
cg27143209	0.999912	4.46715e-05	-0.224533	-0.00423704	1	0.0140348
cg10973400	0.999558	4.48864e-05	0.262418	-6.84971e-05	1	0.0140571
cg00188654	0.999869	4.5284e-05	0.293515	-0.0174774	1	0.0141363
cg09550179	0.998654	4.55751e-05	0.224851	-0.00124113	1	0.0141818
cg07891533	0.999993	4.62187e-05	-0.231084	-0.00950686	1	0.0143365
cg00185137	1	4.71599e-05	0.693288	-0.0233953	1	0.0145821
cg01047114	0.997765	4.74674e-05	0.168935	-0.0377244	1	0.0146309
cg00832703	0.999986	4.79431e-05	0.438975	0.0077362	1	0.0146856
cg22066587	0.999971	4.79454e-05	0.467137	-0.0241538	1	0.0146856
cg13419240	0.999993	4.8144e-05	0.277554	0.0230825	1	0.0147003
cg06046490	0.999165	4.85058e-05	-0.267717	-0.033104	1	0.0147647
cg07977990	0.999973	4.8761e-05	0.50727	-0.00357227	1	0.0147962
cg23585401	0.999902	4.96299e-05	0.453182	-0.000121154	1	0.0150133
cg10083889	0.999912	4.98922e-05	0.415263	-0.00259231	1	0.0150461
cg06754493	0.994065	5.01149e-05	0.249585	0.00894082	1	0.0150667
cg05931439	0.999126	5.06243e-05	-0.272109	-0.0139208	1	0.0151731
cg17336368	0.998728	5.1513e-05	0.236488	-0.022543	1	0.0153923
cg00389225	0.999886	5.19875e-05	0.397772	-0.00951549	1	0.0154867
cg03464923	0.999842	5.26216e-05	0.205447	-0.0145786	1	0.015628
cg02892153	0.99993	5.34001e-05	-0.29501	-0.028891	1	0.0158111
cg19224793	0.999969	5.37952e-05	0.475965	0.00134852	1	0.0158428
cg15456643	0.995539	5.39672e-05	-0.201376	0.0154096	1	0.0158428
cg27447477	0.999563	5.39934e-05	-0.290373	-0.0211166	1	0.0158428
cg10371378	0.999999	5.51114e-05	0.319379	0.0260464	1	0.0160843
cg20582745	0.998992	5.51457e-05	0.280494	0.00464805	1	0.0160843
cg08587063	0.9996	5.70041e-05	0.303751	0.00227532	1	0.0165331
cg26017754	0.999998	5.70557e-05	0.324745	0.0149372	1	0.0165331
cg05313339	0.995094	5.71923e-05	0.258686	-0.0369235	1	0.0165331
cg18449781	0.999917	5.78864e-05	0.393401	-0.0264415	1	0.0166844
cg26241863	0.999999	5.81832e-05	0.222755	0.0014624	1	0.0167072
cg12007709	0.999849	5.83112e-05	0.250509	0.00415068	1	0.0167072
cg16479592	0.994186	5.84785e-05	0.194926	-0.0322194	1	0.0167072
cg14906444	0.999947	5.89455e-05	0.401404	-0.0118697	1	0.0167916
cg20004247	0.998252	6.03859e-05	0.314211	-0.0155821	1	0.0171519
cg09489705	0.999819	6.1881e-05	0.328483	0.0120987	1	0.0175256
cg16581782	0.999998	6.27027e-05	0.287075	-0.0191269	1	0.017707
cg02002333	0.999964	6.57347e-05	0.259793	0.00926798	1	0.0185097
cg04176419	0.999987	6.64458e-05	0.447008	-0.0135249	1	0.018635
cg22868237	0.99869	6.65612e-05	-0.281996	0.0272948	1	0.018635
cg24636477	0.997874	6.83332e-05	-0.256088	-0.0100051	1	0.0190765
cg21429780	0.999993	6.87078e-05	0.584206	-0.0364207	1	0.0191119
cg00259581	0.999897	6.88513e-05	-0.223777	-0.00330491	1	0.0191119
cg11884778	0.999976	6.96544e-05	0.2036	-0.002723	1	0.0192801
cg01880693	0.999968	7.03733e-05	0.292901	-0.0115154	1	0.019424
cg09689991	0.998172	7.13921e-05	0.219114	-0.00280904	1	0.0196497
cg16336556	0.999987	7.1906e-05	0.451082	-0.0156478	1	0.0197356
cg11122136	0.99931	7.37255e-05	0.241635	-0.0221429	1	0.0201783
cg07254781	1	7.53793e-05	-0.345347	0.0172288	1	0.0205733
cg24338255	0.999354	7.63796e-05	0.225568	-0.0305963	1	0.0207859
cg09728519	0.999991	7.65838e-05	0.354282	-0.0169142	1	0.0207859
cg04742624	0.999733	7.72068e-05	0.215129	-0.0280303	1	0.0208451
cg07408607	0.997941	7.72285e-05	-0.350779	-0.0490408	1	0.0208451
cg17613729	0.998267	7.9187e-05	-0.248739	-0.0235338	1	0.0213148
cg05314055	0.986787	8.09863e-05	0.223178	-0.0537262	1	0.0217393
cg18278604	0.99875	8.31572e-05	0.188916	-0.0201915	1	0.0222609
cg21583284	0.999965	8.35864e-05	-0.472961	-0.0211481	1	0.0222763
cg17701375	0.999577	8.384e-05	0.230718	-0.010129	1	0.0222763
cg22194596	0.99998	8.38988e-05	0.515763	-0.0187725	1	0.0222763
cg00987237	0.9998	8.57193e-05	0.277994	-0.0186852	1	0.022698
cg21430752	0.999944	8.72016e-05	0.219957	-0.0125041	1	0.0230265
cg03887279	0.995524	8.74315e-05	0.230449	-0.0098064	1	0.0230265
cg05147914	0.999963	8.86618e-05	0.344348	0.0124611	1	0.0232878
cg23366191	0.998962	8.9101e-05	-0.254216	-0.0258048	1	0.0233404
cg25594736	0.999905	9.13739e-05	-0.464108	0.0182355	1	0.0238718
cg06382831	0.99706	9.22979e-05	0.225951	-0.016706	1	0.0240489
cg03470149	0.999984	9.34644e-05	0.482568	0.0107977	1	0.0242881
cg16651262	0.999983	9.37184e-05	0.352005	0.0184162	1	0.0242895
cg11517728	1	9.4341e-05	0.237929	0.00154781	1	0.0243862
cg08949143	0.999996	9.45913e-05	-0.241508	0.00458287	1	0.0243863
cg03334071	0.999604	9.48451e-05	0.296629	-0.0182199	1	0.0243874
cg13001915	1	9.64228e-05	0.212155	-0.0102039	1	0.024728
cg19563932	0.998313	9.82405e-05	-0.268805	-0.0378476	1	0.0251145
cg13434142	0.999996	9.84439e-05	0.216707	-0.0125171	1	0.0251145
cg11742660	0.999532	9.88501e-05	-0.233721	-0.0227994	1	0.0251525
cg01866091	0.997897	0.00010037	0.232911	-0.0216842	1	0.025473
cg01218350	0.999419	0.000102657	0.223059	-0.0293254	1	0.0259858
cg15443663	0.97028	0.00010303	0.200537	-0.0261566	1	0.0260128
cg23996846	0.999997	0.000103455	0.222327	0.0145861	1	0.0260307
cg09670601	0.99973	0.000103833	0.39503	-0.0549273	1	0.0260307
cg26162564	0.999428	0.0001039	-0.193051	0.0353961	1	0.0260307
cg22829098	0.997012	0.000104623	-0.275773	-0.0311483	1	0.0261447
cg22461246	0.999984	0.000106884	0.34003	-0.0017288	1	0.0265595
cg04765375	0.999989	0.000107048	0.212572	-0.000909611	1	0.0265595
cg16481969	0.999919	0.000107098	0.400631	0.0131688	1	0.0265595
cg25615623	0.999938	0.000108495	0.347664	-0.00652299	1	0.0268378
cg01483153	0.99946	0.000109107	-0.218662	-0.0100253	1	0.0269211
cg01774019	0.996094	0.000109918	0.19058	-0.0462138	1	0.027053
cg25142898	0.999741	0.000110954	0.421278	-0.00460361	1	0.0272024
cg19447501	0.991378	0.000111083	0.279517	-0.00295612	1	0.0272024
cg05203875	0.998783	0.000112889	0.240475	-0.0042286	1	0.0275756
cg14582080	0.999327	0.000113618	0.178451	-0.0360966	1	0.0276846
cg16826482	0.99751	0.000116775	0.288748	-0.00738727	1	0.0283831
cg14400768	0.999998	0.000118668	0.335054	-0.0249933	1	0.0287715
cg19092025	0.965744	0.000120609	0.199943	-0.0420946	1	0.0291699
cg07073622	0.998402	0.000122512	0.256354	0.0205309	1	0.0295569
cg27605300	0.99478	0.000124102	-0.193611	0.0065241	1	0.0298667
cg20803482	0.999983	0.000125218	-0.278035	-0.0321718	1	0.0300613
cg07199225	0.989188	0.00012701	-0.264625	-0.0205714	1	0.0304167
cg04130807	0.999946	0.000128601	0.218517	0.00787146	1	0.0307224
cg00793961	0.999994	0.000131338	0.449638	-0.0101725	1	0.0312998
cg19909063	1	0.000133796	0.259045	-0.00274664	1	0.0317534
cg12338887	0.999941	0.000133891	-0.496194	-0.0180334	1	0.0317534
cg03035126	0.999985	0.000134781	0.217336	-0.00196762	1	0.0318869
cg00792251	0.999806	0.000136493	0.261693	0.000658394	1	0.0322139
cg22955009	0.996071	0.000138167	0.29042	0.0119941	1	0.0325305
cg22599632	0.989274	0.000139854	0.179378	-0.0487467	1	0.0327415
cg13744134	1	0.000139943	0.442326	-0.00066796	1	0.0327415
cg02910031	1	0.000140068	-0.303334	-0.0226697	1	0.0327415
cg22933181	0.999999	0.000143693	0.226107	-0.00911144	1	0.0335086
cg26823762	0.95732	0.000148959	-0.275764	-0.0322684	1	0.0346374
cg05759108	0.999996	0.000149243	0.260292	-0.00251991	1	0.0346374
cg12311002	0.985211	0.000150559	0.211	-0.0246067	1	0.0348602
cg04563122	0.999536	0.000151024	0.311808	0.0275107	1	0.034885
cg14887620	0.985754	0.000152238	0.209202	-0.0323765	1	0.0350826
cg10470108	0.999999	0.000153344	0.468499	-0.00547	1	0.0352543
cg20873416	0.99913	0.000153944	-0.279829	-0.0398827	1	0.0353091
cg07988891	0.999192	0.000155206	-0.204974	0.00602341	1	0.0355152
cg26725699	0.999988	0.000155801	0.208981	-0.00469791	1	0.0355407
cg23431483	0.997299	0.00015617	-0.227878	-0.0111189	1	0.0355407
cg09028855	0.999285	0.000156408	0.208476	-0.00811781	1	0.0355407
cg01674119	0.999964	0.000156995	-0.372997	-0.00741321	1	0.0355913
cg14571071	0.995739	0.000158209	0.202429	-0.0180899	1	0.0357835
cg05325480	0.999998	0.000159099	0.221884	0.0129291	1	0.0359017
cg20443357	0.99464	0.000159864	0.214281	-0.014214	1	0.035991
cg17897981	0.942615	0.000161493	0.214489	-0.0253841	1	0.0362744
cg08177293	0.999951	0.000162612	-0.486862	-0.0323023	1	0.0364418
cg23782535	0.999979	0.000163754	0.198212	-0.0254657	1	0.0366139
cg01003494	0.99997	0.000164515	-0.309569	-0.0240732	1	0.0367
cg09887687	0.999595	0.000165042	-0.272174	-0.0395923	1	0.0367338
cg26818573	0.999252	0.000165948	-0.337971	-0.0277809	1	0.0368513
cg15598244	0.999916	0.000166382	-0.300224	-0.0194327	1	0.0368641
cg24544490	0.999455	0.000166935	-0.223358	0.0107671	1	0.0369028
cg20848607	0.999921	0.000168466	0.204094	-0.0168074	1	0.0371573
cg20536660	0.999907	0.000169749	0.295214	0.00402989	1	0.0373558
cg15239096	0.999865	0.000170561	-0.263481	-0.042698	1	0.0374503
cg08050795	0.99998	0.000173436	0.439915	-0.00993701	1	0.0379962
cg17906105	0.999722	0.000173846	-0.231513	-0.0327458	1	0.0380007
cg08068038	0.998477	0.000174923	-0.211347	0.00285521	1	0.0381507
cg17978472	1	0.000176323	0.59508	-0.0126842	1	0.0383706
cg05162721	0.999963	0.00017699	0.343053	-0.00748825	1	0.03843
cg07427606	0.999966	0.000179232	0.22673	0.00261829	1	0.0388306
cg10398730	0.998675	0.000180686	0.246856	-0.0278766	1	0.039059
cg27012021	0.999999	0.0001824	0.535546	-0.0291427	1	0.0393425
cg10324502	0.99508	0.000184492	0.224012	-0.0223378	1	0.039706
cg26406441	0.999035	0.000189973	0.298955	-0.0476255	1	0.0407958
cg07954091	1	0.000191255	-0.81557	-0.0187226	1	0.0409809
cg17696583	0.999816	0.000191684	0.196536	-0.000626229	1	0.0409811
cg00803373	0.998553	0.000192418	0.281449	-0.042253	1	0.0409811
cg14575756	0.999353	0.000192908	-0.203707	0.047634	1	0.0409811
cg08975197	0.999997	0.000193001	0.234996	0.00396406	1	0.0409811
cg16903347	0.999968	0.000193352	0.410706	0.0134444	1	0.0409811
cg17941049	0.999999	0.000194369	0.280322	0.018735	1	0.0410073
cg22435568	0.988731	0.000195819	-0.191837	0.0218632	1	0.0410073
cg16862127	1	0.000196055	0.412277	0.00524199	1	0.0410073
cg21864195	0.999435	0.00019617	0.269367	0.0305653	1	0.0410073
cg07262540	0.999997	0.00019657	0.22194	-0.0130475	1	0.0410073
cg11703722	0.999969	0.000196744	0.269062	-0.00299347	1	0.0410073
cg24800887	0.999457	0.000196921	0.261689	-0.0131929	1	0.0410073
cg04647162	0.999824	0.000197002	0.203585	-0.0273358	1	0.0410073
cg09397246	0.999473	0.000197448	-0.269605	0.0210619	1	0.0410073
cg00502665	0.998961	0.000197932	-0.224282	0.00986421	1	0.0410073
cg01186595	0.999984	0.000198183	0.389045	-0.0281634	1	0.0410073
cg23152227	0.993447	0.000198856	0.208917	-0.0305607	1	0.0410073
cg21034544	0.999945	0.000199527	0.338391	0.018586	1	0.0410073
cg08800414	0.999989	0.000199676	0.24862	0.00453578	1	0.0410073
cg26362105	0.999998	0.000199772	0.21115	-0.0152219	1	0.0410073
cg16214107	0.997777	0.000204396	0.18498	-0.0235784	1	0.0418685
cg02236673	0.999997	0.000206417	0.244372	-0.000388273	1	0.0421369
cg25209223	0.99999	0.00020667	0.323833	-0.0212051	1	0.0421369
cg06326659	0.99954	0.000207	0.414678	0.00235675	1	0.0421369
cg01267259	0.999053	0.000210015	0.214649	0.00328646	1	0.0425739
cg02664575	0.998663	0.000210422	0.231887	-0.0267409	1	0.0425739
cg17437658	0.998419	0.000210453	0.210782	-0.021314	1	0.0425739
cg19956136	0.999983	0.000212361	-0.308855	-0.00247626	1	0.0427832
cg26724312	0.998534	0.000212364	0.222612	-0.0299555	1	0.0427832
cg04738322	0.989698	0.000213996	-0.279093	0.00411236	1	0.0430233
cg24369015	0.999108	0.000215107	0.260782	0.0206042	1	0.0431579
cg06370079	0.991008	0.000215809	0.280179	-0.0623541	1	0.0432099
cg16322736	0.999984	0.00021834	0.545505	-0.00716037	1	0.0436274
cg06790044	0.984596	0.000219056	0.248072	-0.0536244	1	0.0436812
cg08711059	0.999816	0.000220667	0.211786	-0.022501	1	0.0439127
cg20054385	0.999639	0.00022169	0.211004	-0.00714783	1	0.0440267
cg26490274	0.999434	0.000222474	0.28516	0.0226931	1	0.0440926
cg04416414	0.999992	0.00022337	-0.283133	0.0150474	1	0.0441806
cg04724290	1	0.000224995	0.267954	-0.000259544	1	0.0443257
cg11592863	0.999641	0.00022501	-0.359925	0.0354608	1	0.0443257
cg15254943	0.994875	0.000226372	0.259177	0.0217135	1	0.0445043
cg13106758	0.999999	0.000227825	-0.475417	0.0375882	1	0.0446139
cg17679548	0.999991	0.000227843	-0.239362	-0.00752173	1	0.0446139
cg12239378	1	0.00022936	0.487562	-0.0111901	1	0.0448211
cg11751810	0.989241	0.000230397	0.270969	-0.0136277	1	0.0448911
cg10715223	0.992485	0.000230637	-0.22107	0.00978484	1	0.0448911
cg15909001	0.995361	0.00023361	0.263457	0.0195032	1	0.0453412
cg00027038	0.997268	0.000233907	0.306468	-0.0359843	1	0.0453412
cg24004139	0.999881	0.00023511	0.220565	-0.0252603	1	0.0453412
cg23350520	0.999932	0.000235237	0.260257	0.0135402	1	0.0453412
cg24100658	0.999944	0.00023527	0.197283	-0.0239304	1	0.0453412
cg01271715	0.999365	0.000240554	0.273879	-0.0260848	1	0.0462683
cg08344141	0.998883	0.000242727	-0.284415	-0.0606047	1	0.0465945
cg21136345	1	0.000243718	0.197126	-0.0114969	1	0.046693
cg06243638	0.999987	0.000247982	-0.35413	-0.00111608	1	0.0474171
cg13311687	0.986489	0.000248671	0.212522	0.00949625	1	0.0474559
cg15012477	0.998559	0.000252894	0.317029	-0.0360271	1	0.0481677
cg19917907	0.999997	0.000254075	0.254744	0.0304016	1	0.0482255
cg00683329	0.993036	0.000254185	0.214385	-0.00193477	1	0.0482255
cg03326944	0.999398	0.000255881	0.368152	-0.050327	1	0.0484533
cg08431567	0.996278	0.000256681	0.220888	-0.0161933	1	0.0485059
cg05963773	0.999933	0.000257444	0.472233	-0.00246829	1	0.0485059
cg09949687	0.999865	0.000257648	0.215215	-0.0113785	1	0.0485059
cg19532892	0.996603	0.00025825	0.371385	-0.0244369	1	0.0485256
cg24107465	0.999639	0.000260575	0.24204	0.0313765	1	0.0488686
cg04845065	0.999207	0.000263385	-0.261733	-0.00247151	1	0.0493008
cg17574812	1	0.00027048	0.339503	-0.0104312	1	0.0505322
cg09709565	0.998955	0.000274126	0.219016	-0.0032899	1	0.0511155
cg08704366	0.999968	0.000276985	0.287645	-0.00435831	1	0.0515504
cg07718055	0.999983	0.000278634	-0.271844	-0.0281759	1	0.0517587
cg20697297	0.999374	0.000279705	0.365847	-0.00960333	1	0.051859
cg23962293	0.999764	0.000280635	0.289541	0.00446129	1	0.0518796
cg16129844	0.999903	0.000280878	0.381597	0.0246787	1	0.0518796
cg18483373	0.999985	0.000283368	0.443615	0.00840564	1	0.0521841
cg14220251	0.959465	0.000283595	0.190592	-0.0271703	1	0.0521841
cg02274361	0.999169	0.000287561	0.282214	0.0264695	1	0.0528145
cg20305576	1	0.00029251	0.468846	0.00521233	1	0.0534418
cg15924525	0.999999	0.000292559	0.241119	0.0117285	1	0.0534418
cg01674556	0.999341	0.000292618	-0.29445	-0.0408241	1	0.0534418
cg07659892	0.999867	0.000298536	-0.402926	-0.0323367	1	0.0544209
cg01251150	0.996073	0.000300097	-0.286843	-0.0284026	1	0.0546036
cg21545602	0.999983	0.000302909	0.309271	0.0367607	1	0.0550129
cg11128476	0.99831	0.000305983	0.194134	-0.0311917	1	0.0554681
cg09039135	1	0.000307512	0.278163	-0.0149737	1	0.055642
cg01213022	0.999963	0.000310292	0.393882	-0.0288823	1	0.0560413
cg05744602	0.999996	0.000312397	0.225923	0.00407562	1	0.0563173
cg26876444	0.999883	0.000313052	-0.281342	0.0110693	1	0.0563314
cg08478621	0.998697	0.000314467	-0.330063	-0.00711755	1	0.0563847
cg02576260	0.982733	0.000314502	0.216369	-0.028997	1	0.0563847
cg05167074	0.998133	0.000316538	0.282315	-0.0316058	1	0.0565805
cg25564915	0.999979	0.00031724	0.235639	0.00278405	1	0.0565805
cg25529535	0.999307	0.000317661	0.293332	-0.00237586	1	0.0565805
cg00556616	0.998748	0.00031791	0.277973	0.00596008	1	0.0565805
cg21126453	0.999928	0.000318673	0.222594	0.00844147	1	0.0566131
cg20864517	0.987402	0.000321724	-0.224383	-0.00518045	1	0.0570515
cg13352520	0.999994	0.000325076	0.349075	-0.00620592	1	0.0574581
cg21641833	0.99974	0.000325194	0.265323	-0.0342477	1	0.0574581
cg20410931	1	0.00032609	0.235994	0.0122368	1	0.0575125
cg04991758	0.999283	0.000331977	-0.286491	-0.0444772	1	0.0584453
cg15858495	0.999973	0.000334978	0.461909	-0.0263028	1	0.0588415
cg26652562	0.999959	0.000335432	0.366618	-0.00229722	1	0.0588415
cg00307383	0.999756	0.000336265	0.266984	0.00523707	1	0.058882
cg04484967	1	0.00033939	0.280541	0.0241151	1	0.0592012
cg02121892	0.999847	0.000339688	0.311169	0.0294879	1	0.0592012
cg05913208	0.999739	0.000339906	0.194914	-0.0451301	1	0.0592012
cg23814714	0.999606	0.000340534	0.239291	0.0123767	1	0.059205
cg23039194	0.999849	0.000343141	0.352015	-0.0125816	1	0.0595523
cg00345314	0.99991	0.000343994	-0.2504	-0.0317309	1	0.0595945
cg13019030	0.999811	0.00034762	0.299614	0.0302806	1	0.0601161
cg02357561	1	0.000348935	0.304681	0.00754404	1	0.0602369
cg15288802	0.999997	0.000355565	-0.325918	0.0202797	1	0.0612731
cg12017558	0.998502	0.00035663	-0.263629	-0.00369604	1	0.0613486
cg21174565	0.998606	0.000361119	0.340789	-0.000897698	1	0.0620116
cg27546582	0.999999	0.00036688	0.558722	-0.055508	1	0.0628287
cg07209244	0.999952	0.000367163	-0.232417	-0.0393756	1	0.0628287
cg22317385	0.983666	0.000369194	-0.257509	-0.0203678	1	0.0630657
cg01329151	0.999767	0.000371091	-0.218069	-0.0031343	1	0.0632791
cg08876198	1	0.000372676	0.337156	-0.000524935	1	0.0634387
cg10158054	0.999245	0.000374795	0.234903	-0.0327066	1	0.0636885
cg13118841	0.964835	0.00038059	0.185158	-0.0484246	1	0.0645609
cg11772804	0.999699	0.000383099	0.189815	-0.0170155	1	0.0648738
cg02836017	1	0.000384638	0.257419	0.00733708	1	0.0650217
cg03270395	0.999981	0.000386097	-0.350723	-0.0204769	1	0.0651556
cg18097707	0.999898	0.000391512	0.409231	-0.0335202	1	0.0659015
cg14399321	0.99923	0.000391865	0.19675	-0.0420157	1	0.0659015
cg17487741	0.999295	0.000392676	-0.2931	-0.00287266	1	0.0659243
cg09362033	0.999992	0.000393707	-0.328941	-0.00402583	1	0.065984
cg18845681	0.999999	0.000397322	-0.34633	-0.0340219	1	0.0664759
cg13581832	0.999941	0.000398636	-0.177456	0.029616	1	0.0664959
cg19641423	0.999998	0.000398803	0.226721	-0.0172275	1	0.0664959
cg18631996	0.997101	0.000400689	-0.222271	0.00983618	1	0.0666966
cg18395354	1	0.000404138	0.690707	-0.0284489	1	0.0671204
cg14906253	0.99998	0.000404803	-0.280032	-0.0281834	1	0.0671204
cg24855045	0.99996	0.000405296	0.369709	0.00867774	1	0.0671204
cg21954572	0.999918	0.000407158	-0.226001	-0.00255586	1	0.0672491
cg10642599	0.99996	0.000408126	-0.478339	-0.0174307	1	0.0672491
cg01215682	1	0.000408728	0.289	-0.0274274	1	0.0672491
cg16945415	0.999985	0.000408826	0.208497	0.0117153	1	0.0672491
cg23240470	0.999931	0.000409976	0.277071	0.0132608	1	0.067325
cg14222779	0.999998	0.00041077	0.479115	0.00650601	1	0.0673421
cg10062495	0.999977	0.00041245	-0.20677	0.0114774	1	0.0675043
cg05090463	0.99981	0.000413198	0.257022	-0.00180721	1	0.0675136
cg05425585	0.997294	0.000415934	0.305331	-0.040148	1	0.0678473
cg06559161	0.999435	0.000418283	-0.252504	-0.0382567	1	0.0681167
cg18421167	0.999948	0.000421692	0.26644	-0.013353	1	0.068532
cg16624994	0.998584	0.000422236	0.202317	-0.0159128	1	0.068532
cg09167044	0.999448	0.000424082	-0.358641	-0.0233237	1	0.0687175
cg02577830	0.998456	0.000425541	0.321171	-0.0199385	1	0.0688396
cg18930358	0.999999	0.000427853	0.252281	0.0113414	1	0.0690094
cg08006672	0.999945	0.000428821	0.473284	0.0184108	1	0.0690094
cg26757820	0.999517	0.000429748	-0.306308	-0.033048	1	0.0690094
cg08791382	0.999074	0.000429983	-0.318609	-0.0352966	1	0.0690094
cg06705879	0.999998	0.000430121	0.314963	0.00486923	1	0.0690094
cg26987316	0.999989	0.000433766	0.233889	0.00932989	1	0.06948
cg03638781	0.998156	0.000437603	-0.244722	0.0203644	1	0.0699799
cg24106585	0.98164	0.000439068	0.213504	-0.0403129	1	0.0700995
cg00607989	0.994905	0.000442104	0.262211	0.0149351	1	0.070469
cg13783809	0.999871	0.000444559	-0.340806	-0.00169367	1	0.0707362
cg15132471	0.997803	0.000445685	0.191133	-0.0226561	1	0.0707362
cg24255988	0.999899	0.000445952	-0.338043	-0.0226158	1	0.0707362
cg10433453	0.999991	0.000448391	0.256833	0.00456676	1	0.0710078
cg04174723	0.999794	0.000451934	0.234527	0.0227065	1	0.071453
cg06757995	0.998591	0.00045562	-0.241736	0.0187053	1	0.0718131
cg22884719	0.98973	0.000455681	0.211831	-0.0100541	1	0.0718131
cg20289415	0.999536	0.000459128	0.347557	-0.0239304	1	0.0722399
cg07005263	0.998716	0.000461207	0.312724	0.0243717	1	0.0722504
cg24167027	1	0.000461393	0.244985	-0.0149161	1	0.0722504
cg08747583	0.997667	0.000462126	0.173682	-0.0411872	1	0.0722504
cg01283300	0.997523	0.000462402	-0.174343	0.0342223	1	0.0722504
cg26678648	0.999962	0.000462892	0.202068	-0.0176609	1	0.0722504
cg20041729	0.998988	0.000463771	-0.242206	-0.0294112	1	0.072272
cg00744866	0.999778	0.000468107	-0.338841	-0.00150906	1	0.0728316
cg20873136	0.999923	0.00046925	-0.224549	-0.00638762	1	0.0728898
cg18576686	0.999999	0.000469973	0.235745	0.0169952	1	0.0728898
cg26681770	0.999998	0.000481623	-0.757215	-0.0188146	1	0.0743336
cg00740267	0.992342	0.000481645	0.221695	-0.0233193	1	0.0743336
cg13713723	0.996594	0.000481892	0.256172	0.018364	1	0.0743336
cg16847141	0.999972	0.00048276	0.558911	-0.0450897	1	0.0743336
cg24965116	0.999986	0.000483086	0.382524	-0.0025355	1	0.0743336
cg12451605	0.999951	0.000484696	-0.262973	-0.0054598	1	0.0744641
cg25727828	0.999994	0.000486193	0.271151	-0.0175234	1	0.0745769
cg01415523	0.992666	0.000487744	0.201284	-0.0321782	1	0.0746736
cg15479956	0.999864	0.000488352	0.201904	-0.0142111	1	0.0746736
cg25891433	0.999866	0.000489431	0.395043	-0.0340137	1	0.0747217
cg00545580	1	0.000493691	0.434567	-0.00128158	1	0.0752544
cg20547400	1	0.000495064	-0.250953	-0.0260804	1	0.0753124
cg03208259	0.999968	0.000495614	0.246744	-0.00754883	1	0.0753124
cg09531355	0.99965	0.000497597	-0.288905	-0.02322	1	0.0754866
cg12475524	0.999923	0.000498305	-0.273947	-0.027921	1	0.0754866
cg22497856	0.999856	0.000504796	0.261871	0.0105544	1	0.0763461
cg18444030	0.999998	0.000505541	0.28212	-0.0183365	1	0.0763461
cg00819788	0.99913	0.000506911	-0.216542	0.015233	1	0.0764348
cg10337841	0.997663	0.000513651	0.196146	-0.0155856	1	0.0772139
cg25062513	1	0.000513658	-0.266511	-0.0102573	1	0.0772139
cg17464683	0.999678	0.000519366	-0.233286	-0.00483628	1	0.0778119
cg13408416	1	0.000519936	0.558054	-0.000737303	1	0.0778119
cg06042608	0.999253	0.000520025	0.200811	-0.0199145	1	0.0778119
cg13008002	0.999999	0.00052155	0.301939	-0.0166915	1	0.0779206
cg07479711	0.999973	0.000523054	0.354668	0.0472305	1	0.078026
cg14856696	0.999895	0.000524872	0.27905	-0.0275802	1	0.0781779
cg02709421	0.99991	0.000528023	0.199624	-0.0221936	1	0.0785275
cg00203160	1	0.000530889	0.49378	0.0209871	1	0.0788338
cg10431175	0.999579	0.000532169	0.185058	-0.0228545	1	0.0788998
cg18888883	0.999953	0.000532953	0.211227	-0.0119679	1	0.0788998
cg06465011	1	0.000533756	0.276493	0.00296489	1	0.0788998
cg18264745	0.999598	0.000535518	0.233284	-0.00630453	1	0.0790407
cg10634728	0.999997	0.000538658	0.484294	0.00864943	1	0.0790535
cg15917517	0.999935	0.000538957	-0.473271	-0.00936522	1	0.0790535
cg05524039	0.999921	0.00053898	-0.230702	-0.00342947	1	0.0790535
cg11296922	0.999121	0.000539482	0.21511	-0.0271941	1	0.0790535
cg14336310	0.999985	0.00053965	0.332158	0.00756126	1	0.0790535
cg23551827	0.999654	0.000543814	0.202923	-0.0297876	1	0.0795442
cg02932364	1	0.000545793	0.238225	0.0213269	1	0.0795852
cg08355260	0.99959	0.000546623	-0.336653	-0.0330473	1	0.0795852
cg10211874	0.992214	0.000547638	-0.283036	-0.0346156	1	0.0795852
cg04268401	0.999374	0.000548789	0.201315	-0.00585847	1	0.0795852
cg18129628	0.999601	0.000549542	0.235587	0.00815147	1	0.0795852
cg08695337	1	0.000549788	0.423412	-0.00208567	1	0.0795852
cg01309597	0.99982	0.000549796	0.295358	-0.0351857	1	0.0795852
cg27353725	0.998109	0.000553416	0.282986	-0.00259024	1	0.0798028
cg05970116	0.999993	0.000553624	-0.350584	-0.0501523	1	0.0798028
cg03415532	0.99997	0.000553749	-0.297278	-0.0428003	1	0.0798028
cg01205849	0.998565	0.000555371	0.219871	-0.0317028	1	0.0799186
cg05701235	0.99955	0.000565834	-0.222842	0.0137187	1	0.0813045
cg06410273	0.999724	0.000573559	0.210974	-0.0107732	1	0.0822935
cg22034554	0.998232	0.000581838	-0.296589	-0.0413512	1	0.0833209
cg17575567	0.999522	0.000583316	-0.191897	0.0103217	1	0.0833209
cg08397474	0.999991	0.000583376	0.397493	0.0346899	1	0.0833209
cg04925604	0.999833	0.00058413	-0.210795	0.00581238	1	0.0833209
cg25566623	0.999499	0.000590738	0.261022	-0.0176344	1	0.0841405
cg22332106	0.999999	0.000592601	0.384858	0.0122811	1	0.084283
cg00298324	0.998187	0.000597523	-0.290974	-0.0363771	1	0.0848596
cg15765889	0.999848	0.000598659	0.313365	-0.0179285	1	0.0848926
cg01115116	0.999998	0.000599493	0.4931	-0.00108151	1	0.0848926
cg06103403	1	0.000609035	0.444448	-0.00194676	1	0.0859457
cg21223577	0.999999	0.000609458	0.309867	-0.0141857	1	0.0859457
cg21959606	0.996977	0.000609569	0.195665	-0.0235951	1	0.0859457
cg25522046	0.999995	0.000611394	0.259022	-0.00309916	1	0.0860282
cg25002426	0.999405	0.000611915	0.330243	0.00767837	1	0.0860282
cg02086204	0.999022	0.000616569	0.259236	-0.0328027	1	0.0863985
cg12036544	1	0.000617522	-0.412343	-0.0240225	1	0.0863985
cg24365815	0.999998	0.000617688	0.26554	-0.000255939	1	0.0863985
cg12556823	0.999698	0.000618086	0.419019	0.00751071	1	0.0863985
cg16579558	0.999999	0.000623619	0.3559	-0.0338916	1	0.0870474
cg26540191	0.992167	0.000630856	0.252399	0.0136514	1	0.087932
cg04442899	0.999998	0.000636307	0.277529	-0.019448	1	0.0885654
cg25282285	0.999985	0.00064607	-0.428729	0.0132063	1	0.0897964
cg07330114	0.99999	0.000648539	-0.487155	-0.0362394	1	0.0900115
cg02469601	0.99967	0.000651156	0.20532	-0.00506658	1	0.0902465
cg10520173	0.996801	0.000652137	0.305999	-0.00900797	1	0.0902544
cg13162143	0.972638	0.000654322	0.212085	-0.0422239	1	0.0903349
cg14471064	0.999077	0.000654567	0.196391	-0.0168742	1	0.0903349
cg13598673	0.999996	0.000657079	-0.287823	-0.0273427	1	0.0905536
cg13108002	0.999985	0.000659747	0.228658	0.000975362	1	0.0907874
cg05557991	0.997466	0.000660633	-0.300701	-0.0326134	1	0.0907874
cg05394484	0.999333	0.000665621	-0.262776	-0.0560577	1	0.0913443
cg02276017	0.999646	0.000669023	-0.282932	-0.0459701	1	0.0916825
cg08176502	0.999999	0.000676811	0.280938	-0.00801274	1	0.0926198
cg08740227	0.99938	0.000678164	0.265168	0.0292164	1	0.0926558
cg26983371	0.999978	0.000678971	-0.313636	-0.00261963	1	0.0926558
cg16160311	0.999314	0.000681899	-0.245525	-0.0215974	1	0.0929256
cg13289202	0.999999	0.000685722	-0.515668	-0.0335553	1	0.0933165
cg25997868	0.999924	0.000689048	0.23385	0.00513678	1	0.0936387
cg13933921	1	0.000693674	-0.245121	-0.0264096	1	0.0939798
cg12996730	0.999987	0.000694755	0.222583	-0.0211968	1	0.0939798
cg21227035	0.999431	0.000695823	-0.315784	-0.0284963	1	0.0939798
cg12134452	0.999999	0.000696024	-0.53158	-0.00604998	1	0.0939798
cg16059293	1	0.000696367	0.244938	0.0315951	1	0.0939798
cg18572214	0.99985	0.000698243	0.372673	0.0296785	1	0.094103
cg09869389	0.999999	0.000699632	-0.271223	-0.0133068	1	0.0941602
cg21146209	0.999061	0.000704143	0.177486	-0.0341046	1	0.0945162
cg07186758	0.999164	0.000704211	-0.270506	-0.0334148	1	0.0945162
cg16739419	0.994864	0.000710375	0.178271	-0.0172612	1	0.0952127
cg13289755	0.999995	0.000715123	0.250401	-0.00169941	1	0.0957177
cg18285920	0.999998	0.00071719	0.319169	0.0110235	1	0.0958631
cg15577373	0.999985	0.000719814	-0.222566	0.0109952	1	0.0959565
cg06481850	0.961339	0.000719897	0.22019	-0.0410356	1	0.0959565
cg03174041	0.973282	0.000720835	0.202722	-0.0602462	1	0.0959565
cg04214488	0.999994	0.000727157	0.380971	0.00877653	1	0.0965526
cg26350921	0.999958	0.000727289	0.242786	-0.010068	1	0.0965526
cg11318571	0.999902	0.00073239	0.258388	0.0182979	1	0.0970978
cg00425636	0.999736	0.000739519	0.218565	-0.0130485	1	0.0979101
cg04187668	0.999987	0.00075073	0.268881	0.00765346	1	0.0992599
cg27440659	0.998952	0.000756313	0.184567	-0.0254703	1	0.0998629
cg21085686	0.990238	0.000760276	0.236246	0.0229349	1	0.10022
cg25049765	0.999058	0.000761071	0.241648	-0.0253572	1	0.10022
cg17975976	0.99989	0.000765186	0.267798	-0.00846132	1	0.100627
cg01598421	0.999968	0.000776501	-0.603595	0.000310962	1	0.101932
cg13050144	0.997305	0.000777197	0.215321	-0.0380492	1	0.101932
cg00974464	0.999987	0.000780542	0.305906	-0.0149407	1	0.102233
cg08191726	0.98036	0.00079208	0.235438	0.00516851	1	0.103606
cg16309365	0.999692	0.000796537	0.181912	-0.0266374	1	0.104049
cg07597892	0.999601	0.000800898	0.193937	-0.0173206	1	0.104347
cg27490391	0.999989	0.000800951	0.236222	0.0135371	1	0.104347
cg00610577	0.999878	0.000802565	-0.349704	-0.000702007	1	0.104418
cg02894083	0.997221	0.000806976	0.202278	-0.0133035	1	0.104852
cg10864952	0.999997	0.000809651	-0.287788	-0.0093866	1	0.10506
cg04453552	0.999713	0.000812604	0.469619	0.0309472	1	0.105303
cg24392299	0.999994	0.000815276	0.239287	0.00878253	1	0.10551
cg19915413	0.999989	0.000816633	0.222598	-0.015677	1	0.105546
cg10037541	0.999855	0.000821025	0.210418	-0.00357316	1	0.105973
cg01826714	0.992781	0.000822453	0.186174	-0.0397761	1	0.106017
cg02910011	0.995781	0.000829872	0.278772	-0.0442409	1	0.106833
cg01328500	0.999963	0.000833678	0.273865	0.00884628	1	0.107181
cg04680980	0.999998	0.000838014	0.342382	-0.0203996	1	0.107597
cg06162591	0.999791	0.000845333	0.395245	0.00635842	1	0.108394
cg14849664	0.99974	0.00085452	0.246212	-0.0284679	1	0.109429
cg08509676	0.999999	0.000856428	0.256743	-0.0218423	1	0.109438
cg16389407	1	0.000857508	0.444275	0.00813761	1	0.109438
cg01752051	0.999989	0.000857947	-0.231243	-0.0221372	1	0.109438
cg08939835	0.997915	0.000859804	0.289245	-0.0229797	1	0.109531
cg14893919	1	0.000869593	0.464307	-0.00539671	1	0.110598
cg05176782	1	0.000870443	0.548696	-0.0186687	1	0.110598
cg10493855	0.999992	0.000871987	0.394018	-0.0164743	1	0.110651
cg04425489	0.999996	0.000875117	0.231974	-0.00850268	1	0.110904
cg16098952	0.999881	0.000876869	0.348107	0.0173771	1	0.110982
cg24457234	0.998946	0.000880638	0.224506	-0.00234318	1	0.111315
cg07920089	0.999997	0.000886641	0.20826	-0.0491394	1	0.111929
cg03041109	0.999913	0.000888488	0.272819	0.00354626	1	0.111969
cg12035174	1	0.000889249	0.513588	-0.00973366	1	0.111969
cg19369939	0.999528	0.000892737	-0.299223	-0.0223818	1	0.112263
cg14055655	0.998854	0.000899532	0.293386	0.0104627	1	0.112972
cg16431791	0.998152	0.000904127	0.27597	-0.00326351	1	0.113404
cg03356545	0.998168	0.000908116	0.355038	0.0334262	1	0.113758
cg11485152	0.999897	0.000910901	0.264024	-0.00584471	1	0.113829
cg07813445	0.999967	0.000911013	0.330352	-0.0175492	1	0.113829
cg02349468	0.99699	0.000914198	0.244891	0.0275353	1	0.114081
cg01201748	0.999947	0.000917473	0.256389	-0.0204277	1	0.114288
cg21732751	0.999865	0.000918198	0.326807	-0.0459338	1	0.114288
cg12019274	0.99991	0.000920074	0.254771	0.0169558	1	0.114376
cg13077031	0.999688	0.000924062	-0.514691	-0.0482745	1	0.114726
cg01286319	0.999985	0.000929638	-0.235835	-0.0228496	1	0.115272
cg14699263	0.999775	0.00093173	0.230906	-0.0432022	1	0.115385
cg05588396	1	0.000934517	-0.467918	-0.0142126	1	0.115583
cg21535670	0.99998	0.000941287	0.368312	-0.0478861	1	0.116273
cg15974867	0.999946	0.000942905	0.458204	0.038044	1	0.116326
cg11833938	0.992226	0.000947325	0.202634	-0.00601345	1	0.116724
cg02469161	0.999998	0.000948975	-0.294147	-0.000248276	1	0.11678
cg25071602	1	0.000955807	0.340919	-0.00783297	1	0.117473
cg22172096	0.993903	0.000959857	0.303746	-0.0370028	1	0.117813
cg13783657	0.996947	0.000960989	0.320734	0.00229642	1	0.117813
cg23068621	0.999877	0.000962521	-0.296867	-0.0597737	1	0.117833
cg02965318	0.999989	0.000963561	0.318096	0.036922	1	0.117833
cg26128210	0.999998	0.000971947	0.310107	0.00510426	1	0.11871
cg07303829	0.992725	0.000976689	0.253093	-0.0437435	1	0.11914
cg17689473	0.999946	0.000980882	-0.311454	-0.0490414	1	0.119503
cg24237081	0.999156	0.000989763	-0.262788	-0.0115099	1	0.120434
cg12522599	0.999999	0.0010016	0.533144	0.00335969	1	0.121723
cg01864535	0.999904	0.00100513	0.346757	-0.00632504	1	0.122
cg23996508	0.999947	0.00100858	0.432662	0.0162518	1	0.122267
cg17750024	0.999995	0.00101073	0.383585	-0.00879787	1	0.122376
cg02582427	0.999873	0.00101461	-0.230266	-0.00431001	1	0.122574
cg21645973	0.999937	0.00101487	0.190089	-0.0322826	1	0.122574
cg03634806	1	0.00101712	0.516382	0.0123421	1	0.122694
cg10289504	0.999979	0.00103208	0.411985	0.000269389	1	0.124344
cg20309891	0.999999	0.00103493	0.268979	0.0110691	1	0.124535
cg14526021	0.999789	0.00104941	0.299463	0.00813754	1	0.126121
cg12131907	1	0.00105116	0.300009	0.0118583	1	0.126177
cg05579549	0.99999	0.00105642	0.322444	-0.0022172	1	0.12655
cg25765864	0.999999	0.00105686	0.372665	0.0330646	1	0.12655
cg03802297	0.980397	0.00106231	0.184731	-0.0394429	1	0.127047
cg21096898	1	0.00106607	0.252029	-0.0296884	1	0.127341
cg15832560	0.999942	0.00106959	-0.360695	-0.0265466	1	0.127606
cg13725767	0.99605	0.00107223	-0.246175	-0.0136114	1	0.127695
cg24789259	0.999898	0.00107299	0.206484	-0.0157461	1	0.127695
cg10738025	1	0.00107427	0.550906	-0.00277337	1	0.127695
cg22529645	0.998325	0.00108518	0.377209	0.0174608	1	0.128769
cg06380199	0.999937	0.00108594	0.207793	0.00128727	1	0.128769
cg09231741	1	0.00108909	0.266746	0.0141138	1	0.128903
cg18528853	0.999987	0.0010897	0.2131	-0.0315793	1	0.128903
cg15511549	0.989987	0.00109491	0.192533	-0.0517511	1	0.129035
cg23564005	1	0.00109631	0.297094	0.0181585	1	0.129035
cg10439678	1	0.00109645	-0.510561	-0.0141881	1	0.129035
cg21652620	0.999994	0.00109665	0.282618	-0.0183316	1	0.129035
cg00391418	0.99999	0.00109804	0.223733	0.00483707	1	0.129035
cg05488650	0.999991	0.00109874	-0.372917	-0.0266305	1	0.129035
cg07025064	0.999985	0.00111382	0.286276	-0.0145528	1	0.130649
cg07386385	1	0.00111551	0.446743	0.00226281	1	0.13069
cg20903191	0.999939	0.00111883	0.48923	-0.0483791	1	0.130921
cg21779088	0.999281	0.00112357	0.222618	-0.0163852	1	0.13132
cg17410093	1	0.00112884	0.522271	0.00565066	1	0.131624
cg20429150	0.99944	0.00112887	0.202613	-0.00388312	1	0.131624
cg21807198	0.999999	0.00113504	0.4038	0.0321067	1	0.132185
cg08840620	0.999831	0.00114234	0.318514	-0.0098867	1	0.132793
cg23967461	0.999987	0.00114297	-0.268229	-0.0409688	1	0.132793
cg14295815	0.99969	0.001153	0.215216	-0.0107287	1	0.133799
cg02956981	0.999998	0.00115639	0.533101	-0.0420598	1	0.133945
cg01225634	0.999899	0.00115752	0.246316	0.00860598	1	0.133945
cg13880140	0.999705	0.0011606	0.437072	-0.0489508	1	0.133945
cg02261047	0.999941	0.00116087	-0.309746	-0.0204719	1	0.133945
cg26017972	0.993384	0.00116111	0.202844	-0.036192	1	0.133945
cg21392385	0.999946	0.0011637	-0.281789	-0.0071575	1	0.134085
cg04422227	0.999393	0.0011706	0.31094	-0.0446183	1	0.134722
cg06361405	0.999879	0.00117301	-0.40619	-0.0358368	1	0.13484
cg04195858	1	0.00117794	0.329441	-0.0302412	1	0.13497
cg13070963	0.977282	0.00117827	0.216405	-0.0265485	1	0.13497
cg18977397	0.999974	0.00117847	-0.280867	-0.0092605	1	0.13497
cg21268984	0.994901	0.00117967	-0.297927	-0.0495	1	0.13497
cg09501762	0.999809	0.00119167	0.207697	-0.00858447	1	0.136184
cg13335054	0.999867	0.00119708	-0.242083	0.00518957	1	0.136642
cg17374045	0.999995	0.00119917	0.426655	-0.0232618	1	0.136721
cg16969752	0.99701	0.00120547	-0.314112	-0.0402938	1	0.137279
cg26458840	0.999813	0.00121464	0.231879	0.000226097	1	0.138163
cg19145240	0.999694	0.00121675	0.281341	0.0201678	1	0.138242
cg09803177	0.999974	0.00122285	0.50397	0.0270845	1	0.138773
cg11288218	0.999438	0.00122985	-0.290675	0.0194302	1	0.139406
cg15183940	0.999987	0.00123194	0.373046	-0.0181944	1	0.139481
cg27160886	0.99984	0.00123714	0.295018	0.024507	1	0.139907
cg15618533	0.999852	0.00124194	0.263679	0.038178	1	0.140287
cg15674825	0.998146	0.00124406	-0.190298	0.0173134	1	0.140364
cg02275396	1	0.00124839	0.299269	-0.0177605	1	0.14069
cg13396060	0.995818	0.00125608	-0.315591	0.000886671	1	0.141395
cg26205842	0.999777	0.00126668	-0.337837	-0.000412681	1	0.142423
cg27225130	0.999481	0.00127145	0.171557	-0.0242964	1	0.142795
cg13309429	0.997263	0.0012731	0.219795	-0.0437809	1	0.142817
cg16667251	0.999982	0.00127604	-0.415887	-0.0292946	1	0.142982
cg13228395	1	0.00128274	0.316676	0.00919421	1	0.143275
cg26308092	0.999961	0.00128281	0.226256	-0.0150753	1	0.143275
cg00736681	0.99985	0.00128305	0.34126	0.00856893	1	0.143275
cg00263032	0.999587	0.00128524	0.235939	-0.0272806	1	0.143356
cg10305928	0.993584	0.00128756	0.265516	-0.037798	1	0.14345
cg23222057	0.999963	0.0012934	0.510128	0.00670254	1	0.143937
cg06765237	1	0.00129971	0.33041	0.0179212	1	0.144475
cg03249211	0.960813	0.00131816	0.215773	-0.0482053	1	0.14636
cg24484159	0.998854	0.00132158	0.20062	-0.0118484	1	0.146573
cg25436766	1	0.00132625	-0.215711	-0.00448723	1	0.146924
cg06436027	0.99964	0.00132868	0.2529	-0.0171524	1	0.14696
cg09868294	0.998769	0.00132983	0.206362	-0.0226139	1	0.14696
cg11199985	0.996952	0.00133218	0.30194	-0.0427238	1	0.14696
cg04525653	0.99777	0.00133259	0.228697	-0.0199406	1	0.14696
cg00397849	0.999999	0.00133423	0.29125	-0.000317341	1	0.146975
cg04829621	0.992137	0.00134571	0.205536	-0.0321809	1	0.148072
cg00040590	0.999659	0.00135707	0.197154	-0.0233857	1	0.149154
cg21525369	1	0.0013592	0.222909	-0.00565353	1	0.14922
cg11875358	0.999997	0.00136508	-0.321618	-0.033106	1	0.149614
cg25540427	0.999999	0.00136585	0.327681	0.00546102	1	0.149614
cg22100869	0.999919	0.00137343	0.384954	-0.0493685	1	0.150276
cg14242532	0.99994	0.00138327	0.249375	-0.0254959	1	0.151184
cg24753662	0.993443	0.0014016	-0.238798	0.00939481	1	0.153015
cg05900530	0.999829	0.00140318	-0.311397	-0.0264534	1	0.153017
cg05824809	0.999999	0.00141915	0.301641	0.00854118	1	0.154586
cg10710974	0.99924	0.00142609	0.266549	-0.0192242	1	0.155082
cg24196354	0.999405	0.00142688	-0.287754	-0.0440269	1	0.155082
cg06545761	0.999987	0.00143041	0.541879	-0.00280333	1	0.155259
cg19184688	0.999924	0.00143169	-0.258163	0.00205609	1	0.155259
[truncated: 96,808 more rows]

## Sheet: 20_Chr_Enrichment_Mem_Like
Chromosomal enrichment of B-memory-like CpGs in U-CLL against B-memory/B-naive specific CpGs
[truncated: 23 more rows]

[truncated: 11 more sheets: 21_Chr_Enrichment_Nv_Like, 22_Island_Enrichment_Mem_Like, 23_Island_Enrichment_Nv_Like, 24_Genomic_Context_Enrichment_M, 25_Genomic_Context_Nv_Like, 26_GO_Enrichment_B_mem_like, 27_GO_Enrichment_B_nv_like, 28_KEGG_Enrichment_B_memory_lik, 29_KEGG_Enrichment_B_naive_like, 30_TF_Binding_Enrichment_B_mem_, 31_TF_Binding_Enrichment_B_nv_l]
