# Supplementary material for: Continuous DNA Methylation Deconvolution-Based Surrogate for B-Cell Differentiation State in CLL
Source: bioRxiv. 2025 Sep 16:2025.09.16.676535. Preprint. [Version 1] doi: 10.1101/2025.09.16.676535 (PMC12458924; doi:10.1101/2025.09.16.676535)
Supplement: Supplement 4 [file media-4.xlsx]

## Sheet: 32_Sig_Sample_Lymphocyte_Count_
CpGs FDR-significant differentially methylated with lymphocyte count in sample, adjusting for Age and Sex. FDR<0.05 included.
CpG	logFC	P.Value	adj.P.Val	chr	pos	Relation_to_Island	UCSC_RefGene_Name	UCSC_RefGene_Group
cg17071868	-0.489287	7.7574e-14	5.24357e-08	chr6	33079279	Shore
cg13689667	-0.419358	1.77284e-13	5.24357e-08	chr7	25968228	OpenSea
cg22229948	-0.51827	1.86431e-13	5.24357e-08	chr3	48017300	OpenSea	MAP4;MAP4;MAP4;MAP4;MAP4;MAP4;MAP4;MAP4;MAP4;MAP4;MAP4;MAP4;MAP4;MAP4;MAP4;MAP4	TSS1500;TSS1500;TSS1500;TSS1500;TSS1500;TSS1500;TSS1500;TSS1500;TSS1500;TSS1500;TSS1500;TSS1500;TSS1500;TSS1500;TSS1500;TSS1500
cg24897408	-0.448286	2.57669e-13	5.43541e-08	chr18	35410736	OpenSea
cg15256491	-0.58268	4.3038e-13	6.78304e-08	chr7	4689979	OpenSea
cg01717524	-0.62929	4.82331e-13	6.78304e-08	chr1	119662257	OpenSea
cg06943988	-0.426223	6.3452e-13	7.64853e-08	chr1	110631837	OpenSea	KCNA2	TSS1500
cg16968897	-0.44364	9.73912e-13	1.01341e-07	chr2	222423494	Shore	SGPP2;SGPP2;SGPP2	TSS1500;TSS1500;TSS1500
cg00808869	-0.427004	1.08093e-12	1.01341e-07	chr9	112783814	OpenSea
cg12525810	-0.364842	1.321e-12	1.11464e-07	chr8	47878557	OpenSea
cg11005400	-0.467775	1.47044e-12	1.12794e-07	chr3	191295789	OpenSea
cg11417426	-0.690679	1.69423e-12	1.1913e-07	chr19	11577823	Shore	ACP5	TSS200
cg19120513	-0.397695	1.90486e-12	1.23638e-07	chr11	102318572	Shore
cg09689741	-0.339879	2.41677e-12	1.44318e-07	chr16	69692665	OpenSea	NFAT5;NFAT5;NFAT5;NFAT5;NFAT5;NFAT5;NFAT5	exon_13;exon_12;exon_12;exon_13;exon_14;exon_13;exon_13
cg09959515	-0.462879	2.56555e-12	1.44318e-07	chr6	110590378	OpenSea
cg20488123	-0.455442	2.94063e-12	1.45005e-07	chr6	20688830	OpenSea
cg01965027	-0.444214	3.20883e-12	1.45005e-07	chr11	14312836	OpenSea
cg19653221	-0.547273	3.51383e-12	1.45005e-07	chr11	82997546	OpenSea
cg02686809	-0.409345	3.64624e-12	1.45005e-07	chr8	100907563	OpenSea
cg04213684	-0.452559	3.86624e-12	1.45005e-07	chr2	224958164	OpenSea
cg25727023	-0.460141	3.86948e-12	1.45005e-07	chr21	25567641	OpenSea
cg01860774	-0.497631	4.08571e-12	1.45005e-07	chr14	64502656	Shore	ZBTB25;ZBTB25;ZBTB25;ZBTB25	5UTR;exon_3;5UTR;exon_3
cg03302822	-0.403704	4.11643e-12	1.45005e-07	chr10	98168310	OpenSea
cg01746550	-0.47007	4.12444e-12	1.45005e-07	chr2	60316656	OpenSea
cg24054898	-0.476755	4.37291e-12	1.47591e-07	chr3	149004081	OpenSea
cg20055861	-0.439654	4.60968e-12	1.49599e-07	chr15	67762955	OpenSea
cg08870112	0.745018	5.22528e-12	1.63296e-07	chr5	170861926	Island	RANBP17	TSS200
cg23671795	-0.366647	6.55844e-12	1.95277e-07	chr14	65336383	OpenSea	MIR4708	TSS1500
cg17406943	-0.432028	6.71149e-12	1.95277e-07	chr7	69898488	OpenSea
cg20385395	-0.383507	7.34671e-12	2.03455e-07	chr5	139277341	Shelf	SNORA74A	TSS1500
cg18079617	-0.428318	7.6575e-12	2.03455e-07	chr12	110165687	OpenSea
cg21764632	-0.409261	7.93985e-12	2.03455e-07	chr7	5230922	Shelf	WIPI2;WIPI2;WIPI2;WIPI2;WIPI2;WIPI2	exon_13;exon_12;exon_10;exon_13;exon_13;exon_12
cg23341890	-0.612217	7.95707e-12	2.03455e-07	chr18	23330706	OpenSea
cg21594685	-0.454402	8.24388e-12	2.04589e-07	chr2	171510137	OpenSea
cg03151645	-0.492781	9.57244e-12	2.30773e-07	chr2	101900660	OpenSea
cg08615553	-0.358071	1.00696e-11	2.36016e-07	chr6	15612709	OpenSea
cg26019523	-0.45115	1.25045e-11	2.85164e-07	chr4	184818490	OpenSea
cg08753999	-0.511544	1.29824e-11	2.88272e-07	chr1	206662849	OpenSea
cg03089056	-0.3521	1.43562e-11	3.06125e-07	chr6	138818762	OpenSea
cg13349503	-0.43632	1.48461e-11	3.06125e-07	chr1	81325685	OpenSea
cg24173387	-0.456723	1.48748e-11	3.06125e-07	chr22	24292149	OpenSea
cg09950449	-0.387387	1.66182e-11	3.31564e-07	chr14	62081154	OpenSea	SYT16;SYT16;SYT16;SYT16;SYT16;SYT16;SYT16;SYT16;SYT16;SYT16	exon_5;exon_5;exon_4;exon_6;exon_5;exon_6;exon_7;exon_6;exon_6;exon_6
cg00601368	-0.41395	1.68968e-11	3.31564e-07	chr7	149620990	Shelf
cg01190071	-0.479044	1.79619e-11	3.44453e-07	chr4	113639679	OpenSea
cg09035609	-0.476637	1.89471e-11	3.55272e-07	chr11	9855983	OpenSea
cg08273635	-0.382581	2.08903e-11	3.78301e-07	chr15	74798741	OpenSea
cg10032269	-0.418827	2.11985e-11	3.78301e-07	chr14	62081051	OpenSea	SYT16;SYT16;SYT16;SYT16;SYT16;SYT16;SYT16;SYT16;SYT16;SYT16	exon_5;exon_5;exon_4;exon_6;exon_5;exon_6;exon_7;exon_6;exon_6;exon_6
cg18627139	-0.435327	2.15203e-11	3.78301e-07	chr14	62081315	OpenSea
cg18485831	-0.440962	2.2832e-11	3.92815e-07	chr15	59413081	OpenSea
cg17885415	-0.432497	2.3277e-11	3.92815e-07	chr7	43622193	OpenSea
cg05694908	-0.420129	2.38544e-11	3.94665e-07	chr13	27113576	OpenSea
cg20270835	-0.535791	2.72349e-11	4.41929e-07	chr2	60977366	OpenSea
cg06738507	-0.462934	3.16121e-11	4.97207e-07	chr22	24433085	OpenSea
cg11306217	-0.366626	3.18201e-11	4.97207e-07	chr3	114307402	OpenSea
cg04116507	-0.399179	3.24249e-11	4.97446e-07	chr11	78323770	OpenSea
cg23655517	-0.513481	3.34019e-11	5.03284e-07	chr18	63292619	OpenSea
cg10307082	-0.506081	3.48336e-11	5.13185e-07	chr6	156250806	OpenSea
cg23812282	-0.410444	3.52754e-11	5.13185e-07	chr12	25187153	OpenSea
cg17444327	-0.414387	3.69611e-11	5.28595e-07	chr12	31662294	Shelf
cg05251678	-0.388956	3.8514e-11	5.36801e-07	chr12	47313171	OpenSea
cg06694446	-0.466703	3.88072e-11	5.36801e-07	chr3	191330964	Shore	UTS2B	TSS1500
cg18536500	-0.523468	3.99535e-11	5.43743e-07	chr9	125647556	OpenSea
cg05891759	-0.416981	4.14648e-11	5.55353e-07	chr3	121992876	Shore
cg12867664	-0.437303	4.39722e-11	5.79733e-07	chr8	95143641	OpenSea
cg14557522	-0.439476	4.63712e-11	5.98258e-07	chr11	66618857	Shore
cg01078772	-0.424625	4.69878e-11	5.98258e-07	chr20	32332683	OpenSea	KIF3B;KIF3B	exon_9;3UTR
cg00733115	-0.305334	4.79709e-11	5.98258e-07	chr6	37137630	OpenSea
cg22953519	-0.518537	4.90096e-11	5.98258e-07	chr11	83055020	OpenSea
cg10311950	-0.423385	4.96208e-11	5.98258e-07	chr6	156752876	OpenSea
cg17467243	-0.487155	5.07513e-11	5.98258e-07	chr8	30556402	OpenSea
cg09820351	-0.3923	5.15401e-11	5.98258e-07	chr6	90425480	OpenSea
cg16711522	-0.287062	5.2088e-11	5.98258e-07	chr15	52466080	OpenSea
cg10416668	-0.331051	5.24112e-11	5.98258e-07	chr16	27426409	OpenSea	IL21R	TSS1500
cg24649967	-0.452255	5.24674e-11	5.98258e-07	chr11	82997555	OpenSea
cg24638257	-0.365959	5.41606e-11	6.08256e-07	chr14	22383988	OpenSea
cg10270798	-0.425344	5.53671e-11	6.08256e-07	chr10	14556239	OpenSea	FAM107B	TSS200
cg09996019	-0.394625	5.55069e-11	6.08256e-07	chr2	70069257	OpenSea
cg22906796	-0.398712	5.69736e-11	6.09173e-07	chr14	70184106	Shelf
cg04487638	-0.358816	5.79637e-11	6.09173e-07	chr5	96870982	OpenSea
cg06650250	-0.396683	5.83913e-11	6.09173e-07	chr13	46622923	OpenSea
cg16148346	-0.490991	5.84784e-11	6.09173e-07	chr11	59059002	Shelf	LOC283194	TSS1500
cg06094002	-0.319894	6.07062e-11	6.24668e-07	chr5	124524962	OpenSea
cg12890080	-0.445219	6.54384e-11	6.60598e-07	chr12	91007911	OpenSea
cg27520924	-0.448218	6.59467e-11	6.60598e-07	chr3	152127267	OpenSea
cg14197113	-0.367262	6.65466e-11	6.60598e-07	chr4	173802016	OpenSea
cg16444826	-0.473828	6.89411e-11	6.7641e-07	chr2	30218378	OpenSea
cg08947790	-0.45484	7.07265e-11	6.76717e-07	chr1	17550956	OpenSea
cg04716201	-0.44844	7.0807e-11	6.76717e-07	chr5	159782360	OpenSea
cg14178364	-0.4895	7.1554e-11	6.76717e-07	chr9	37529131	OpenSea	FBXO10	exon_5
cg00464927	-0.745968	7.21804e-11	6.76717e-07	chr11	68371653	OpenSea
cg00505318	-0.387736	7.40701e-11	6.825e-07	chr3	69081767	Shore	UBA3;UBA3;UBA3	TSS1500;TSS1500;TSS1500
cg03700780	-0.412611	7.4415e-11	6.825e-07	chr14	75539629	OpenSea
cg01070948	-0.424255	7.67776e-11	6.92601e-07	chr14	53614109	OpenSea
cg19715463	-0.458991	7.82076e-11	6.92601e-07	chr14	75539988	OpenSea
cg11193641	-0.470934	7.9459e-11	6.92601e-07	chr7	70764237	OpenSea
cg11592804	-0.351243	7.95946e-11	6.92601e-07	chr7	114931735	OpenSea
cg25920814	-0.417433	7.96205e-11	6.92601e-07	chr20	44581498	OpenSea	PKIG	TSS1500
cg07164152	-0.395898	8.33161e-11	7.17353e-07	chr11	62922852	Shore	CHRM1	TSS1500
cg01865255	-0.432745	8.58503e-11	7.25826e-07	chr1	205595570	Shelf
cg12263716	-0.354138	8.60206e-11	7.25826e-07	chr15	81316278	OpenSea
cg01601926	-0.568955	8.80682e-11	7.35746e-07	chr16	8892451	OpenSea	USP7;USP7;USP7;USP7;USP7;USP7;USP7;USP7;USP7	3UTR;exon_31;3UTR;exon_32;3UTR;exon_31;3UTR;exon_31;exon_31
cg19989287	-0.394072	9.03631e-11	7.47517e-07	chr10	96677681	OpenSea
cg05677428	-0.354652	9.21751e-11	7.53782e-07	chr12	39373230	OpenSea
cg15384319	-0.473377	9.29071e-11	7.53782e-07	chr14	23093858	Shore
cg06008511	-0.412986	9.76478e-11	7.7941e-07	chr15	90184654	Island	SEMA4B;SEMA4B;SEMA4B;SEMA4B	TSS1500;TSS1500;TSS1500;TSS1500
cg18146927	-0.439034	9.79133e-11	7.7941e-07	chr1	200866760	OpenSea
cg27457191	-0.405427	1.02053e-10	8.04771e-07	chr7	77800449	Shore
cg17402332	-0.35992	1.03226e-10	8.06485e-07	chr7	37784052	OpenSea
cg01485693	-0.3948	1.05929e-10	8.15374e-07	chr7	44274237	OpenSea
cg03638822	-0.323309	1.06297e-10	8.15374e-07	chr2	149093184	OpenSea
cg08781403	-0.353056	1.12895e-10	8.58184e-07	chr8	66522633	OpenSea
cg14249834	-0.352556	1.14033e-10	8.591e-07	chr9	125631690	OpenSea
cg01500760	-0.453779	1.15525e-10	8.62638e-07	chr10	14588460	OpenSea
cg27583604	-0.533405	1.17688e-10	8.65358e-07	chr1	44801673	Shore	PLK3	exon_4
cg07160788	-0.412409	1.17941e-10	8.65358e-07	chr14	32572820	OpenSea
cg15117088	-0.478594	1.19479e-10	8.69088e-07	chr10	62000113	OpenSea	ARID5B	exon_4
cg02637584	-0.366129	1.24289e-10	8.96348e-07	chr12	89858105	OpenSea
cg13400720	-0.496447	1.25774e-10	8.99369e-07	chr6	16413624	OpenSea
cg06099459	-0.443202	1.28197e-10	9.08995e-07	chr12	24997596	OpenSea	IRAG2;IRAG2;LINC02909	5UTR;exon_1;TSS200
cg17816219	-0.403431	1.35842e-10	9.51549e-07	chr6	90079106	OpenSea
cg14829190	-0.390682	1.36906e-10	9.51549e-07	chr18	13893807	OpenSea
cg22489204	-0.448092	1.37582e-10	9.51549e-07	chr1	226119189	Shelf
cg27051683	-0.646465	1.43902e-10	9.87167e-07	chr2	241859917	Shelf	PDCD1	TSS1500
cg10164437	-0.383668	1.49886e-10	1.01159e-06	chr6	72689221	OpenSea
cg04624693	-0.528375	1.50363e-10	1.01159e-06	chr10	59971162	OpenSea
cg26023027	-0.472525	1.51722e-10	1.01159e-06	chr14	68491899	OpenSea
cg20928802	-0.333886	1.53141e-10	1.01159e-06	chr2	31253110	OpenSea
cg16789764	-0.358	1.53455e-10	1.01159e-06	chr14	88599869	OpenSea
cg12000848	-0.366237	1.64093e-10	1.07332e-06	chr17	75272571	Shore	MIF4GD-DT;MIF4GD;MIF4GD;MIF4GD;MIF4GD;MIF4GD;MIF4GD;MIF4GD;MIF4GD	exon_1;TSS1500;TSS1500;TSS1500;TSS1500;TSS1500;TSS1500;TSS1500;TSS1500
cg18234857	-0.413422	1.67846e-10	1.08942e-06	chr3	105837199	OpenSea
cg19458529	-0.387148	1.71398e-10	1.09942e-06	chr5	67051336	OpenSea
cg21255908	-0.490264	1.72767e-10	1.09942e-06	chr17	39307224	OpenSea
cg17479280	-0.529631	1.7448e-10	1.09942e-06	chr1	156496296	Shelf
cg01135588	-0.3946	1.74598e-10	1.09942e-06	chr1	212267641	OpenSea
cg14097513	-0.455905	1.76994e-10	1.10516e-06	chr9	109966922	OpenSea
cg20249461	-0.340224	1.78129e-10	1.10516e-06	chr20	32252332	OpenSea
cg11992467	-0.375131	1.80823e-10	1.11369e-06	chr12	93247868	OpenSea
cg19730887	-0.44989	1.86779e-10	1.14203e-06	chr3	15043639	OpenSea	NR2C2;NR2C2;NR2C2;NR2C2	exon_14;3UTR;exon_15;3UTR
cg17164161	-0.467944	1.98806e-10	1.20682e-06	chr16	53061619	OpenSea
cg00912580	-0.433277	2.0189e-10	1.21679e-06	chr2	134411962	OpenSea
cg03832206	-0.411686	2.06689e-10	1.23681e-06	chr3	101997100	OpenSea	LINC02085	exon_4
cg24020152	-0.476007	2.09288e-10	1.23681e-06	chr4	153498402	OpenSea
cg21920303	-0.339911	2.09956e-10	1.23681e-06	chr1	160647566	OpenSea	SLAMF1;SLAMF1;SLAMF1;SLAMF1;SLAMF1	TSS1500;TSS1500;TSS1500;TSS1500;TSS1500
cg03886837	-0.520309	2.11492e-10	1.23681e-06	chr3	10220981	OpenSea
cg04157658	-0.348289	2.12541e-10	1.23681e-06	chr11	110373270	OpenSea
cg21301614	-0.452906	2.15286e-10	1.2424e-06	chr2	18209992	OpenSea
cg05005082	-0.392157	2.17316e-10	1.2424e-06	chr2	24576858	OpenSea
cg12086840	-0.678965	2.17917e-10	1.2424e-06	chr20	43681106	OpenSea
cg19724968	-0.445828	2.20098e-10	1.244e-06	chr20	44596202	OpenSea
cg16009175	-0.34313	2.21148e-10	1.244e-06	chr11	10077046	OpenSea
cg01969278	-0.488407	2.2407e-10	1.25209e-06	chr10	62049189	OpenSea	ARID5B	TSS200
cg20221930	-0.47131	2.27849e-10	1.26484e-06	chr9	131645137	OpenSea
cg16375691	-0.346246	2.30667e-10	1.26943e-06	chr17	16287081	OpenSea
cg06530347	-0.397842	2.31685e-10	1.26943e-06	chr12	24996009	OpenSea	LINC02909	exon_3
cg03322258	-0.426571	2.41565e-10	1.31037e-06	chr2	111100602	OpenSea	ACOXL-AS1	exon_4
cg21760988	-0.550689	2.42584e-10	1.31037e-06	chr5	131496006	OpenSea
cg11701413	-0.34887	2.43817e-10	1.31037e-06	chr7	130149818	OpenSea
cg20024658	-0.362441	2.52068e-10	1.34614e-06	chr6	132491514	OpenSea
cg06218685	-0.522909	2.56612e-10	1.35453e-06	chr14	31129154	OpenSea	HECTD1	exon_25
cg15798153	-0.437651	2.5685e-10	1.35453e-06	chr7	90709547	OpenSea	CDK14;CDK14;CDK14	exon_1;TSS1500;TSS1500
cg17292541	-0.341034	2.60554e-10	1.36553e-06	chr12	12025413	OpenSea
cg25981934	-0.475356	2.63936e-10	1.36744e-06	chr17	4396393	OpenSea
cg15460816	-0.280666	2.64339e-10	1.36744e-06	chr12	24997468	OpenSea	IRAG2;LINC02909	TSS200;TSS200
cg03975542	-0.426927	2.66534e-10	1.36744e-06	chr2	197274549	OpenSea
cg14283682	-0.339378	2.68129e-10	1.36744e-06	chr9	127906146	OpenSea	ST6GALNAC6;ST6GALNAC6;ST6GALNAC6;ST6GALNAC6	5UTR;exon_1;TSS1500;TSS1500
cg05099985	-0.348657	2.69021e-10	1.36744e-06	chr1	15919436	OpenSea	SPEN	exon_8
cg01498530	-0.357268	2.74484e-10	1.38477e-06	chr3	177441921	OpenSea	LINC00578;LINC00578	exon_1;TSS200
cg09530275	-0.3234	2.75713e-10	1.38477e-06	chr10	119087450	OpenSea
cg18030943	-0.351938	2.81936e-10	1.40765e-06	chr3	183158768	Shelf
cg03771282	-0.324328	2.91579e-10	1.43953e-06	chr2	197198026	OpenSea	ANKRD44-AS1	exon_1
cg16401108	-0.402853	2.91733e-10	1.43953e-06	chr17	40599674	OpenSea
cg07726632	-0.429297	2.98745e-10	1.46555e-06	chr7	30237388	OpenSea
cg16968898	-0.402301	3.08362e-10	1.50399e-06	chr11	119051882	OpenSea	HYOU1;HYOU1	exon_12;exon_12
cg03744192	-0.418511	3.14217e-10	1.52216e-06	chr20	44581514	OpenSea	PKIG	TSS1500
cg14118175	-0.291155	3.17392e-10	1.52216e-06	chr13	93500131	OpenSea
cg26263390	-0.269613	3.18911e-10	1.52216e-06	chr15	52234783	OpenSea
cg08052751	-0.447228	3.21692e-10	1.52216e-06	chr18	44786978	OpenSea
cg04930062	-0.358543	3.22062e-10	1.52216e-06	chr9	37369885	OpenSea
cg19273180	-0.50661	3.23045e-10	1.52216e-06	chr14	22390389	OpenSea
cg23320499	-0.46888	3.27049e-10	1.52216e-06	chr12	12506243	OpenSea
cg07996037	-0.400282	3.27506e-10	1.52216e-06	chr8	29202010	OpenSea
cg11871968	-0.340963	3.28323e-10	1.52216e-06	chr7	148914421	OpenSea
cg26140228	-0.397546	3.43081e-10	1.58189e-06	chr12	106303844	Shore
cg21604944	-0.390829	3.52356e-10	1.61583e-06	chr12	31603995	OpenSea
cg02471183	-0.274658	3.60821e-10	1.6457e-06	chr8	66544448	Shore
cg02532928	-0.276784	3.8186e-10	1.71601e-06	chr16	57357888	OpenSea	CCL22	TSS1500
cg22509132	-0.368688	3.83246e-10	1.71601e-06	chr12	75738706	OpenSea
cg05351767	-0.492988	3.84084e-10	1.71601e-06	chr15	52235283	OpenSea
cg06674986	-0.417481	3.84372e-10	1.71601e-06	chr7	89622031	OpenSea
cg15829166	-0.499908	3.90106e-10	1.72352e-06	chr11	10489274	OpenSea
cg13596402	-0.39833	3.90139e-10	1.72352e-06	chr9	35397416	OpenSea
cg19786983	-0.428984	3.95044e-10	1.7361e-06	chr15	87793420	OpenSea
cg23018719	-0.352461	4.04441e-10	1.76225e-06	chr17	78706388	OpenSea
cg07470391	-0.385047	4.05171e-10	1.76225e-06	chr2	180360433	OpenSea
cg23953820	-0.56192	4.08779e-10	1.76882e-06	chr6	30883274	Shore	DDR1;DDR1;DDR1;DDR1;DDR1;DDR1;DDR1;DDR1;DDR1;DDR1;DDR1;DDR1;DDR1;DDR1;DDR1;DDR1	TSS1500;TSS1500;TSS1500;TSS1500;TSS1500;TSS1500;TSS1500;TSS1500;TSS1500;TSS1500;TSS1500;TSS1500;TSS1500;TSS1500;TSS1500;TSS1500
cg08125521	-0.394582	4.12225e-10	1.77054e-06	chr5	73649529	OpenSea
cg26987083	-0.367332	4.13372e-10	1.77054e-06	chr12	25269795	OpenSea
cg19611582	-0.395324	4.17224e-10	1.77801e-06	chr2	196783817	OpenSea
cg11710372	-0.523224	4.26008e-10	1.80632e-06	chr7	130994796	OpenSea
cg19274017	-0.493595	4.31392e-10	1.81442e-06	chr14	22506501	OpenSea
cg25122699	-0.57021	4.32218e-10	1.81442e-06	chr5	173887528	Shore	CPEB4;CPEB4;CPEB4	TSS1500;TSS1500;TSS1500
cg12766607	-0.400311	4.36998e-10	1.81837e-06	chr2	226906493	OpenSea
cg07388313	-0.409117	4.37469e-10	1.81837e-06	chr18	74942593	OpenSea
cg08273607	-0.550415	4.45678e-10	1.84341e-06	chr1	226030121	OpenSea
cg00107097	-0.474616	4.49616e-10	1.85062e-06	chr2	207621911	Shelf	METTL21A;METTL21A;METTL21A;METTL21A;METTL21A;METTL21A;METTL21A;METTL21A;METTL21A;METTL21A;METTL21A;METTL21A;METTL21A;METTL21A;METTL21A;METTL21A;METTL21A;METTL21A;METTL21A;METTL21A;METTL21A;METTL21A;METTL21A;METTL21A;METTL21A;METTL21A	exon_3;exon_3;exon_3;exon_3;exon_3;exon_3;exon_3;exon_3;exon_3;exon_3;exon_3;exon_2;exon_2;exon_3;exon_2;exon_3;exon_3;exon_2;exon_3;exon_3;exon_3;exon_3;exon_3;exon_2;exon_3;exon_3
cg07456052	-0.310983	4.52156e-10	1.85204e-06	chr15	64009585	OpenSea
cg03975541	-0.407487	4.55053e-10	1.85491e-06	chr2	197274529	OpenSea
cg10934249	-0.46896	4.61653e-10	1.87276e-06	chr8	100355916	OpenSea
cg17769836	-0.364962	4.65068e-10	1.87759e-06	chr19	44942180	OpenSea	APOC4-APOC2;APOC4	TSS200;TSS200
cg00374627	-0.28801	4.67769e-10	1.8795e-06	chr1	234246975	OpenSea
cg21545720	-0.573648	4.84503e-10	1.93751e-06	chr1	31939482	Shore	PTP4A2;PTP4A2;PTP4A2	TSS1500;TSS1500;TSS1500
cg06717754	-0.491408	4.88917e-10	1.94594e-06	chr3	112338223	OpenSea
cg20088478	-0.402651	4.96703e-10	1.96561e-06	chr1	181014968	OpenSea
cg07135561	-0.363867	4.98517e-10	1.96561e-06	chr4	139267022	OpenSea	MGARP	exon_4
cg15062718	-0.483151	5.09094e-10	1.99797e-06	chr10	6037135	OpenSea
cg08742290	-0.297283	5.23253e-10	2.036e-06	chr6	166957603	Shore	RNASET2	TSS1500
cg05961569	-0.454449	5.2361e-10	2.036e-06	chr3	188323395	OpenSea
cg16196663	-0.385763	5.26061e-10	2.03615e-06	chr3	15362815	OpenSea
cg12580783	-0.467425	5.29772e-10	2.04115e-06	chr12	48968692	Shore
cg27168830	-0.481333	5.34901e-10	2.04883e-06	chr12	110620072	OpenSea
cg22095192	-0.44044	5.36622e-10	2.04883e-06	chr17	5227796	OpenSea
cg17292520	-0.437751	5.43985e-10	2.06759e-06	chr12	12024294	OpenSea
cg01915389	-0.440255	5.48949e-10	2.0771e-06	chr3	149091044	OpenSea
cg26068447	-0.384405	5.56896e-10	2.09776e-06	chr6	53070830	OpenSea	FBXO9	TSS200
cg01758575	-0.443958	5.62662e-10	2.11006e-06	chr16	28931967	OpenSea	CD19;CD19;CD19;CD19	TSS200;TSS200;TSS200;TSS200
cg18449888	-0.381593	5.66181e-10	2.11387e-06	chr1	205311256	OpenSea
cg03095321	-0.33152	5.72614e-10	2.12343e-06	chr10	128046074	OpenSea
cg21677940	-0.414312	5.75612e-10	2.12343e-06	chr1	192626884	OpenSea
cg22765373	-0.410701	5.76293e-10	2.12343e-06	chr9	108183188	OpenSea
cg24086101	-0.431969	5.79071e-10	2.12439e-06	chr19	9809025	OpenSea
cg10544954	-0.385936	5.84783e-10	2.13606e-06	chr12	92466312	OpenSea	LINC02397	TSS1500
cg26826884	-0.389349	6.01835e-10	2.17783e-06	chr18	46169429	Shelf
cg05106401	-0.441982	6.02561e-10	2.17783e-06	chr9	70110918	OpenSea
cg19104068	-0.403782	6.03963e-10	2.17783e-06	chr13	32041748	OpenSea
cg19686753	-0.453108	6.08598e-10	2.18521e-06	chr14	73414700	OpenSea
cg18156685	-0.499195	6.1309e-10	2.1892e-06	chr6	53232266	OpenSea
cg04352288	-0.629779	6.18852e-10	2.1892e-06	chr16	87924801	OpenSea
cg13782548	-0.356811	6.20314e-10	2.1892e-06	chr4	56818380	Shelf
cg02144855	-0.447478	6.21339e-10	2.1892e-06	chr1	234988075	OpenSea
cg25485235	-0.397809	6.22682e-10	2.1892e-06	chr16	78742805	OpenSea
cg13259415	-0.344452	6.27748e-10	2.19785e-06	chr17	48299902	OpenSea
cg03950000	-0.323004	6.32479e-10	2.20526e-06	chr1	160647537	OpenSea	SLAMF1;SLAMF1;SLAMF1;SLAMF1;SLAMF1	TSS1500;TSS1500;TSS1500;TSS1500;TSS1500
cg05022030	-0.407751	6.39942e-10	2.21543e-06	chr1	204530971	OpenSea
cg07632771	-0.342777	6.40645e-10	2.21543e-06	chr7	148914731	OpenSea
cg02236672	-0.241729	6.46851e-10	2.22776e-06	chr5	133113524	OpenSea
cg22298956	-0.421597	6.58148e-10	2.25745e-06	chr13	40933727	OpenSea	ELF1;ELF1;ELF1;ELF1;ELF1;ELF1	exon_8;exon_10;exon_9;exon_9;exon_11;exon_9
cg01877466	-0.439795	6.65651e-10	2.27394e-06	chr1	206794358	OpenSea
cg01475971	-0.307155	6.72664e-10	2.28546e-06	chr1	156488875	OpenSea
cg12903966	-0.36343	6.76597e-10	2.28546e-06	chr5	78367779	OpenSea
cg07265015	-0.405359	6.77147e-10	2.28546e-06	chr5	177511521	OpenSea	DOK3;DOK3;DOK3;DOK3;DOK3;DOK3;DOK3;DOK3;DOK3	TSS1500;TSS1500;TSS1500;TSS1500;TSS1500;TSS1500;TSS1500;TSS1500;TSS1500
cg10867767	-0.399276	6.80096e-10	2.28627e-06	chr2	11904139	OpenSea
cg19693961	-0.499758	6.90081e-10	2.31063e-06	chr14	73871918	OpenSea
cg14726968	-0.423136	7.11463e-10	2.37172e-06	chr9	37324382	OpenSea
cg05288075	-0.438571	7.16428e-10	2.37172e-06	chr7	77393411	OpenSea
cg16805334	-0.432809	7.201e-10	2.37172e-06	chr10	101901519	OpenSea
cg18539608	-0.458269	7.20451e-10	2.37172e-06	chr2	233109281	OpenSea
cg20331147	-0.389027	7.22381e-10	2.37172e-06	chr1	160474432	OpenSea
cg23867673	-0.321389	7.47863e-10	2.44587e-06	chr10	71644413	OpenSea
cg15862137	-0.338281	7.63241e-10	2.48652e-06	chr13	42406626	OpenSea
cg01066046	-0.362306	7.69646e-10	2.49774e-06	chr21	31732975	Shore	SCAF4;SCAF4;SCAF4	TSS1500;TSS1500;TSS1500
cg06968294	-0.420499	7.87179e-10	2.54306e-06	chr14	22482404	OpenSea
cg23581104	-0.355791	7.89637e-10	2.54306e-06	chr18	55069595	OpenSea
cg16777216	-0.296189	7.97736e-10	2.55937e-06	chr2	23379470	OpenSea
cg21589498	-0.328904	8.06227e-10	2.57682e-06	chr2	224942548	OpenSea
cg04579254	-0.501833	8.12277e-10	2.58636e-06	chr2	230226030	OpenSea	SP110;SP110;SP110;SP110;SP110	TSS1500;TSS1500;TSS1500;TSS1500;TSS1500
cg15403725	-0.420843	8.20441e-10	2.60253e-06	chr10	93715487	OpenSea
cg26215915	-0.355378	8.31553e-10	2.61843e-06	chr6	106142460	OpenSea
cg01650104	-0.376643	8.31658e-10	2.61843e-06	chr1	178607582	OpenSea
cg11055234	-0.502597	8.48457e-10	2.66138e-06	chr7	55568756	Shelf
cg24863152	-0.234359	8.55764e-10	2.66519e-06	chr6	150813740	OpenSea
cg14345836	-0.527466	8.55986e-10	2.66519e-06	chr9	130870996	OpenSea
cg25425374	-0.452216	8.82118e-10	2.72784e-06	chr20	53917879	OpenSea
cg08274139	-0.51394	8.82573e-10	2.72784e-06	chr14	31015262	OpenSea	MIR624	TSS1500
cg10069298	-0.426257	8.95965e-10	2.75912e-06	chr7	21946468	Shore	CDCA7L;CDCA7L;CDCA7L	TSS1500;TSS1500;TSS1500
cg05859308	-0.505048	9.04739e-10	2.77601e-06	chr14	71245928	OpenSea
cg24264962	-0.38984	9.13623e-10	2.78879e-06	chr3	31917160	OpenSea
cg16714907	-0.410167	9.15514e-10	2.78879e-06	chr7	30239676	OpenSea
cg12377473	-0.35519	9.35754e-10	2.83317e-06	chr11	128624902	OpenSea
cg11010681	-0.591727	9.39177e-10	2.83317e-06	chr7	50394118	OpenSea
cg19611563	-0.306379	9.44057e-10	2.83317e-06	chr14	65302759	OpenSea
cg08912106	-0.414041	9.46487e-10	2.83317e-06	chr10	93267883	OpenSea
cg08733208	-0.381977	9.46873e-10	2.83317e-06	chr5	153959385	OpenSea
cg06265301	-0.39646	9.56272e-10	2.85118e-06	chr4	10730371	OpenSea
cg01441027	-0.3758	9.64712e-10	2.86622e-06	chr1	154366243	OpenSea
cg00718336	-0.470179	9.80065e-10	2.89248e-06	chr3	100023246	OpenSea
cg25259754	-0.395994	9.80406e-10	2.89248e-06	chr1	157700430	OpenSea
cg08599249	-0.384413	1.01116e-09	2.9678e-06	chr8	127253657	OpenSea
cg20667479	-0.558904	1.01566e-09	2.9678e-06	chr1	13762852	OpenSea
cg24236953	-0.457806	1.01649e-09	2.9678e-06	chr10	121556840	OpenSea
cg22366787	-0.401076	1.02097e-09	2.97059e-06	chr12	123085153	OpenSea
cg12430627	-0.529876	1.03739e-09	3.00802e-06	chr17	78173268	OpenSea
cg06097168	-0.302162	1.06632e-09	3.0813e-06	chr16	14658256	OpenSea
cg19792261	-0.306994	1.08272e-09	3.10039e-06	chr16	23506842	Shelf
cg06290379	-0.400718	1.0846e-09	3.10039e-06	chr5	134042133	OpenSea
cg27405030	-0.274525	1.08616e-09	3.10039e-06	chr7	140224045	OpenSea
cg06571552	-0.39045	1.08762e-09	3.10039e-06	chr13	99543004	OpenSea
cg03909644	-0.369201	1.09809e-09	3.1197e-06	chr9	107218939	OpenSea
cg18316498	-0.512949	1.10817e-09	3.13776e-06	chr11	111379471	OpenSea	POU2AF1	TSS200
cg19920134	-0.249249	1.11501e-09	3.14657e-06	chr7	38188268	OpenSea
cg27541604	-0.444373	1.12257e-09	3.15715e-06	chr1	159076661	OpenSea	AIM2;AIM2;AIM2;AIM2	5UTR;exon_1;5UTR;exon_1
cg08813663	-0.4571	1.12624e-09	3.15715e-06	chr5	164204722	OpenSea
cg24705939	-0.680867	1.14246e-09	3.19053e-06	chr8	30556347	OpenSea
cg27158579	-0.359975	1.14571e-09	3.19053e-06	chr14	22494828	OpenSea
cg01145975	-0.466624	1.15902e-09	3.21697e-06	chr6	106114738	OpenSea
cg07478776	-0.324364	1.17302e-09	3.24514e-06	chr4	184805901	Shelf	ACSL1;ACSL1;ACSL1;ACSL1;ACSL1;ACSL1;ACSL1	TSS1500;TSS1500;TSS1500;TSS1500;TSS1500;TSS1500;TSS1500
cg01016038	-0.478865	1.18152e-09	3.24902e-06	chr12	125149909	OpenSea
cg20794313	-0.38893	1.1823e-09	3.24902e-06	chr2	60353154	OpenSea
cg22328989	-0.430944	1.18597e-09	3.24902e-06	chr13	51331800	OpenSea
cg13188263	-0.394946	1.20313e-09	3.28538e-06	chr1	160547749	OpenSea	CD84;CD84;CD84;CD84;CD84;CD84;CD84;CD84;CD84;CD84	3UTR;exon_8;3UTR;exon_6;3UTR;exon_6;3UTR;exon_8;3UTR;exon_7
cg20786697	-0.396387	1.22962e-09	3.33521e-06	chr11	67438179	Shore	PTPRCAP;CORO1B;CORO1B;CORO1B;CORO1B	TSS1500;3UTR;exon_12;3UTR;exon_11
cg14283816	-0.280994	1.23229e-09	3.33521e-06	chr9	127911255	Shore
cg16004768	-0.352347	1.23324e-09	3.33521e-06	chr11	9600804	OpenSea
cg19581730	-0.46635	1.24701e-09	3.35257e-06	chr22	24432073	OpenSea	ADORA2A;ADORA2A	TSS200;TSS200
cg22690773	-0.370059	1.24863e-09	3.35257e-06	chr16	11782589	OpenSea
cg27034755	-0.25878	1.25158e-09	3.35257e-06	chr20	58978755	Shelf
cg01608315	0.202991	1.26002e-09	3.36449e-06	chr19	739936	Shore
cg05140943	-0.461945	1.28453e-09	3.41355e-06	chr9	92729953	OpenSea
cg14003265	-0.356454	1.28648e-09	3.41355e-06	chr9	136902047	OpenSea
cg12184409	-0.3765	1.29917e-09	3.43642e-06	chr8	11506511	OpenSea
cg05181290	-0.371573	1.31707e-09	3.47049e-06	chr1	203764786	OpenSea	LAX1;LAX1	TSS1500;TSS1500
cg01524690	-0.285107	1.32028e-09	3.47049e-06	chr19	11577838	Shore	ACP5	TSS200
cg20396557	-0.334101	1.32985e-09	3.4848e-06	chr3	71226842	OpenSea
cg21448937	-0.39926	1.37009e-09	3.57911e-06	chr5	123549653	OpenSea
cg26272688	-0.508124	1.38098e-09	3.59644e-06	chr22	35345184	OpenSea
cg08282589	-0.457424	1.39762e-09	3.62837e-06	chr1	217621086	OpenSea
cg12330748	-0.34812	1.40969e-09	3.62837e-06	chr15	51303824	OpenSea
cg10096208	-0.504095	1.41034e-09	3.62837e-06	chr2	230202708	OpenSea	SP110;SP110;SP110;SP110;SP110;SP110;SP110;SP110;SP110	exon_10;exon_10;exon_9;exon_10;exon_10;exon_10;exon_9;exon_9;exon_9
cg08971415	-0.479508	1.41044e-09	3.62837e-06	chr1	157776227	OpenSea
cg23100976	-0.466873	1.42228e-09	3.64771e-06	chr9	130016850	OpenSea
cg27101620	-0.415025	1.43896e-09	3.66829e-06	chr2	12077000	OpenSea
cg27367992	-0.391981	1.439e-09	3.66829e-06	chr3	187021384	OpenSea	ST6GAL1	TSS1500
cg15592555	-0.363938	1.44582e-09	3.67458e-06	chr2	160940877	OpenSea
cg16146253	-0.436232	1.46547e-09	3.71332e-06	chr6	25597706	OpenSea
cg01299332	-0.447419	1.4728e-09	3.72072e-06	chr5	80110452	OpenSea
cg12485727	-0.40545	1.50247e-09	3.78434e-06	chr20	41134113	Shelf
cg23585600	-0.449489	1.51171e-09	3.7963e-06	chr7	7675868	OpenSea
cg24316405	-0.34116	1.53807e-09	3.85103e-06	chr2	18903824	OpenSea
cg27106078	-0.339693	1.55645e-09	3.88552e-06	chr21	34987566	OpenSea
cg09232924	-0.458486	1.56213e-09	3.8882e-06	chr2	25460595	OpenSea
cg23526087	-0.236044	1.56879e-09	3.89329e-06	chr14	68506749	OpenSea
cg02054003	-0.425099	1.5995e-09	3.95785e-06	chr1	40186543	OpenSea
cg19620383	-0.366997	1.6308e-09	4.02351e-06	chr15	60568568	OpenSea
cg04060411	-0.394828	1.65299e-09	4.05681e-06	chr2	206803030	OpenSea
cg16720882	-0.355262	1.65391e-09	4.05681e-06	chr11	86214678	OpenSea
cg11210357	-0.56194	1.6641e-09	4.06997e-06	chr8	143461781	OpenSea
cg22546573	-0.298205	1.67213e-09	4.07779e-06	chr17	4394041	OpenSea
cg22760735	-0.398021	1.68084e-09	4.08009e-06	chr17	59853513	OpenSea
cg24039541	-0.434005	1.68275e-09	4.08009e-06	chr13	97290945	OpenSea
cg01268058	-0.369572	1.70273e-09	4.11557e-06	chr15	75446322	OpenSea
cg27622172	-0.457716	1.70713e-09	4.11557e-06	chr4	55980870	OpenSea
cg17150898	-0.627853	1.719e-09	4.13238e-06	chr12	1592950	Shore	FBXL14	exon_1
cg02695653	-0.341139	1.74455e-09	4.17673e-06	chr7	90816730	OpenSea
cg15695155	-0.38534	1.74735e-09	4.17673e-06	chr12	121535966	Shore
cg27473165	-0.356945	1.7742e-09	4.22891e-06	chr1	15616628	Shore	DDI2	TSS1500
cg18856559	-0.194337	1.79793e-09	4.25044e-06	chr15	31474667	OpenSea
cg26575166	-0.414821	1.79862e-09	4.25044e-06	chr15	70014863	OpenSea
cg04987939	-0.321583	1.80412e-09	4.25044e-06	chr7	127898281	OpenSea
cg00418342	-0.449562	1.80584e-09	4.25044e-06	chr1	24186574	Shore
cg26888870	-0.331311	1.80842e-09	4.25044e-06	chr3	56917688	OpenSea	ARHGEF3	TSS1500
cg25261265	-0.268845	1.82475e-09	4.27691e-06	chr1	157727259	OpenSea
cg09249617	-0.46707	1.83704e-09	4.29189e-06	chr6	20117752	OpenSea
cg11878712	-0.382592	1.8467e-09	4.29189e-06	chr2	134260882	OpenSea
cg22290930	-0.355399	1.85084e-09	4.29189e-06	chr17	19397738	OpenSea
cg24673600	-0.415728	1.85148e-09	4.29189e-06	chr14	75539586	OpenSea
cg09071662	-0.343148	1.88743e-09	4.36324e-06	chr10	100326738	OpenSea
cg07864342	-0.387636	1.89508e-09	4.36895e-06	chr18	44887661	OpenSea
cg19393302	-0.331588	1.90736e-09	4.38527e-06	chr22	24433076	OpenSea
cg07162699	-0.304864	1.92953e-09	4.42419e-06	chr1	108071803	OpenSea
cg20753201	-0.383219	1.94478e-09	4.44706e-06	chr10	102002314	OpenSea
cg03216668	-0.390263	1.9536e-09	4.45517e-06	chr2	100110504	OpenSea
cg02068351	-0.478435	1.973e-09	4.4675e-06	chr6	132511197	Shore
cg01628062	-0.361497	1.97365e-09	4.4675e-06	chr15	52394421	OpenSea
cg26453130	-0.389321	1.97517e-09	4.4675e-06	chr6	30043130	OpenSea
cg22493042	-0.355799	1.98222e-09	4.4675e-06	chr7	2166110	OpenSea
cg01488635	-0.383495	1.98963e-09	4.4675e-06	chr1	157497387	OpenSea
cg17390628	-0.516006	1.99078e-09	4.4675e-06	chr20	54072028	OpenSea	BCAS1;BCAS1;BCAS1;BCAS1;BCAS1;BCAS1	TSS1500;TSS1500;TSS1500;TSS1500;TSS1500;TSS1500
cg23431786	-0.405787	1.99656e-09	4.46859e-06	chr18	35409002	OpenSea
cg12164351	-0.429768	2.00574e-09	4.47727e-06	chr14	89378357	OpenSea
cg15721198	-0.296257	2.01268e-09	4.4809e-06	chr12	92466411	OpenSea	LINC02397	TSS1500
cg15823461	-0.453182	2.02317e-09	4.48949e-06	chr11	60932094	Shelf	TMEM132A;TMEM132A	exon_7;exon_7
cg17756730	-0.289528	2.02718e-09	4.48949e-06	chr1	172639504	OpenSea
cg27108059	-0.323636	2.0426e-09	4.50212e-06	chr1	154439921	OpenSea
cg18695689	-0.324872	2.04355e-09	4.50212e-06	chr8	127802698	OpenSea
cg19307389	-0.627024	2.06195e-09	4.52227e-06	chr1	1093203	Shore
cg04880620	-0.291501	2.06614e-09	4.52227e-06	chr12	112978140	OpenSea	OAS2;OAS2;OAS2	TSS1500;TSS1500;TSS1500
cg17268758	-0.390814	2.07091e-09	4.52227e-06	chr13	100128297	OpenSea
cg00591949	-0.39073	2.07414e-09	4.52227e-06	chr3	191330650	Shore	UTS2B	TSS200
cg04135728	-0.395229	2.09102e-09	4.54732e-06	chr3	71101271	OpenSea
cg20540345	-0.36864	2.1158e-09	4.58939e-06	chr6	96611878	OpenSea
cg02504211	-0.614351	2.16606e-09	4.68263e-06	chr3	195094705	OpenSea
cg04049051	-0.48484	2.17616e-09	4.68263e-06	chr2	205700678	OpenSea
cg14505608	-0.322069	2.18151e-09	4.68263e-06	chr2	25708196	OpenSea
cg23259038	-0.364854	2.18434e-09	4.68263e-06	chr1	235492836	OpenSea
cg08595439	-0.373926	2.18653e-09	4.68263e-06	chr13	42405891	OpenSea
cg17328407	-0.371734	2.19988e-09	4.6993e-06	chr5	157861513	Shelf
cg21307484	-0.277261	2.2116e-09	4.7124e-06	chr22	37150180	OpenSea	IL2RB	TSS1500
cg11824750	-0.361438	2.22679e-09	4.7328e-06	chr20	3907390	OpenSea
cg16914953	-0.260121	2.2506e-09	4.77139e-06	chr7	101155528	Shore
cg03746125	-0.379964	2.30555e-09	4.87565e-06	chr2	164914484	OpenSea
cg11534154	-0.422353	2.33449e-09	4.91842e-06	chr8	134565148	OpenSea	ZFAT	exon_12
cg05984226	-0.347681	2.33744e-09	4.91842e-06	chr3	191359129	OpenSea
cg14933225	-0.42915	2.35028e-09	4.93315e-06	chr7	55527464	OpenSea	VOPP1	TSS1500
cg04669022	-0.43789	2.37928e-09	4.97101e-06	chr6	4789423	OpenSea
cg17346017	-0.324115	2.3801e-09	4.97101e-06	chr5	40653532	OpenSea
cg17680837	-0.22615	2.43515e-09	5.06323e-06	chr12	57093594	OpenSea	NAB2	exon_6
cg22525433	-0.351691	2.43741e-09	5.06323e-06	chr17	40597992	OpenSea
cg13621818	-0.413626	2.44226e-09	5.06323e-06	chr9	37409540	OpenSea
cg11693424	-0.353227	2.4566e-09	5.08048e-06	chr4	98581463	OpenSea
cg12645712	-0.324388	2.48889e-09	5.12577e-06	chr8	63008146	OpenSea
cg16621079	-0.471619	2.49642e-09	5.12577e-06	chr11	74019979	OpenSea
cg11527921	-0.311615	2.49925e-09	5.12577e-06	chr2	165897518	OpenSea
cg16408820	-0.443014	2.5028e-09	5.12577e-06	chr8	133153117	OpenSea
cg16128973	-0.620808	2.52439e-09	5.1494e-06	chr15	42457638	OpenSea	ZNF106;ZNF106	TSS200;TSS200
cg26865263	-0.334868	2.52688e-09	5.1494e-06	chr18	9066932	OpenSea
cg14959707	-0.426819	2.53265e-09	5.1494e-06	chr16	11782535	OpenSea
cg08026836	-0.407715	2.55087e-09	5.15758e-06	chr3	150743692	OpenSea
cg14278148	-0.379665	2.55399e-09	5.15758e-06	chr9	111901346	Shelf
cg11868273	-0.394221	2.55501e-09	5.15758e-06	chr14	92589391	OpenSea
cg16554785	-0.328909	2.56162e-09	5.15858e-06	chr11	69547168	OpenSea
cg19122723	-0.340043	2.57135e-09	5.16585e-06	chr18	13611212	OpenSea	LDLRAD4;LDLRAD4;LDLRAD4	TSS1500;TSS1500;TSS1500
cg22928365	-0.342156	2.5794e-09	5.16793e-06	chr3	42057683	OpenSea
cg04746287	-0.311851	2.58463e-09	5.16793e-06	chr6	14094513	OpenSea
cg11008803	-0.369747	2.59268e-09	5.1715e-06	chr7	50197743	OpenSea
cg04757806	0.702667	2.60187e-09	5.1715e-06	chr11	94545429	Island	FUT4;PIWIL4-AS1	exon_1;exon_5
cg01727923	-0.421692	2.6048e-09	5.1715e-06	chr2	98027920	OpenSea
cg11744787	-0.403146	2.61429e-09	5.17502e-06	chr10	45253428	OpenSea
cg06285032	-0.331007	2.62681e-09	5.17502e-06	chr4	13611404	OpenSea
cg08286566	-0.493756	2.62855e-09	5.17502e-06	chr5	95883965	OpenSea
cg27564955	-0.250794	2.63111e-09	5.17502e-06	chr1	33058594	OpenSea
cg01789471	-0.423274	2.64334e-09	5.17735e-06	chr14	91410198	OpenSea
cg25044615	0.276748	2.64457e-09	5.17735e-06	chr1	100631501	OpenSea
cg22949006	-0.343421	2.65101e-09	5.17793e-06	chr17	75320486	OpenSea	GRB2;GRB2	exon_6;exon_5
cg03789038	-0.44498	2.65713e-09	5.17793e-06	chr15	44671080	OpenSea
cg08933467	-0.416366	2.71618e-09	5.28079e-06	chr1	157806900	OpenSea
cg25823085	-0.721836	2.76793e-09	5.36903e-06	chr7	87476100	Shore	ABCB4;ABCB4;ABCB4	TSS1500;TSS1500;TSS1500
cg05753072	-0.421377	2.77948e-09	5.37207e-06	chr15	79015560	OpenSea
cg25141265	-0.218835	2.78223e-09	5.37207e-06	chr2	60353187	OpenSea
cg08549220	-0.281234	2.806e-09	5.40559e-06	chr5	134446139	OpenSea
cg14007076	-0.350776	2.8211e-09	5.42231e-06	chr12	31662358	Shelf
cg04842755	-0.426338	2.86445e-09	5.49312e-06	chr3	46974445	Shore
cg26908895	-0.399393	2.90449e-09	5.55726e-06	chr3	151265943	OpenSea
cg01884715	-0.411644	2.93359e-09	5.59208e-06	chr17	75320373	OpenSea	GRB2;GRB2	exon_6;exon_5
cg09658958	-0.33104	2.94556e-09	5.59208e-06	chr8	55991700	OpenSea
cg11187739	-0.243272	2.94648e-09	5.59208e-06	chr7	28119509	OpenSea
cg19126910	-0.358045	2.94919e-09	5.59208e-06	chr11	111378934	OpenSea
cg21756782	-0.371291	2.98526e-09	5.63071e-06	chr19	5974675	Shelf
cg01460835	-0.386182	2.9988e-09	5.63071e-06	chr11	10489172	OpenSea
cg05983613	-0.326226	3.00037e-09	5.63071e-06	chr3	191296429	OpenSea
cg01604264	-0.391801	3.00659e-09	5.63071e-06	chr1	172185135	OpenSea
cg09364675	-0.311362	3.00866e-09	5.63071e-06	chr16	24980730	OpenSea
cg06412241	-0.407158	3.00964e-09	5.63071e-06	chr2	200468933	OpenSea
cg13223677	-0.404358	3.01951e-09	5.63071e-06	chr6	10534540	OpenSea
cg12647054	-0.412777	3.0263e-09	5.63071e-06	chr12	4119523	OpenSea
cg05425600	-0.296601	3.0297e-09	5.63071e-06	chr3	122679897	Shore	PARP14	TSS1500
cg00347500	-0.373651	3.04235e-09	5.63071e-06	chr2	189834333	OpenSea
cg13630694	-0.384657	3.04876e-09	5.63071e-06	chr17	30921399	Shore	ADAP2;ADAP2;ADAP2;ADAP2;ADAP2	TSS1500;TSS1500;TSS1500;TSS1500;TSS1500
cg13605555	-0.339381	3.04964e-09	5.63071e-06	chr9	36153316	OpenSea
cg03395573	-0.410296	3.05634e-09	5.63075e-06	chr2	108629871	OpenSea
cg01922475	-0.322916	3.10909e-09	5.71546e-06	chr1	226133123	OpenSea
cg10195619	-0.542607	3.13091e-09	5.74306e-06	chr14	31015290	OpenSea	MIR624	TSS1500
cg24782904	-0.547998	3.14145e-09	5.74989e-06	chr8	102931629	OpenSea
cg06478249	-0.584054	3.15119e-09	5.75523e-06	chr3	187025468	OpenSea
cg24575926	-0.351451	3.1894e-09	5.81243e-06	chr10	74751052	OpenSea
cg26521448	-0.331894	3.1985e-09	5.81645e-06	chr16	11782570	OpenSea
cg13506158	-0.38634	3.2227e-09	5.84786e-06	chr3	191330588	Shore	UTS2B	TSS200
cg24701602	-0.256709	3.24668e-09	5.87874e-06	chr20	62182245	Shore	SS18L1;SS18L1;SS18L1;SS18L1;SS18L1;SS18L1;MTG2;MTG2;MTG2;MTG2;MTG2;MTG2;MTG2;MTG2;MTG2;MTG2;MTG2;MTG2;MTG2;MTG2;MTG2;MTG2;MTG2	exon_12;3UTR;exon_11;3UTR;exon_13;exon_12;TSS1500;TSS1500;TSS1500;TSS1500;TSS1500;TSS1500;TSS1500;TSS1500;TSS1500;TSS1500;TSS1500;TSS1500;TSS1500;TSS1500;TSS1500;TSS1500;TSS1500
cg12743031	-0.46441	3.27075e-09	5.90881e-06	chr8	27361995	OpenSea
cg13051970	-0.27379	3.27868e-09	5.90881e-06	chr7	50561271	OpenSea	DDC;DDC;DDC;DDC;DDC;DDC;DDC;DDC;DDC;DDC;DDC;DDC	TSS200;TSS1500;TSS200;TSS1500;TSS200;TSS1500;TSS200;TSS1500;TSS200;TSS1500;TSS200;TSS1500
cg17819085	-0.363493	3.2843e-09	5.90881e-06	chr1	234987056	OpenSea
cg11685223	-0.265365	3.31453e-09	5.95051e-06	chr20	23363533	Shore	GZF1	TSS1500
cg04086935	-0.417883	3.32276e-09	5.95262e-06	chr6	5314726	OpenSea
cg15822093	-0.390567	3.35782e-09	6.00269e-06	chr21	25189008	OpenSea
cg06475245	-0.326669	3.37915e-09	6.02805e-06	chr12	110668131	OpenSea
cg03651509	-0.403608	3.43382e-09	6.1098e-06	chr1	179299195	OpenSea
cg23431787	-0.576263	3.43946e-09	6.1098e-06	chr18	35409007	OpenSea
cg24925028	-0.307406	3.44699e-09	6.11031e-06	chr6	11830300	OpenSea
cg11003133	-0.44815	3.57129e-09	6.31739e-06	chr1	159076601	OpenSea
cg15295948	-0.43326	3.59234e-09	6.34133e-06	chr2	65026947	OpenSea
cg09073497	-0.355874	3.62542e-09	6.38636e-06	chr12	14191865	OpenSea
cg16621078	-0.423069	3.64059e-09	6.39972e-06	chr11	74019924	OpenSea
cg08582164	-0.371391	3.679e-09	6.4538e-06	chr9	81827946	OpenSea
cg14180330	-0.339614	3.69856e-09	6.47465e-06	chr5	40224359	OpenSea
cg12912323	-0.434747	3.71406e-09	6.48832e-06	chr16	66549141	Shore	TK2	exon_1
cg01150646	-0.298748	3.77189e-09	6.56818e-06	chr17	1474010	Shore
cg20763765	-0.340131	3.78465e-09	6.56818e-06	chr14	100140262	Shelf
cg17032689	-0.380788	3.79008e-09	6.56818e-06	chr11	102304852	OpenSea
cg10877430	-0.650433	3.79692e-09	6.56818e-06	chr12	113089531	Shelf
cg03887528	-0.378751	3.7987e-09	6.56818e-06	chr2	230225816	OpenSea	SP140;SP140;SP140;SP140;SP140;SP140;SP140;SP140;SP140;SP140;SP110;SP110;SP110;SP110;SP110	5UTR;exon_1;5UTR;exon_1;5UTR;exon_1;5UTR;exon_1;5UTR;exon_1;TSS200;TSS200;TSS200;TSS200;TSS200
cg13279847	-0.338383	3.81938e-09	6.58675e-06	chr10	35149484	OpenSea
cg20793224	-0.304599	3.82505e-09	6.58675e-06	chr15	90419728	OpenSea
cg19750321	-0.356523	3.85908e-09	6.61452e-06	chr1	150836497	OpenSea
cg12273426	-0.315195	3.86201e-09	6.61452e-06	chr9	5438510	Shore	PLGRKT	TSS1500
cg03541550	-0.354789	3.86469e-09	6.61452e-06	chr2	134294339	OpenSea
cg11400153	-0.442068	3.90651e-09	6.66431e-06	chr4	153486596	OpenSea
cg17067710	-0.327035	3.90958e-09	6.66431e-06	chr11	128323504	OpenSea
cg00714874	-0.250927	3.92209e-09	6.67216e-06	chr1	161709671	OpenSea
cg27426713	-0.361866	3.97213e-09	6.74369e-06	chr6	89354266	Shore
cg11180237	-0.441025	3.98722e-09	6.7448e-06	chr1	23577305	OpenSea
cg10923074	-0.253158	3.98877e-09	6.7448e-06	chr14	70184326	Shelf
cg03394664	-0.40705	4.00268e-09	6.75478e-06	chr21	42218059	Shore	ABCG1;ABCG1	TSS1500;TSS1500
cg12388888	-0.263795	4.01714e-09	6.76565e-06	chr19	54617019	OpenSea	LILRB1;LILRB1;LILRB1;LILRB1;LILRB1;LILRB1;LILRB1	5UTR;exon_1;5UTR;exon_1;5UTR;exon_1;TSS200
cg13185289	-0.498662	4.02783e-09	6.77015e-06	chr1	1776218	Shore
cg21253189	-0.567901	4.06568e-09	6.80742e-06	chr16	21360098	OpenSea
cg00676984	-0.313763	4.06615e-09	6.80742e-06	chr7	2312506	Shore
cg00713460	-0.364374	4.09011e-09	6.83398e-06	chr10	73993619	OpenSea
cg17184370	-0.401974	4.14886e-09	6.91845e-06	chr7	69839765	OpenSea
cg06460868	-0.341659	4.24226e-09	7.06025e-06	chr19	51549649	OpenSea
cg18707120	-0.449442	4.26527e-09	7.08456e-06	chr7	36943230	OpenSea
cg08120692	-0.436018	4.31893e-09	7.1596e-06	chr7	149410171	OpenSea
cg19746681	-0.277961	4.3468e-09	7.17962e-06	chr15	38058933	OpenSea
cg04204337	-0.472199	4.34802e-09	7.17962e-06	chr2	223956575	Shore	MRPL44	TSS1500
cg26244575	-0.276953	4.38244e-09	7.22232e-06	chr12	75960235	OpenSea
cg05976481	-0.345137	4.40175e-09	7.23435e-06	chr12	92131192	OpenSea
cg17626378	-0.294765	4.40689e-09	7.23435e-06	chr3	53845482	Shore	IL17RB	TSS1500
cg17318188	-0.360898	4.41789e-09	7.23541e-06	chr12	14613698	OpenSea
cg25784565	-0.412104	4.42469e-09	7.23541e-06	chr17	50131112	Shore	SAMD14;SAMD14	TSS1500;TSS1500
cg19016062	-0.304732	4.43869e-09	7.24427e-06	chr10	5862598	OpenSea	ANKRD16;ANKRD16	3UTR;exon_8
cg03216690	-0.367319	4.45445e-09	7.25595e-06	chr2	100114412	OpenSea
cg23654793	-0.302108	4.48066e-09	7.28459e-06	chr19	16117741	OpenSea
cg10056061	-0.207942	4.49044e-09	7.28645e-06	chr12	74112593	OpenSea
cg18488660	-0.368021	4.51967e-09	7.3198e-06	chr14	31488308	OpenSea	GPR33	TSS1500
cg12551957	-0.484285	4.53561e-09	7.33154e-06	chr7	5495375	Shore
cg27424960	-0.310923	4.57446e-09	7.38021e-06	chr6	12370044	OpenSea
cg08232500	-0.393419	4.5968e-09	7.4021e-06	chr8	8286063	OpenSea
cg05449238	-0.389709	4.61565e-09	7.4183e-06	chr3	125120639	OpenSea	SLC12A8;SLC12A8	exon_6;exon_7
cg02225867	-0.310089	4.6353e-09	7.43571e-06	chr5	72301809	OpenSea
cg12551718	-0.372141	4.65317e-09	7.4502e-06	chr4	13379433	OpenSea
cg26857968	-0.307341	4.68134e-09	7.48111e-06	chr2	230203104	OpenSea
cg24379812	-0.357189	4.71549e-09	7.51239e-06	chr2	73986265	Shore	TET3;TET3	5UTR;exon_2
cg04819260	-0.434217	4.71871e-09	7.51239e-06	chr22	46421464	OpenSea
cg04579507	-0.278513	4.73271e-09	7.52047e-06	chr12	21171651	OpenSea
cg26734930	-0.330544	4.74323e-09	7.52199e-06	chr8	119644187	OpenSea
cg04599830	-0.402139	4.75149e-09	7.52199e-06	chr10	62671229	OpenSea
cg25089643	-0.389036	4.78487e-09	7.54814e-06	chr12	116336158	OpenSea
cg26888012	-0.439312	4.79419e-09	7.54814e-06	chr6	31123606	OpenSea
cg17653942	-0.375241	4.80054e-09	7.54814e-06	chr3	42088942	OpenSea
cg02867514	-0.344207	4.80379e-09	7.54814e-06	chr17	35880337	OpenSea	CCL5;CCL5;CCL5;CCL5	exon_1;5UTR;exon_1;5UTR
cg14707665	-0.393702	4.84018e-09	7.58123e-06	chr10	14584191	OpenSea
cg23205886	-0.321708	4.84282e-09	7.58123e-06	chr5	139276077	Shore	SNORA74D	TSS200
cg06860267	-0.287775	4.89097e-09	7.63623e-06	chr2	156456862	OpenSea
cg25616056	-0.378805	4.89871e-09	7.63623e-06	chr1	24925672	Shelf
cg19515108	-0.359109	4.90616e-09	7.63623e-06	chr12	123115326	OpenSea
cg11036151	-0.382195	4.91415e-09	7.63623e-06	chr12	46108696	OpenSea
cg01481224	-0.346587	4.96992e-09	7.70532e-06	chr7	47720909	OpenSea
cg07217718	-0.384407	4.97687e-09	7.70532e-06	chr18	3585486	OpenSea
cg10958539	-0.3258	5.03751e-09	7.77928e-06	chr7	44633608	OpenSea
cg10958543	-0.337379	5.04309e-09	7.77928e-06	chr7	44633886	OpenSea
cg23262619	-0.352619	5.19503e-09	7.99904e-06	chr15	41429299	OpenSea
cg20000806	-0.372738	5.22091e-09	8.02424e-06	chr14	102807632	OpenSea
cg20840157	-0.395249	5.26846e-09	8.07387e-06	chr16	81335833	OpenSea
cg12304254	-0.224326	5.27757e-09	8.07387e-06	chr8	23221039	Shelf
cg14807945	-0.397231	5.2819e-09	8.07387e-06	chr2	144431535	OpenSea
cg05741884	-0.476745	5.36268e-09	8.18252e-06	chr3	160554170	OpenSea
cg16209730	-0.459876	5.37712e-09	8.18973e-06	chr11	36354803	OpenSea
cg06949933	-0.344933	5.40252e-09	8.2136e-06	chr2	61179356	Shore
cg11681353	-0.272795	5.46439e-09	8.29272e-06	chr3	42713743	OpenSea
cg12493107	-0.215686	5.4798e-09	8.30117e-06	chr20	23363442	Shore	GZF1	TSS1500
cg13152557	-0.390806	5.68904e-09	8.6027e-06	chr2	108608927	OpenSea
cg01197869	-0.288741	5.74476e-09	8.67142e-06	chr1	110788120	OpenSea
cg10910629	-0.295721	5.78605e-09	8.71815e-06	chr12	94109379	OpenSea
cg06650496	-0.424694	5.81633e-09	8.73484e-06	chr4	146062093	OpenSea
cg08624834	-0.371152	5.81992e-09	8.73484e-06	chr1	169681434	OpenSea
cg10207459	-0.353646	5.82818e-09	8.73484e-06	chr9	131725140	OpenSea
cg01864326	-0.355023	5.85553e-09	8.75186e-06	chr6	53188574	OpenSea
cg05931054	-0.327373	5.86028e-09	8.75186e-06	chr6	11654413	OpenSea
cg11024441	-0.347713	5.8835e-09	8.77101e-06	chr2	224971504	OpenSea
cg01503516	-0.328904	5.92988e-09	8.81832e-06	chr15	84659175	Shore	NMB;NMB	TSS1500;TSS1500
cg11832095	-0.35048	5.93614e-09	8.81832e-06	chr20	62654361	Shelf
cg23317091	-0.332926	5.97831e-09	8.86536e-06	chr18	21106136	OpenSea
cg07563556	-0.402678	6.03045e-09	8.927e-06	chr4	6970393	OpenSea
cg27232680	-0.302054	6.05306e-09	8.94478e-06	chr10	96244523	OpenSea
cg21155663	-0.439455	6.06563e-09	8.94768e-06	chr4	184504552	OpenSea
cg01890333	-0.397785	6.08503e-09	8.96008e-06	chr3	41525861	OpenSea
cg22251804	-0.361648	6.09528e-09	8.96008e-06	chr17	16964849	OpenSea
cg10018644	-0.402784	6.22918e-09	9.13515e-06	chr7	77556532	OpenSea
cg04985318	-0.466814	6.23603e-09	9.13515e-06	chr11	66611661	OpenSea
cg22991506	-0.312913	6.25278e-09	9.13605e-06	chr14	50001523	Shore	LINC01588	exon_3
cg12043187	-0.398949	6.2583e-09	9.13605e-06	chr1	226786732	OpenSea
cg05590570	-0.431933	6.30832e-09	9.19317e-06	chr6	149468743	OpenSea
cg05837922	-0.338654	6.37922e-09	9.28047e-06	chr2	127700759	Shore	SFT2D3	TSS1500
cg22459858	-0.379455	6.41541e-09	9.31705e-06	chr9	112076905	OpenSea
cg16533359	-0.454308	6.43374e-09	9.32763e-06	chr6	11710364	OpenSea
cg24639972	-0.383626	6.54416e-09	9.47015e-06	chr4	78737072	OpenSea
cg00607630	-0.35721	6.5545e-09	9.47015e-06	chr16	8936236	OpenSea
cg15111872	-0.486854	6.57863e-09	9.48651e-06	chr18	22823073	OpenSea
cg12494603	-0.459061	6.6072e-09	9.48651e-06	chr7	40715671	OpenSea
cg24223175	-0.387883	6.61082e-09	9.48651e-06	chr19	16586875	OpenSea
cg17755545	-0.394464	6.61851e-09	9.48651e-06	chr2	165587465	OpenSea
cg06076378	-0.38659	6.62204e-09	9.48651e-06	chr2	30326223	OpenSea
cg15130393	-0.442073	6.63511e-09	9.48913e-06	chr10	63553195	OpenSea
cg15149219	-0.401181	6.77558e-09	9.67363e-06	chr14	22556058	OpenSea
cg03764544	-0.327027	6.84599e-09	9.75764e-06	chr1	33369412	OpenSea
cg06639923	-0.340029	6.87556e-09	9.78326e-06	chr7	5495347	Shore
cg21610125	-0.317397	6.90845e-09	9.80691e-06	chr20	51529549	OpenSea
cg14749877	-0.405611	6.92214e-09	9.80691e-06	chr17	31919973	Shelf
cg08610921	-0.3416	6.92705e-09	9.80691e-06	chr1	175306859	OpenSea
cg06175418	-0.526193	6.95235e-09	9.82625e-06	chr5	134118083	Shelf
cg06581317	-0.255279	6.96842e-09	9.83249e-06	chr20	48642788	OpenSea
cg10985070	-0.462397	7.00402e-09	9.86622e-06	chr7	47362055	OpenSea
cg22427015	-0.365368	7.02149e-09	9.87363e-06	chr17	32569566	OpenSea
cg17727820	-0.421612	7.03269e-09	9.87363e-06	chr1	92976505	OpenSea
cg14518276	-0.406451	7.04814e-09	9.87889e-06	chr9	120924992	Shelf
cg18009069	-0.413593	7.09108e-09	9.92259e-06	chr5	78764177	OpenSea
cg10654162	-0.319439	7.11161e-09	9.93485e-06	chr7	7201611	OpenSea
cg00177542	-0.438364	7.12375e-09	9.93536e-06	chr1	8632280	OpenSea
cg08385375	-0.318991	7.16374e-09	9.97465e-06	chr5	34854607	OpenSea
cg26069271	-0.339062	7.2371e-09	1.00264e-05	chr16	19210830	OpenSea
cg11728446	-0.499543	7.23885e-09	1.00264e-05	chr20	59124188	OpenSea
cg13991617	-0.425014	7.24442e-09	1.00264e-05	chr10	5862665	OpenSea	ANKRD16;ANKRD16	3UTR;exon_8
cg10250426	-0.331701	7.25986e-09	1.00264e-05	chr6	157761381	OpenSea
cg24462247	-0.383934	7.27295e-09	1.00264e-05	chr4	1769110	Shore
cg00586720	-0.359128	7.28529e-09	1.00264e-05	chr1	36232830	OpenSea
cg10221624	-0.432744	7.29519e-09	1.00264e-05	chr2	159922704	OpenSea
cg12483843	-0.281344	7.29595e-09	1.00264e-05	chr10	59907329	Shore	CCDC6	TSS1500
cg01089538	-0.327957	7.35899e-09	1.00966e-05	chr3	187027854	OpenSea
cg04010868	-0.292273	7.37236e-09	1.00985e-05	chr16	11782525	OpenSea
cg09296510	-0.482387	7.41839e-09	1.01451e-05	chr6	25370583	OpenSea
cg17516947	-0.354784	7.47515e-09	1.02061e-05	chr12	41764347	OpenSea
cg13081658	-0.342103	7.52225e-09	1.02539e-05	chr8	124527155	OpenSea
cg10728551	-0.375949	7.54597e-09	1.02696e-05	chr7	18509389	OpenSea	HDAC9;HDAC9;HDAC9;HDAC9	5UTR;exon_1;5UTR;exon_1
cg22381443	-0.303205	7.64088e-09	1.0362e-05	chr8	51663417	OpenSea
cg20741105	-0.343863	7.64953e-09	1.0362e-05	chr7	43647290	OpenSea	COA1;COA1;COA1;COA1;COA1;COA1;COA1;COA1	3UTR;exon_4;3UTR;exon_3;3UTR;exon_4;3UTR;exon_4
cg11442606	-0.371388	7.65069e-09	1.0362e-05	chr5	131274626	OpenSea
cg03797660	-0.513631	7.6993e-09	1.0372e-05	chr16	88968820	Shore
cg02896759	-0.380641	7.70099e-09	1.0372e-05	chr2	62305889	OpenSea
cg23280720	-0.37053	7.70327e-09	1.0372e-05	chr6	139162056	OpenSea
cg03270204	-0.464925	7.70726e-09	1.0372e-05	chr6	30883861	Shore	DDR1;DDR1;DDR1;DDR1;DDR1;DDR1;DDR1;DDR1;DDR1;DDR1;DDR1;DDR1;DDR1;DDR1;DDR1;DDR1;DDR1;DDR1	TSS1500;TSS1500;TSS1500;TSS1500;TSS1500;TSS1500;TSS1500;TSS1500;TSS1500;TSS1500;TSS1500;TSS1500;TSS1500;TSS1500;TSS1500;TSS1500;TSS1500;TSS200
cg07713291	-0.497621	7.73561e-09	1.03936e-05	chr6	16577034	OpenSea
cg03915429	-0.411309	7.80894e-09	1.04754e-05	chr2	223950575	OpenSea
cg24255209	-0.465185	7.83749e-09	1.0497e-05	chr11	73152763	OpenSea
cg04587617	-0.624921	7.86541e-09	1.05177e-05	chr17	39751691	Shelf
cg25335609	-0.350617	7.89488e-09	1.05404e-05	chr20	47416861	OpenSea
cg06536988	-0.382735	8.06234e-09	1.07376e-05	chr4	152665288	OpenSea
cg02892132	-0.361223	8.06799e-09	1.07376e-05	chr16	19210865	OpenSea
cg07103517	-0.351269	8.09173e-09	1.07467e-05	chr7	50308889	Shelf	IKZF1;IKZF1;IKZF1;IKZF1;IKZF1;IKZF1	5UTR;exon_1;5UTR;exon_1;5UTR;exon_1
cg08753560	-0.351534	8.10722e-09	1.07467e-05	chr7	35575917	OpenSea
cg16948145	-0.351457	8.11305e-09	1.07467e-05	chr11	67272652	OpenSea
cg25756434	-0.422233	8.15659e-09	1.07874e-05	chr1	206932473	OpenSea	PIGR	exon_8
cg09948374	-0.39846	8.17937e-09	1.08006e-05	chr1	174875379	OpenSea	RABGAP1L	TSS200
cg26301707	-0.292662	8.20159e-09	1.08017e-05	chr22	37225481	OpenSea	RAC2;RAC2	3UTR;exon_7
cg05304729	-0.325076	8.21437e-09	1.08017e-05	chr1	158830234	OpenSea	MNDA	TSS1500
cg27225991	-0.228772	8.21857e-09	1.08017e-05	chr4	40516940	OpenSea	RBM47	TSS1500
cg16021052	-0.397955	8.29642e-09	1.0887e-05	chr5	172223981	OpenSea
cg24687287	-0.374708	8.32578e-09	1.09086e-05	chr19	38699154	OpenSea
cg13327838	-0.379008	8.42917e-09	1.1027e-05	chr11	111364430	OpenSea
cg16515966	-0.250634	8.45333e-09	1.10414e-05	chr12	113130355	OpenSea
cg18140642	-0.345689	8.49274e-09	1.10758e-05	chr1	235931505	OpenSea
cg19734506	-0.294187	8.58211e-09	1.11736e-05	chr14	77122757	Shelf
cg20832020	-0.366161	8.59484e-09	1.11736e-05	chr3	114294065	OpenSea	TIGIT	exon_1
cg09023816	-0.410012	8.60747e-09	1.11736e-05	chr14	22538691	OpenSea
cg18765627	-0.431291	8.65383e-09	1.12165e-05	chr17	78768462	OpenSea
cg17152801	-0.226493	8.67882e-09	1.12304e-05	chr2	24919232	Shore
cg14773603	-0.421677	8.70032e-09	1.12304e-05	chr20	47392805	OpenSea
cg25792138	-0.336367	8.70447e-09	1.12304e-05	chr10	59876419	OpenSea
cg25309768	-0.393155	8.73779e-09	1.12562e-05	chr16	47047678	OpenSea
cg03796224	-0.33518	8.7699e-09	1.12803e-05	chr8	30526111	OpenSea
cg14153689	-0.424781	8.87502e-09	1.13916e-05	chr4	10730779	OpenSea
cg19348050	-0.416866	8.88344e-09	1.13916e-05	chr20	19026200	OpenSea
cg22376758	-0.273536	8.98904e-09	1.15095e-05	chr6	2891816	Island
cg09825327	-0.266725	9.00989e-09	1.15188e-05	chr1	211329877	Shelf
cg01371776	-0.377658	9.13021e-09	1.16549e-05	chr20	59048194	OpenSea
cg16499236	-0.367828	9.20003e-09	1.17263e-05	chr11	66619159	Shore
cg11722595	-0.374972	9.22238e-09	1.17371e-05	chr6	116445422	OpenSea
cg17361576	-0.358119	9.26885e-09	1.17785e-05	chr18	70036867	OpenSea
cg17315172	-0.402961	9.28948e-09	1.17869e-05	chr12	14284281	OpenSea
cg24099084	-0.313114	9.38787e-09	1.18939e-05	chr19	10386186	OpenSea
cg21774136	-0.360245	9.46815e-09	1.19776e-05	chr1	8533436	OpenSea
cg06691963	-0.437655	9.52528e-09	1.20178e-05	chr3	71100448	OpenSea
cg03169242	-0.297451	9.52843e-09	1.20178e-05	chr11	9617072	Shelf
cg06506936	-0.344042	9.56209e-09	1.20423e-05	chr12	67758226	OpenSea
cg02295831	-0.249521	9.60497e-09	1.20782e-05	chr3	16374660	OpenSea
cg06629713	-0.448755	9.62841e-09	1.20897e-05	chr2	60353424	OpenSea
cg10325253	-0.260218	9.70085e-09	1.21626e-05	chr17	60088935	OpenSea	WFDC21P	TSS1500
cg05299836	-0.252714	9.72538e-09	1.21752e-05	chr16	31107746	Shore	BCKDK;BCKDK;BCKDK	TSS1500;TSS1500;TSS1500
cg12492087	-0.709452	9.75005e-09	1.2188e-05	chr15	42457687	OpenSea	ZNF106;ZNF106	TSS200;TSS200
cg15215531	-0.403157	9.77836e-09	1.22053e-05	chr10	72245338	OpenSea
cg03816240	-0.404133	9.83195e-09	1.22541e-05	chr13	46374075	OpenSea
cg15264991	-0.202139	9.88777e-09	1.23055e-05	chr12	6957400	OpenSea
cg26561582	-0.349873	9.93218e-09	1.23426e-05	chr22	50470728	Shelf
cg22441948	-0.470819	9.9701e-09	1.23715e-05	chr5	126969895	OpenSea
cg00364074	-0.352587	1.00261e-08	1.24082e-05	chr4	70714710	OpenSea
cg16527411	-0.382693	1.00292e-08	1.24082e-05	chr12	92466272	OpenSea	LINC02397	TSS1500
cg24566880	-0.334735	1.01704e-08	1.25298e-05	chr19	42513027	OpenSea
cg06869896	-0.371024	1.01707e-08	1.25298e-05	chr4	98203660	OpenSea
cg03572505	-0.349433	1.01719e-08	1.25298e-05	chr2	202643319	OpenSea
cg09292244	-0.307073	1.02165e-08	1.25664e-05	chr8	8325102	OpenSea
cg17629820	-0.385006	1.02496e-08	1.25744e-05	chr1	204714931	OpenSea
cg25103895	-0.24764	1.02528e-08	1.25744e-05	chr10	62805882	Island	ADO;ADO	exon_1;3UTR
cg11255687	-0.445796	1.02836e-08	1.2588e-05	chr9	112022204	OpenSea
cg25749708	-0.37169	1.02938e-08	1.2588e-05	chr6	159106597	OpenSea
cg16389037	-0.352786	1.03147e-08	1.25953e-05	chr11	60457142	OpenSea
cg23140149	-0.345713	1.0358e-08	1.26299e-05	chr19	37979910	OpenSea
cg17981790	-0.320907	1.0447e-08	1.27177e-05	chr2	16625966	OpenSea
cg24212696	-0.405921	1.04734e-08	1.27177e-05	chr2	111055233	OpenSea
cg27567284	-0.527589	1.04752e-08	1.27177e-05	chr17	67813432	OpenSea
cg26475821	-0.448285	1.04971e-08	1.2726e-05	chr22	46425141	OpenSea
cg03008855	-0.338123	1.05407e-08	1.27462e-05	chr22	24183486	Shelf
cg14270505	-0.376566	1.0544e-08	1.27462e-05	chr9	127154946	OpenSea
cg22979815	-0.232219	1.05856e-08	1.27464e-05	chr17	76728129	Shore
cg19899066	-0.258058	1.05867e-08	1.27464e-05	chr11	72740813	OpenSea
cg22272473	-0.271521	1.05895e-08	1.27464e-05	chr18	63309715	OpenSea
cg12001120	-0.338054	1.06851e-08	1.28431e-05	chr2	218886620	Shelf
cg09767011	-0.414057	1.07284e-08	1.28673e-05	chr6	22036467	OpenSea
cg08957513	-0.27398	1.07469e-08	1.28673e-05	chr18	55423693	OpenSea	TCF4;TCF4;TCF4	TSS1500;TSS1500;TSS1500
cg00609227	-0.343525	1.07509e-08	1.28673e-05	chr1	226119532	Shore
cg25393376	-0.3966	1.08006e-08	1.29085e-05	chr1	205275266	OpenSea
cg08224216	-0.417486	1.08251e-08	1.29099e-05	chr5	18698149	OpenSea
cg01063912	-0.3992	1.08394e-08	1.29099e-05	chr7	55527569	OpenSea	VOPP1	TSS1500
cg09026371	-0.359946	1.08523e-08	1.29099e-05	chr5	181199233	Shelf
cg19240569	-0.354595	1.0863e-08	1.29099e-05	chr11	63564349	OpenSea	PLAAT2	TSS1500
cg08314751	-0.34433	1.09053e-08	1.29419e-05	chr2	39008274	OpenSea
cg23900079	-0.357719	1.09842e-08	1.2996e-05	chr18	54182394	OpenSea
cg00793342	-0.375932	1.09938e-08	1.2996e-05	chr11	67644822	OpenSea	ACY3	exon_7
cg16043888	-0.384329	1.10067e-08	1.2996e-05	chr19	6670854	OpenSea	TNFSF14;TNFSF14;TNFSF14	TSS1500;TSS1500;TSS1500
cg02711637	-0.260905	1.10125e-08	1.2996e-05	chr10	80196475	OpenSea
cg03309738	-0.382971	1.10492e-08	1.30211e-05	chr6	13764010	OpenSea
cg22500027	-0.388132	1.11026e-08	1.30489e-05	chr14	22466582	OpenSea
cg01417207	-0.356471	1.11297e-08	1.30489e-05	chr1	151994487	Shore	S100A10	TSS1500
cg02895736	-0.303739	1.11319e-08	1.30489e-05	chr18	63207324	OpenSea
cg09485437	-0.376124	1.11414e-08	1.30489e-05	chr3	187975708	OpenSea
cg23618466	-0.371288	1.11501e-08	1.30489e-05	chr18	59072938	OpenSea
cg05870818	-0.407032	1.12045e-08	1.30944e-05	chr19	7700133	OpenSea	FCER2	TSS1500
cg26498670	-0.334175	1.12428e-08	1.31209e-05	chr2	231672592	OpenSea
cg19622623	-0.37263	1.12703e-08	1.3135e-05	chr12	85837047	OpenSea	RASSF9	TSS1500
cg06015579	-0.245614	1.13035e-08	1.31554e-05	chr6	2232541	OpenSea
cg15263802	-0.392586	1.13235e-08	1.31605e-05	chr1	38852935	OpenSea
cg05305327	-0.234924	1.13535e-08	1.31773e-05	chr20	33568630	OpenSea
cg24600701	-0.328949	1.13703e-08	1.31787e-05	chr15	49216484	OpenSea
cg07145988	-0.409088	1.14003e-08	1.31952e-05	chr1	8632253	OpenSea
cg02622288	-0.410728	1.14874e-08	1.32778e-05	chr12	92434662	OpenSea
cg10413915	-0.295278	1.15172e-08	1.32941e-05	chr10	80539925	Shelf	SH2D4B	TSS1500
cg19273102	-0.480503	1.15694e-08	1.33361e-05	chr14	22384670	OpenSea
cg23122901	-0.339726	1.16188e-08	1.33731e-05	chr22	19892612	OpenSea
cg25306012	-0.556209	1.16332e-08	1.33731e-05	chr20	45088330	OpenSea
cg15144123	-0.366496	1.1801e-08	1.35476e-05	chr3	47613908	OpenSea
cg09237613	-0.570579	1.18878e-08	1.36287e-05	chr6	18491722	OpenSea
cg01905321	-0.387755	1.19386e-08	1.36588e-05	chr3	121593536	OpenSea
cg24566566	-0.421616	1.19464e-08	1.36588e-05	chr8	10962317	OpenSea
cg06542565	-0.372162	1.19668e-08	1.36635e-05	chr9	123238646	OpenSea
cg01682400	-0.399504	1.19844e-08	1.36652e-05	chr4	108108389	OpenSea
cg13420642	-0.398731	1.20274e-08	1.36957e-05	chr2	7052544	OpenSea
cg07751669	-0.370598	1.20945e-08	1.37339e-05	chr9	111783967	OpenSea	SHOC1	TSS1500
cg14412639	-0.379699	1.21005e-08	1.37339e-05	chr9	34098453	OpenSea	DCAF12	exon_5
cg20399401	-0.36698	1.21098e-08	1.37339e-05	chr15	52709803	OpenSea	FAM214A;FAM214A;FAM214A;FAM214A;FAM214A;FAM214A;FAM214A;FAM214A;FAM214A	5UTR;exon_1;5UTR;exon_1;5UTR;exon_1;5UTR;exon_1;exon_1
cg01835530	-0.394287	1.21566e-08	1.37685e-05	chr4	140719799	OpenSea
cg10816539	-0.374342	1.23492e-08	1.39679e-05	chr3	56800820	Shore
cg10368873	-0.30716	1.23873e-08	1.39922e-05	chr6	167103166	OpenSea
cg02838542	-0.300203	1.242e-08	1.40003e-05	chr9	136224985	OpenSea
cg03309072	-0.431621	1.24379e-08	1.40003e-05	chr12	101932290	OpenSea
cg05579731	-0.257194	1.24442e-08	1.40003e-05	chr11	61880660	OpenSea
cg25045881	-0.303334	1.25597e-08	1.41046e-05	chr20	20201916	OpenSea
cg03324175	-0.272589	1.25745e-08	1.41046e-05	chr11	61356992	OpenSea	CYB561A3;CYB561A3	exon_1;5UTR
cg26376706	-0.393619	1.25871e-08	1.41046e-05	chr2	230615071	OpenSea
cg06658591	-0.49098	1.27577e-08	1.42615e-05	chr14	91242960	OpenSea
cg04401876	-0.383929	1.27609e-08	1.42615e-05	chr19	44942192	OpenSea	APOC4-APOC2;APOC4	TSS200;TSS200
cg22449918	-0.320308	1.28945e-08	1.43917e-05	chr1	178544765	Shore
cg07044414	-0.360275	1.29236e-08	1.43947e-05	chr17	75320541	OpenSea	GRB2;GRB2	exon_6;exon_5
cg11807814	-0.274427	1.29313e-08	1.43947e-05	chr5	40578948	OpenSea
cg06732258	-0.426462	1.30936e-08	1.45562e-05	chr1	27106794	OpenSea
cg05209514	-0.405008	1.31453e-08	1.45903e-05	chr12	68959720	OpenSea
cg05813265	-0.314629	1.31589e-08	1.45903e-05	chr10	95832736	OpenSea
cg20408175	-0.24214	1.32535e-08	1.46759e-05	chr12	53299385	Shore	PFDN5;PFDN5;PFDN5;PFDN5;MYG1	exon_6;3UTR;exon_4;3UTR;TSS1500
cg01204715	-0.367649	1.32723e-08	1.46775e-05	chr1	111723627	OpenSea	INKA2;INKA2;INKA2;INKA2	3UTR;exon_2;3UTR;exon_2
cg14332524	-0.380707	1.35257e-08	1.49381e-05	chr14	65303507	OpenSea
cg25536696	-0.354315	1.35895e-08	1.4989e-05	chr5	40033561	OpenSea
cg06353167	-0.472648	1.36255e-08	1.5009e-05	chr11	2393789	Shelf
cg08639389	-0.330633	1.36492e-08	1.50156e-05	chr4	26994267	OpenSea
cg00076107	-0.356154	1.36834e-08	1.50336e-05	chr12	123085117	OpenSea
cg15611912	-0.268294	1.37429e-08	1.50794e-05	chr10	119541345	Shore
cg10951014	-0.252406	1.37732e-08	1.50877e-05	chr7	44097366	OpenSea
cg02505177	-0.424237	1.37881e-08	1.50877e-05	chr10	101814869	Shelf
cg12897164	-0.391425	1.38041e-08	1.50877e-05	chr8	123517033	OpenSea
cg21840248	-0.327306	1.38251e-08	1.50911e-05	chr1	172639426	OpenSea
cg22685009	-0.357767	1.38592e-08	1.51087e-05	chr5	72301873	OpenSea
cg09572816	-0.3032	1.38823e-08	1.51143e-05	chr14	101774575	OpenSea
cg21362426	-0.371823	1.39307e-08	1.51476e-05	chr16	30115347	OpenSea
cg01754642	-0.378032	1.39709e-08	1.51717e-05	chr3	39108753	Shore	GORASP1;GORASP1;GORASP1;GORASP1;GORASP1	TSS1500;TSS1500;TSS1500;TSS1500;TSS1500
cg17342997	-0.317739	1.39893e-08	1.51721e-05	chr5	110753209	OpenSea
cg03975787	-0.373994	1.40544e-08	1.52232e-05	chr2	197306317	Shelf
cg15860503	-0.29262	1.41829e-08	1.53426e-05	chr10	133362125	Shelf
cg04953120	-0.311487	1.42259e-08	1.53695e-05	chr3	169841532	OpenSea
cg19889669	-0.353945	1.42664e-08	1.53936e-05	chr12	49665137	OpenSea
cg10839320	-0.378449	1.43118e-08	1.54119e-05	chr2	84782074	OpenSea
cg02514475	-0.241875	1.43276e-08	1.54119e-05	chr2	20597471	OpenSea
cg25014229	-0.456237	1.43444e-08	1.54119e-05	chr8	60872467	OpenSea
cg04444027	-0.336744	1.43565e-08	1.54119e-05	chr16	8892235	OpenSea	USP7;USP7;USP7;USP7;USP7;USP7;USP7;USP7;USP7	3UTR;exon_31;3UTR;exon_32;3UTR;exon_31;3UTR;exon_31;exon_31
cg07262457	-0.288617	1.43962e-08	1.54207e-05	chr3	129058528	OpenSea
cg25436157	-0.390443	1.44016e-08	1.54207e-05	chr18	23438598	Shore	TMEM241;TMEM241;TMEM241;TMEM241;TMEM241;TMEM241;TMEM241;TMEM241;TMEM241	TSS1500;TSS1500;TSS1500;TSS1500;TSS1500;TSS1500;TSS1500;TSS1500;TSS1500
cg25918827	-0.438313	1.44331e-08	1.54207e-05	chr2	62306005	OpenSea
cg09001896	-0.401601	1.44378e-08	1.54207e-05	chr3	71053767	OpenSea	FOXP1;FOXP1;FOXP1;FOXP1;FOXP1;FOXP1;FOXP1;FOXP1;FOXP1;FOXP1;FOXP1;FOXP1;FOXP1;FOXP1;FOXP1;FOXP1;FOXP1;FOXP1;FOXP1;FOXP1;FOXP1;FOXP1;FOXP1;FOXP1	exon_8;exon_8;exon_2;5UTR;exon_4;exon_3;5UTR;exon_7;exon_3;5UTR;exon_8;exon_7;exon_8;exon_3;5UTR;exon_3;5UTR;exon_2;5UTR;exon_3;5UTR;exon_8;exon_8;exon_8
cg07842459	-0.434804	1.44563e-08	1.5421e-05	chr1	160545088	OpenSea	CD84;CD84;CD84;CD84;CD84;CD84;CD84;CD84;CD84;CD84	3UTR;exon_8;3UTR;exon_6;3UTR;exon_6;3UTR;exon_8;3UTR;exon_7
cg22014687	-0.424432	1.46478e-08	1.56055e-05	chr2	30156249	OpenSea
cg27204405	-0.166711	1.47169e-08	1.56593e-05	chr1	161709529	OpenSea
cg24203690	-0.440052	1.47953e-08	1.57052e-05	chr6	137931941	OpenSea
cg21551432	-0.324171	1.48041e-08	1.57052e-05	chr16	57358581	OpenSea	CCL22	TSS1500
cg07248017	-0.419721	1.48159e-08	1.57052e-05	chr4	8228962	OpenSea
cg26446062	-0.310835	1.50076e-08	1.58885e-05	chr2	96768157	OpenSea
cg04501020	-0.356461	1.50281e-08	1.58903e-05	chr13	80012447	OpenSea
cg26319641	-0.321279	1.50584e-08	1.59024e-05	chr19	18697131	Shelf
cg17700352	-0.359313	1.50922e-08	1.59182e-05	chr17	64091377	OpenSea
cg03006878	-0.32305	1.52241e-08	1.60231e-05	chr14	22476592	OpenSea
cg09785387	-0.435587	1.52297e-08	1.60231e-05	chr20	38861225	OpenSea
cg03035167	-0.309686	1.53083e-08	1.60858e-05	chr2	200471546	OpenSea
cg03491195	-0.198466	1.53514e-08	1.61109e-05	chr5	107969250	OpenSea
cg23529249	-0.361231	1.53903e-08	1.61317e-05	chr15	69574958	OpenSea
cg03597723	-0.435237	1.54644e-08	1.61894e-05	chr16	17414827	OpenSea
cg18473733	-0.225944	1.55184e-08	1.62088e-05	chr19	16326551	Island
cg22001289	-0.266682	1.55214e-08	1.62088e-05	chr2	74571041	OpenSea
cg04213683	-0.402451	1.55842e-08	1.62222e-05	chr2	224957947	OpenSea
cg16073534	-0.351931	1.55851e-08	1.62222e-05	chr10	124733357	OpenSea
cg20285482	-0.370585	1.56041e-08	1.62222e-05	chr15	40871992	Shore
cg23228450	-0.352459	1.56111e-08	1.62222e-05	chr1	205648974	OpenSea
cg10249373	-0.407945	1.58419e-08	1.64211e-05	chr20	1952835	OpenSea
cg09287933	-0.344897	1.58781e-08	1.64211e-05	chr6	33416696	Shore	CUTA;CUTA;CUTA;CUTA;CUTA	exon_6;exon_6;exon_6;exon_6;exon_5
cg22846816	-0.455164	1.59016e-08	1.64211e-05	chr10	62049098	OpenSea	ARID5B	TSS1500
cg02050700	-0.42183	1.59128e-08	1.64211e-05	chr1	226734761	Shelf
cg15351030	-0.205107	1.59192e-08	1.64211e-05	chr6	149481116	OpenSea
cg17354858	-0.385361	1.59244e-08	1.64211e-05	chr9	37371325	OpenSea
cg16339042	-0.352637	1.59388e-08	1.64211e-05	chr5	119353943	Shore	TNFAIP8	TSS1500
cg08029974	-0.38955	1.5992e-08	1.64558e-05	chr8	55935066	OpenSea
cg19661902	-0.425761	1.60151e-08	1.64595e-05	chr1	197776165	Shore	DENND1B;DENND1B;DENND1B;DENND1B;DENND1B	TSS1500;TSS1500;TSS1500;TSS1500;TSS1500
cg14021478	-0.548972	1.61753e-08	1.66039e-05	chr6	33416760	Shore	CUTA;CUTA;CUTA;CUTA;CUTA	exon_6;exon_6;exon_6;exon_6;exon_5
cg05830347	-0.339857	1.62498e-08	1.66601e-05	chr3	173978016	OpenSea
cg14437602	-0.318124	1.63957e-08	1.67736e-05	chr16	24668555	OpenSea
cg06763464	-0.397742	1.6426e-08	1.67736e-05	chr5	54868658	OpenSea
cg12190325	-0.430568	1.64385e-08	1.67736e-05	chr7	130150867	OpenSea
cg02114912	-0.341645	1.64755e-08	1.67736e-05	chr5	181199247	Shelf
cg02088780	-0.391543	1.64758e-08	1.67736e-05	chr1	229664328	OpenSea
cg12556057	-0.298666	1.64798e-08	1.67736e-05	chr13	23268638	OpenSea
cg05048270	-0.491169	1.65633e-08	1.68383e-05	chr3	66267218	OpenSea
cg03057481	-0.397464	1.66029e-08	1.68583e-05	chr10	95837657	OpenSea
cg07247167	-0.433082	1.665e-08	1.68858e-05	chr19	51388111	OpenSea	LIM2;LIM2	TSS200;TSS200
cg20239639	-0.2564	1.67186e-08	1.69259e-05	chr1	32273892	Shore	LCK	TSS1500
cg27220401	-0.414791	1.67296e-08	1.69259e-05	chr12	47811663	Shore
cg13810195	-0.349261	1.68468e-08	1.70089e-05	chr4	105306643	OpenSea
cg10150281	-0.475188	1.6852e-08	1.70089e-05	chr6	137871273	Shelf	TNFAIP3;TNFAIP3;TNFAIP3	exon_2;exon_2;exon_2
cg20172922	-0.415164	1.69066e-08	1.70252e-05	chr10	4013739	OpenSea
cg27590407	-0.175534	1.6915e-08	1.70252e-05	chr3	31981960	Shore	OSBPL10;OSBPL10	TSS1500;TSS1500
cg22760608	-0.417789	1.69288e-08	1.70252e-05	chr17	59846780	OpenSea
cg01519464	-0.398068	1.70115e-08	1.70881e-05	chr1	24535328	Island	RCAN3;RCAN3;RCAN3;RCAN3;RCAN3;RCAN3;RCAN3;RCAN3;RCAN3;RCAN3;RCAN3;RCAN3;RCAN3;RCAN3;RCAN3;RCAN3;RCAN3;RCAN3;RCAN3;RCAN3	exon_5;3UTR;exon_5;3UTR;exon_5;3UTR;exon_4;3UTR;exon_4;3UTR;exon_3;3UTR;exon_4;3UTR;exon_4;3UTR;exon_2;3UTR;exon_5;3UTR
cg23199006	-0.351479	1.70422e-08	1.70956e-05	chr12	3989261	OpenSea
cg18428022	-0.429096	1.70624e-08	1.70956e-05	chr11	119051848	OpenSea	HYOU1;HYOU1	exon_12;exon_12
cg03040821	-0.391449	1.70797e-08	1.70956e-05	chr1	212792867	Shore	NSL1;NSL1;NSL1;NSL1;NSL1	TSS1500;TSS1500;TSS1500;TSS1500;TSS1500
cg05070544	-0.423794	1.71023e-08	1.70979e-05	chr6	90084230	OpenSea
cg20902975	-0.360509	1.72396e-08	1.72046e-05	chr8	11280894	Shelf
cg14690711	-0.375861	1.72499e-08	1.72046e-05	chr12	131770972	OpenSea
cg13680196	-0.380754	1.73899e-08	1.73239e-05	chr1	116556696	OpenSea
cg20970369	-0.333486	1.75011e-08	1.74004e-05	chr1	111201486	Shelf	DENND2D	TSS1500
cg06632549	-0.368001	1.7508e-08	1.74004e-05	chr6	31562216	OpenSea
cg20732539	-0.384601	1.7565e-08	1.74365e-05	chr16	27404756	OpenSea
cg20378505	-0.394934	1.76006e-08	1.74513e-05	chr2	197131112	OpenSea
cg02371473	-0.355682	1.76408e-08	1.7463e-05	chr13	41463165	OpenSea
cg11380669	-0.458927	1.76559e-08	1.7463e-05	chr11	36569359	OpenSea
cg08425278	-0.393886	1.76745e-08	1.7463e-05	chr20	3799984	Shelf	CDC25B	TSS200
cg26687322	-0.346414	1.77204e-08	1.74879e-05	chr7	106165531	OpenSea
cg14454186	-0.40176	1.77878e-08	1.75184e-05	chr10	3758269	OpenSea
cg27297434	-0.24437	1.78217e-08	1.75184e-05	chr5	173829946	OpenSea
cg25394863	-0.420685	1.78223e-08	1.75184e-05	chr20	51457452	OpenSea
cg01757753	-0.382247	1.78343e-08	1.75184e-05	chr1	193396397	OpenSea
cg04722585	-0.497537	1.78579e-08	1.75212e-05	chr8	60958107	OpenSea
cg25386560	-0.250762	1.78851e-08	1.75274e-05	chr20	50844800	Shelf
cg07400489	-0.328237	1.79332e-08	1.75542e-05	chr17	19703432	OpenSea
cg16348812	-0.31394	1.81221e-08	1.77185e-05	chr20	4949750	OpenSea
cg17427421	-0.335658	1.82965e-08	1.78521e-05	chr9	109967406	OpenSea
cg27411072	-0.432552	1.83439e-08	1.78521e-05	chr11	16890408	OpenSea
cg06376482	-0.523416	1.83441e-08	1.78521e-05	chr8	94663783	OpenSea
cg16280132	-0.546471	1.8354e-08	1.78521e-05	chr6	31572682	OpenSea	LOC100287329	exon_1
cg06977072	-0.417363	1.83645e-08	1.78521e-05	chr6	99342190	OpenSea
cg19635302	-0.251062	1.85038e-08	1.79668e-05	chr14	68360382	OpenSea
cg00310412	-0.284256	1.85495e-08	1.79805e-05	chr15	74432577	Shore
cg24511992	-0.28631	1.85605e-08	1.79805e-05	chr7	151350949	OpenSea
cg12959966	-0.332878	1.86744e-08	1.80501e-05	chr3	56725286	OpenSea
cg20786822	-0.352166	1.86751e-08	1.80501e-05	chr22	40765032	OpenSea
cg12152279	-0.316157	1.87436e-08	1.80956e-05	chr8	8950038	OpenSea
cg12627845	-0.466913	1.88534e-08	1.81808e-05	chr8	60525468	OpenSea
cg23863328	-0.400137	1.88753e-08	1.81811e-05	chr10	48671659	OpenSea
cg08035913	-0.355035	1.90069e-08	1.82869e-05	chr11	113840121	OpenSea
cg00872354	-0.389166	1.9101e-08	1.83566e-05	chr14	53613883	OpenSea
cg14036745	-0.365737	1.92482e-08	1.84665e-05	chr11	9597005	OpenSea
cg01278113	-0.352394	1.92652e-08	1.84665e-05	chr2	226970615	OpenSea
cg06746816	0.183896	1.9281e-08	1.84665e-05	chr4	80017007	OpenSea
cg14207470	-0.277808	1.94023e-08	1.8554e-05	chr15	69920083	OpenSea
cg02046245	-0.420859	1.94164e-08	1.8554e-05	chr1	226402377	OpenSea	PARP1	exon_2
cg24790800	-0.405147	1.9545e-08	1.86558e-05	chr7	25968861	OpenSea
cg18506442	-0.33911	1.96124e-08	1.8699e-05	chr8	95229130	OpenSea
cg16222367	-0.304864	1.96744e-08	1.87369e-05	chr7	2203832	OpenSea
cg07900718	0.238123	1.98474e-08	1.88712e-05	chr7	72806019	OpenSea
cg00060796	-0.335039	1.98601e-08	1.88712e-05	chr13	98523560	OpenSea	STK24	TSS1500
cg10077311	-0.377902	1.99105e-08	1.88978e-05	chr2	167129952	OpenSea
cg14162361	-0.354944	1.99785e-08	1.8941e-05	chr9	79834944	OpenSea
cg13215049	-0.351888	2.01585e-08	1.90875e-05	chr3	33048456	OpenSea
cg24452282	-0.337446	2.01782e-08	1.90875e-05	chr6	31574963	OpenSea	TNF	TSS1500
cg16965730	-0.3985	2.02275e-08	1.91127e-05	chr11	118887226	OpenSea
cg15114651	-0.270519	2.03361e-08	1.91938e-05	chr19	46786153	Shore	SLC1A5	TSS1500
cg09766805	-0.446553	2.036e-08	1.91949e-05	chr6	83309626	OpenSea
cg13769792	-0.33712	2.04128e-08	1.92232e-05	chr15	99718014	OpenSea
cg12687824	-0.321932	2.05004e-08	1.92841e-05	chr8	127980629	OpenSea
cg10358574	-0.316965	2.05248e-08	1.92855e-05	chr14	95265410	OpenSea
cg14379422	-0.343441	2.06184e-08	1.9352e-05	chr12	101744225	OpenSea
cg09648720	-0.407135	2.06504e-08	1.93605e-05	chr6	116087533	OpenSea
cg13976911	-0.401262	2.07036e-08	1.93772e-05	chr15	42734441	Shelf
cg14217091	-0.338561	2.07142e-08	1.93772e-05	chr14	102819419	OpenSea
cg07647691	-0.334299	2.07765e-08	1.9414e-05	chr3	191330719	Shore	UTS2B	TSS200
cg03194288	-0.372951	2.08066e-08	1.94207e-05	chr2	98028805	OpenSea
cg07818649	-0.218067	2.09388e-08	1.95224e-05	chr12	47837342	OpenSea
cg26902263	-0.423158	2.10692e-08	1.96223e-05	chr12	120202262	Shore	RPLP0;RPLP0	TSS1500;TSS1500
cg23036613	-0.359206	2.11619e-08	1.96684e-05	chr13	49494350	Shore	SETDB2;SETDB2;SETDB2;SETDB2;SETDB2;SETDB2;SETDB2;SETDB2;SETDB2;SETDB2;SETDB2;SETDB2;SETDB2	exon_14;3UTR;exon_14;3UTR;exon_13;3UTR;exon_12;3UTR;exon_11;3UTR;exon_15;3UTR;exon_15
cg01856892	-0.469678	2.11653e-08	1.96684e-05	chr16	1338727	Shelf
cg16640008	-0.526382	2.12792e-08	1.97525e-05	chr6	159094372	OpenSea
cg16420852	-0.344262	2.13205e-08	1.97691e-05	chr11	62542571	Shelf
cg20653773	-0.375824	2.14825e-08	1.98974e-05	chr15	77181370	OpenSea	PEAK1;PEAK1;PEAK1;PEAK1;PEAK1	exon_7;exon_6;exon_8;exon_7;exon_5
cg10630015	-0.340987	2.1599e-08	1.99834e-05	chr6	403897	OpenSea
cg11301670	-0.336952	2.16732e-08	2.00139e-05	chr6	166949857	OpenSea
cg14655474	-0.403942	2.16795e-08	2.00139e-05	chr22	30023319	OpenSea
cg22995019	-0.374167	2.17219e-08	2.00312e-05	chr17	77492052	OpenSea
cg13353542	-0.474602	2.18779e-08	2.01531e-05	chr9	78211209	OpenSea
cg14477973	-0.400417	2.19471e-08	2.01948e-05	chr17	79398076	OpenSea
cg06616546	-0.372279	2.20463e-08	2.0264e-05	chr9	4208060	OpenSea
cg08528157	-0.429581	2.21923e-08	2.03619e-05	chr20	19935515	OpenSea
cg18814142	-0.339653	2.22012e-08	2.03619e-05	chr14	22495057	OpenSea
cg00916310	-0.30365	2.22337e-08	2.03696e-05	chr10	3810255	OpenSea
cg05310488	-0.351485	2.23442e-08	2.04163e-05	chr13	112908687	OpenSea
cg10723736	-0.39658	2.23769e-08	2.04163e-05	chr11	19410340	OpenSea
cg24763966	-0.424293	2.23973e-08	2.04163e-05	chr14	22476112	OpenSea
cg15892681	-0.388676	2.23996e-08	2.04163e-05	chr11	996018	Shelf
cg17127042	-0.397002	2.24057e-08	2.04163e-05	chr22	37120121	OpenSea
cg14114461	-0.360967	2.24669e-08	2.04209e-05	chr9	111898418	Shore
cg06756701	-0.250541	2.24783e-08	2.04209e-05	chr4	81566322	OpenSea
cg07998983	0.172833	2.24833e-08	2.04209e-05	chr7	132930775	OpenSea
cg20138067	-0.324241	2.27137e-08	2.0608e-05	chr1	203304443	Shore	BTG2	TSS1500
cg03289764	-0.398752	2.28563e-08	2.07151e-05	chr12	9647262	Shore	LOC105369728;LOC374443;LOC374443;LOC374443;LOC374443;LOC374443;LOC374443	exon_2;TSS1500;TSS1500;TSS1500;TSS1500;TSS1500;TSS1500
cg19952521	-0.394162	2.29063e-08	2.07381e-05	chr14	100068152	OpenSea
cg26359045	-0.296319	2.31273e-08	2.08956e-05	chr16	53094441	OpenSea
cg01491603	-0.246485	2.31298e-08	2.08956e-05	chr8	30083517	Shore	SARAF;SARAF	TSS1500;TSS1500
cg18460176	-0.319813	2.32647e-08	2.0995e-05	chr17	28888414	OpenSea
cg20140034	-0.261456	2.33044e-08	2.10039e-05	chr11	111379630	OpenSea	POU2AF1	TSS1500
cg02251850	-0.641818	2.33244e-08	2.10039e-05	chr17	80877703	Shore
cg11180972	-0.350317	2.34071e-08	2.10559e-05	chr12	104672690	OpenSea
cg11639708	-0.449508	2.34416e-08	2.10645e-05	chr6	20208896	Shelf
cg26212321	-0.3653	2.34728e-08	2.1067e-05	chr6	685077	OpenSea
cg04919856	-0.406635	2.34943e-08	2.1067e-05	chr4	37766086	OpenSea
cg15296868	-0.283542	2.35304e-08	2.1077e-05	chr10	80203379	Shore
cg03731316	-0.43416	2.36125e-08	2.11258e-05	chr6	148781198	OpenSea
cg07464217	-0.29381	2.36349e-08	2.11258e-05	chr20	59008208	Shore	CTSZ	TSS1500
cg14149071	-0.282175	2.37128e-08	2.1173e-05	chr9	114989989	OpenSea
cg12520156	-0.376981	2.39349e-08	2.13487e-05	chr8	47362071	OpenSea
cg13523064	-0.280846	2.39864e-08	2.1372e-05	chr12	111433903	OpenSea	SH2B3	TSS1500
cg19352832	-0.376089	2.41696e-08	2.15125e-05	chr8	42753833	OpenSea
cg08462194	-0.250583	2.43911e-08	2.16868e-05	chr6	33416402	Shore	PHF1;PHF1;PHF1;PHF1;PHF1	exon_14;3UTR;exon_15;3UTR;exon_15
cg08715506	-0.324307	2.45145e-08	2.17735e-05	chr6	44258086	Shore	SLC35B2;SLC35B2;SLC35B2;SLC35B2;SLC35B2;SLC35B2;SLC35B2;SLC35B2;SLC35B2	TSS1500;TSS1500;TSS1500;TSS1500;TSS1500;TSS1500;TSS1500;TSS1500;TSS200
cg07360573	-0.387888	2.45502e-08	2.17824e-05	chr16	66508676	OpenSea	TK2;TK2;TK2;TK2;TK2;TK2;TK2;TK2;TK2;TK2;TK2;TK2;TK2;TK2;TK2	3UTR;exon_10;3UTR;exon_9;3UTR;exon_9;3UTR;exon_11;3UTR;exon_8;3UTR;exon_10;3UTR;exon_10;exon_9
cg14847045	-0.418714	2.45953e-08	2.17994e-05	chr7	114919713	Shelf
cg01835527	-0.459709	2.46455e-08	2.1821e-05	chr5	148834888	OpenSea
cg26300517	-0.310882	2.47156e-08	2.18505e-05	chr4	38731040	OpenSea
cg14515004	-0.246178	2.47306e-08	2.18505e-05	chr12	52543148	OpenSea
cg11709305	-0.359558	2.47968e-08	2.1886e-05	chr7	130898419	OpenSea
cg21381845	-0.567716	2.48373e-08	2.18989e-05	chr7	602490	Shelf	PRKAR1B-AS1;PRKAR1B-AS1	TSS1500;TSS1500
cg09015278	-0.292877	2.51574e-08	2.2158e-05	chr8	134686212	OpenSea
cg21095280	-0.412541	2.52425e-08	2.22098e-05	chr6	36756259	OpenSea	CPNE5;CPNE5;CPNE5;CPNE5;CPNE5;CPNE5;CPNE5;CPNE5;CPNE5;CPNE5;CPNE5;CPNE5;CPNE5;CPNE5;CPNE5;CPNE5;CPNE5	exon_2;5UTR;exon_2;5UTR;exon_2;5UTR;exon_4;exon_14;exon_4;exon_2;5UTR;exon_2;5UTR;exon_2;exon_2;exon_2;exon_13
cg07392482	-0.355133	2.5385e-08	2.23119e-05	chr18	10524913	Shore	NAPG	TSS1500
cg20426592	-0.387882	2.54685e-08	2.23259e-05	chr15	56208495	OpenSea
cg24398894	-0.424057	2.54786e-08	2.23259e-05	chr19	32599389	OpenSea
cg04812333	-0.325415	2.5491e-08	2.23259e-05	chr22	41746084	OpenSea
cg02835462	-0.280773	2.55068e-08	2.23259e-05	chr1	45925895	OpenSea
cg22581137	-0.398674	2.56503e-08	2.24283e-05	chr17	42116300	Shore
cg26546838	-0.275349	2.59685e-08	2.2683e-05	chr22	49976821	OpenSea
cg26694502	-0.264038	2.61352e-08	2.2805e-05	chr1	52532698	OpenSea
cg06219806	-0.384201	2.629e-08	2.28965e-05	chr11	62541338	OpenSea
cg14098952	-0.333612	2.62944e-08	2.28965e-05	chr9	110110508	OpenSea
cg01106056	-0.354534	2.63611e-08	2.29048e-05	chr11	48104589	OpenSea
cg19477712	-0.353069	2.63811e-08	2.29048e-05	chr14	50083115	OpenSea
cg18122958	-0.46461	2.63853e-08	2.29048e-05	chr9	95820885	OpenSea
cg05424718	-0.380485	2.64903e-08	2.29723e-05	chr3	122576749	Shore	PARP15;PARP15	TSS1500;TSS1500
cg17217296	-0.36147	2.65864e-08	2.3032e-05	chr1	159077147	OpenSea	AIM2;AIM2	TSS1500;TSS1500
cg12215975	-0.270932	2.66267e-08	2.30432e-05	chr1	52641349	OpenSea
cg05406609	-0.317798	2.66678e-08	2.30551e-05	chr1	203650170	OpenSea
cg00741986	-0.274558	2.68367e-08	2.31774e-05	chr4	2746605	OpenSea
cg13195185	-0.301298	2.69447e-08	2.31981e-05	chr17	16972282	OpenSea	TNFRSF13B	TSS200
cg12482109	-0.366849	2.69705e-08	2.31981e-05	chr8	42292790	OpenSea
cg09179958	-0.418346	2.70217e-08	2.31981e-05	chr6	13455876	OpenSea
cg12193892	-0.357524	2.70231e-08	2.31981e-05	chr13	40445281	OpenSea
cg00517080	-0.376411	2.70449e-08	2.31981e-05	chr11	134228689	Shelf
cg01995548	-0.32693	2.70468e-08	2.31981e-05	chr16	89562391	Shore	RPL13;RPL13;RPL13	exon_5;exon_6;exon_4
cg09426937	-0.343078	2.70531e-08	2.31981e-05	chr16	70419282	OpenSea
cg23138435	-0.366025	2.70889e-08	2.32052e-05	chr5	146888483	OpenSea
cg04292053	-0.388965	2.72048e-08	2.32809e-05	chr7	106916145	OpenSea
cg21707219	-0.456702	2.73262e-08	2.3361e-05	chr16	72013196	OpenSea
cg05669179	-0.323204	2.74816e-08	2.34701e-05	chr3	150385846	OpenSea
cg21683914	-0.317532	2.75264e-08	2.34791e-05	chr4	85659192	OpenSea
cg01926616	-0.425682	2.75478e-08	2.34791e-05	chr11	115925349	OpenSea
cg09531659	-0.273358	2.7698e-08	2.35834e-05	chr6	157769355	OpenSea
cg16264807	-0.315389	2.78968e-08	2.36597e-05	chr17	58513368	Shore
cg10893268	-0.341431	2.79085e-08	2.36597e-05	chr1	93702892	OpenSea
cg11095416	-0.380752	2.79127e-08	2.36597e-05	chr11	78460578	OpenSea
cg12063018	-0.299245	2.79163e-08	2.36597e-05	chr14	92543086	OpenSea
cg13736952	-0.307369	2.79279e-08	2.36597e-05	chr9	70411002	Shore
cg17029023	-0.233832	2.80227e-08	2.37162e-05	chr19	17526931	OpenSea	NIBAN3;NIBAN3;NIBAN3;NIBAN3	TSS1500;TSS1500;TSS1500;TSS1500
cg11667021	-0.360498	2.80612e-08	2.37249e-05	chr7	127415414	OpenSea
cg25882873	-0.355691	2.81111e-08	2.37434e-05	chr22	17220657	OpenSea	ADA2;ADA2;ADA2;ADA2	TSS1500;TSS1500;TSS1500;TSS1500
cg20716668	-0.246089	2.83238e-08	2.38991e-05	chr10	119284175	OpenSea
cg06756692	-0.295739	2.86614e-08	2.41479e-05	chr4	81565639	OpenSea
cg10610249	-0.360321	2.86826e-08	2.41479e-05	chr5	151141831	OpenSea	ANXA6	TSS200
cg26749761	-0.173091	2.87193e-08	2.41479e-05	chr19	13261216	OpenSea
cg18449516	-0.427621	2.87331e-08	2.41479e-05	chr22	22043982	OpenSea	PRAMENP	TSS200
cg00580089	-0.364791	2.87706e-08	2.41511e-05	chr8	11498053	OpenSea
cg00538293	-0.356997	2.87942e-08	2.41511e-05	chr1	32322791	OpenSea
cg10813010	-0.435194	2.88969e-08	2.41768e-05	chr7	92731482	OpenSea
cg05379312	-0.391378	2.89007e-08	2.41768e-05	chr12	89615152	OpenSea
cg17072067	-0.237971	2.89107e-08	2.41768e-05	chr11	128758125	OpenSea	FLI1;FLI1;FLI1;FLI1;FLI1;FLI1;FLI1	5UTR;exon_3;5UTR;exon_2;5UTR;exon_2;exon_2
cg22893009	-0.277359	2.91147e-08	2.4293e-05	chr8	102534741	OpenSea
cg14792357	-0.397232	2.91215e-08	2.4293e-05	chr1	147570036	OpenSea
cg10334489	-0.30867	2.9136e-08	2.4293e-05	chr17	27471852	OpenSea	KSR1	TSS200
cg23181968	-0.323918	2.92285e-08	2.43166e-05	chr20	38181276	OpenSea
cg10667810	-0.202461	2.92433e-08	2.43166e-05	chr19	36214020	Shore	ZNF146;ZNF146;ZNF146;ZNF565	TSS1500;TSS1500;TSS1500;TSS1500
cg21993707	-0.374252	2.92508e-08	2.43166e-05	chr12	25332287	OpenSea
cg01438428	-0.382744	2.9302e-08	2.43352e-05	chr10	110612474	OpenSea
cg16702313	-0.366615	2.94233e-08	2.44119e-05	chr14	73785223	Shore
cg16952026	-0.358343	2.95893e-08	2.45255e-05	chr6	106520799	OpenSea	CRYBG1;CRYBG1	exon_4;exon_2
cg12928133	-0.514283	2.9641e-08	2.45442e-05	chr3	44041752	OpenSea
cg20330126	-0.375575	2.97049e-08	2.45541e-05	chr22	35729006	OpenSea
cg18258830	-0.346626	2.97112e-08	2.45541e-05	chr12	123427220	OpenSea
cg11746996	-0.240943	2.98582e-08	2.46515e-05	chr13	68885401	OpenSea	LINC00550	TSS200
cg04222196	-0.37804	2.99685e-08	2.47184e-05	chr1	203754667	OpenSea
cg09333944	-0.387103	3.00219e-08	2.47382e-05	chr6	53627763	OpenSea	LINC01564	TSS1500
cg06154315	-0.368997	3.01015e-08	2.47796e-05	chr12	112999148	OpenSea
cg02982740	-0.313101	3.01698e-08	2.47922e-05	chr12	121991478	OpenSea
cg11211198	-0.256495	3.02086e-08	2.47922e-05	chr20	63625933	Shore	MHENCR;MHENCR	TSS1500;TSS1500
cg23583312	-0.388278	3.02322e-08	2.47922e-05	chr18	55384809	OpenSea
cg20728699	-0.423541	3.02343e-08	2.47922e-05	chr9	132602092	OpenSea
cg27018424	-0.388436	3.02689e-08	2.47964e-05	chr6	33205648	Shore	HSD17B8	exon_5
cg17225613	-0.368991	3.03257e-08	2.48189e-05	chr8	47878472	OpenSea
cg15579502	-0.349931	3.05518e-08	2.49587e-05	chr16	57339806	OpenSea
cg10331852	-0.333218	3.05626e-08	2.49587e-05	chr6	158207656	OpenSea
cg12684820	-0.327582	3.06146e-08	2.49587e-05	chr1	23590702	OpenSea
cg07524424	-0.348305	3.06148e-08	2.49587e-05	chr18	63106191	OpenSea
cg25988470	-0.334327	3.08409e-08	2.51188e-05	chr5	78222362	OpenSea
cg22476375	-0.336291	3.08913e-08	2.51355e-05	chr3	58355676	OpenSea
cg07931336	0.180334	3.09281e-08	2.51412e-05	chr5	43619627	OpenSea
cg07552374	-0.500788	3.10722e-08	2.52341e-05	chr11	6397736	OpenSea
cg18090634	-0.362994	3.1153e-08	2.5271e-05	chr11	47509159	OpenSea
cg15962267	-0.336218	3.11776e-08	2.5271e-05	chr5	139277297	Shelf	SNORA74A	TSS1500
cg03314365	-0.455077	3.1259e-08	2.52948e-05	chr8	122786584	Shelf
cg21148010	-0.298799	3.12669e-08	2.52948e-05	chr16	12088253	OpenSea
cg19952522	-0.228482	3.1298e-08	2.52957e-05	chr14	100068243	OpenSea
cg19910337	-0.412815	3.14241e-08	2.53733e-05	chr14	22486178	OpenSea
cg04364892	-0.333099	3.1492e-08	2.54038e-05	chr5	87299826	OpenSea
cg04513787	-0.325625	3.17499e-08	2.55874e-05	chr3	9168552	OpenSea
cg00791136	-0.552263	3.20476e-08	2.58027e-05	chr8	37269152	OpenSea
cg16922246	-0.429589	3.20992e-08	2.58196e-05	chr11	115126744	OpenSea
cg22525634	-0.334371	3.23234e-08	2.59533e-05	chr17	40615170	OpenSea
cg05205074	-0.3667	3.23269e-08	2.59533e-05	chr14	106851665	OpenSea	MIR5195	TSS1500
cg08736267	-0.508584	3.23712e-08	2.59641e-05	chr10	119702378	OpenSea
cg12641739	-0.282411	3.26849e-08	2.61714e-05	chr1	234926788	OpenSea
cg11328665	-0.399136	3.26994e-08	2.61714e-05	chr17	77450222	Shore	SEPTIN9;SEPTIN9	TSS1500;TSS1500
cg16513984	-0.410546	3.2723e-08	2.61714e-05	chr1	12201827	OpenSea
cg24319836	-0.284489	3.27538e-08	2.61714e-05	chr19	10102789	Shelf	ANGPTL6;ANGPTL6	TSS200;TSS200
cg06273318	-0.31569	3.2921e-08	2.62802e-05	chr2	64326247	OpenSea
cg23471279	-0.363298	3.29965e-08	2.63156e-05	chr4	75683097	OpenSea
cg17399143	-0.367861	3.33383e-08	2.6563e-05	chr7	42869535	OpenSea
cg14217987	-0.305509	3.35336e-08	2.66934e-05	chr3	71422354	OpenSea
cg22318806	-0.275995	3.36091e-08	2.67283e-05	chr6	31572634	OpenSea	LOC100287329	exon_1
cg00928816	-0.538849	3.3857e-08	2.68973e-05	chr10	62049339	OpenSea	ARID5B	TSS200
cg14148514	-0.414281	3.38853e-08	2.68973e-05	chr9	114909032	OpenSea
cg15643983	-0.305918	3.40242e-08	2.69821e-05	chr3	114216282	OpenSea
cg20634477	-0.4701	3.40648e-08	2.69869e-05	chr15	75446407	OpenSea
cg06948222	-0.324169	3.41101e-08	2.69869e-05	chr16	87924887	OpenSea
cg08436481	-0.310867	3.41569e-08	2.69869e-05	chr20	45419706	Shelf
cg07802484	-0.36997	3.41897e-08	2.69869e-05	chr3	33062036	OpenSea
cg01694665	-0.438704	3.41901e-08	2.69869e-05	chr1	183310994	OpenSea
cg11875866	-0.433029	3.43173e-08	2.7062e-05	chr1	173415645	OpenSea
cg04236137	-0.359999	3.45074e-08	2.7173e-05	chr9	120893609	Shore
cg18252188	-0.318681	3.45493e-08	2.7173e-05	chr12	123076877	OpenSea
cg22110158	-0.314086	3.45547e-08	2.7173e-05	chr11	130166647	OpenSea
cg18405169	-0.368549	3.4739e-08	2.72911e-05	chr19	6670836	OpenSea	TNFSF14;TNFSF14;TNFSF14	TSS1500;TSS1500;TSS1500
cg12761046	-0.36623	3.47695e-08	2.72911e-05	chr15	85691484	OpenSea
cg16111231	-0.372653	3.48408e-08	2.73216e-05	chr6	159978668	OpenSea
cg05959344	-0.392903	3.49521e-08	2.73714e-05	chr3	188092851	OpenSea
cg17010880	-0.417851	3.49692e-08	2.73714e-05	chr11	122745285	OpenSea
cg07112604	-0.375909	3.50315e-08	2.73776e-05	chr14	91370010	OpenSea
cg00224386	-0.430255	3.50941e-08	2.73776e-05	chr1	11144039	OpenSea
cg25145977	-0.345122	3.51028e-08	2.73776e-05	chr11	82997595	OpenSea
cg17239271	-0.395287	3.51068e-08	2.73776e-05	chr5	78734246	OpenSea
cg02317848	-0.489572	3.52486e-08	2.74628e-05	chr21	43717271	Shore
cg21340594	-0.390122	3.5344e-08	2.75117e-05	chr16	28923796	Shore
cg22552964	-0.396204	3.57565e-08	2.77945e-05	chr17	42586972	OpenSea
cg13720947	-0.419429	3.57733e-08	2.77945e-05	chr9	68644183	OpenSea
cg06627114	-0.344469	3.58221e-08	2.77971e-05	chr18	55423699	OpenSea	TCF4;TCF4;TCF4	TSS1500;TSS1500;TSS1500
cg20263249	-0.304557	3.58425e-08	2.77971e-05	chr1	117633548	OpenSea
cg06762457	-0.369905	3.6031e-08	2.79177e-05	chr6	149485499	OpenSea	ZC3H12D	TSS1500
cg19687091	-0.356873	3.61431e-08	2.79326e-05	chr2	98010421	OpenSea
cg08760589	-0.37639	3.61472e-08	2.79326e-05	chr1	25675960	OpenSea
cg24758443	-0.373201	3.61496e-08	2.79326e-05	chr7	55548401	OpenSea
cg13028554	-0.25295	3.6351e-08	2.80397e-05	chr19	35742992	Shore	IGFLR1;IGFLR1;IGFLR1;IGFLR1;IGFLR1;IGFLR1;IGFLR1;IGFLR1;IGFLR1;IGFLR1	TSS1500;TSS1500;TSS1500;TSS1500;TSS1500;TSS1500;TSS1500;TSS1500;TSS1500;TSS1500
cg21412374	0.133791	3.63547e-08	2.80397e-05	chr8	143669268	OpenSea
cg05723179	-0.406827	3.64267e-08	2.80448e-05	chr7	137987047	OpenSea
cg12133736	-0.282851	3.64278e-08	2.80448e-05	chr12	113062361	OpenSea
cg22470465	-0.381215	3.65904e-08	2.81443e-05	chr19	19167703	Shelf
cg01324200	-0.269296	3.67599e-08	2.8249e-05	chr7	77416834	Shore	GSAP;GSAP;GSAP;GSAP;GSAP;GSAP;GSAP;GSAP;GSAP	TSS1500;TSS1500;TSS1500;TSS1500;TSS1500;TSS1500;TSS1500;TSS1500;TSS1500
cg24925163	-0.334146	3.68407e-08	2.82853e-05	chr2	127700674	Shore	SFT2D3	TSS1500
cg24727216	-0.42306	3.70949e-08	2.84436e-05	chr20	32359921	Shore
cg14029759	-0.564999	3.71143e-08	2.84436e-05	chr6	5764583	OpenSea
cg10075819	-0.298828	3.73364e-08	2.85878e-05	chr2	108612881	OpenSea
cg09292973	-0.35788	3.74052e-08	2.86145e-05	chr6	24949418	OpenSea
cg13868520	-0.355036	3.74454e-08	2.86193e-05	chr1	12079149	OpenSea
cg00262757	-0.358558	3.76847e-08	2.87762e-05	chr11	47900218	OpenSea
cg04786693	-0.370059	3.77303e-08	2.87849e-05	chr6	137172694	OpenSea
cg15985905	-0.443253	3.80757e-08	2.89873e-05	chr12	127593930	OpenSea
cg00071250	-0.406277	3.80953e-08	2.89873e-05	chr1	172659123	OpenSea	FASLG;FASLG;FASLG;FASLG	5UTR;exon_1;5UTR;exon_1
cg23061113	-0.345825	3.80986e-08	2.89873e-05	chr9	116100899	OpenSea
cg08631847	-0.403567	3.82335e-08	2.90637e-05	chr5	141634136	Shelf
cg01169085	-0.380066	3.82868e-08	2.90759e-05	chr17	39756820	Shore
cg25798951	-0.252763	3.83488e-08	2.90759e-05	chr21	33413282	OpenSea
cg09997532	-0.351535	3.83529e-08	2.90759e-05	chr4	11402375	Shelf
cg03605208	-0.283816	3.83943e-08	2.90812e-05	chr8	132863784	OpenSea
cg27211774	-0.371247	3.85897e-08	2.92029e-05	chr13	43933448	OpenSea
cg02573860	-0.276886	3.86322e-08	2.92067e-05	chr12	508939	OpenSea
cg19672873	-0.331039	3.86938e-08	2.92067e-05	chr1	222737192	OpenSea	FAM177B;FAM177B;FAM177B	TSS200;TSS200;TSS200
cg11853729	-0.368649	3.86985e-08	2.92067e-05	chr6	34340533	OpenSea
cg02396703	-0.39253	3.87665e-08	2.92319e-05	chr18	59072885	OpenSea
cg05587758	-0.224031	3.90315e-08	2.94054e-05	chr9	89442870	OpenSea
cg20496683	-0.337277	3.91068e-08	2.94358e-05	chr15	63469449	OpenSea
cg10185953	-0.371458	3.9274e-08	2.95151e-05	chr5	139669199	Shore
cg16328992	-0.389374	3.9282e-08	2.95151e-05	chr15	52709826	OpenSea	FAM214A;FAM214A;FAM214A;FAM214A;FAM214A	TSS200;TSS200;TSS200;TSS200;TSS200
cg22512597	-0.339568	3.93258e-08	2.9517e-05	chr17	39791438	OpenSea	IKZF3;IKZF3;IKZF3;IKZF3;IKZF3;IKZF3;IKZF3;IKZF3;IKZF3	exon_4;exon_4;exon_4;5UTR;exon_5;exon_5;exon_5;exon_5;exon_5
cg08789486	-0.362297	3.93544e-08	2.9517e-05	chr6	116090327	OpenSea
cg25901127	-0.28758	3.95171e-08	2.96126e-05	chr17	1630837	Shore
cg08774292	-0.226307	3.97976e-08	2.9769e-05	chr5	158770561	OpenSea
cg13324248	-0.392805	3.98284e-08	2.9769e-05	chr8	145057375	OpenSea
cg13716036	-0.251707	3.98316e-08	2.9769e-05	chr7	37336496	OpenSea
cg04919489	-0.425604	3.99294e-08	2.98157e-05	chr11	120412981	OpenSea
cg26180355	-0.378023	4.00755e-08	2.98983e-05	chr12	117889172	OpenSea
cg04762610	-0.391799	4.01424e-08	2.99217e-05	chr3	38210500	OpenSea
cg26340785	-0.463571	4.05083e-08	3.01475e-05	chr22	39117679	OpenSea
cg22021420	-0.343486	4.05167e-08	3.01475e-05	chr1	156836336	OpenSea
cg05554782	-0.383459	4.07272e-08	3.02409e-05	chr11	76673648	Shelf
cg24515883	-0.337046	4.07306e-08	3.02409e-05	chr2	18312942	OpenSea
cg24479299	-0.361654	4.07498e-08	3.02409e-05	chr1	156149827	OpenSea	SEMA4A;SEMA4A;SEMA4A;SEMA4A;SEMA4A	TSS1500;TSS200;TSS200;TSS200;TSS200
cg10552836	-0.483808	4.08982e-08	3.03244e-05	chr1	206051268	OpenSea
cg10065763	-0.279561	4.09453e-08	3.03327e-05	chr6	126396434	OpenSea
cg03438097	-0.346223	4.09883e-08	3.03379e-05	chr16	10915938	OpenSea
cg14108380	-0.28086	4.12192e-08	3.04705e-05	chr9	136404905	Shelf
cg22125902	-0.383324	4.12397e-08	3.04705e-05	chr1	25676044	OpenSea
cg03098021	-0.203891	4.13877e-08	3.05531e-05	chr20	49668723	OpenSea
cg04298316	-0.347421	4.17975e-08	3.08286e-05	chr2	233313017	OpenSea
cg21203504	-0.367885	4.1968e-08	3.09274e-05	chr10	45352924	OpenSea
cg02143364	-0.301204	4.20894e-08	3.09898e-05	chr19	55647382	Shore	CCDC106;CCDC106;CCDC106;CCDC106;CCDC106;CCDC106	TSS1500;TSS1500;TSS1500;TSS1500;TSS1500;TSS200
cg04212842	-0.431644	4.21357e-08	3.09968e-05	chr14	50082449	OpenSea
cg24858958	-0.300275	4.22614e-08	3.10622e-05	chr11	9757682	Shore	SBF2-AS1	TSS1500
cg08815939	-0.477748	4.23069e-08	3.10686e-05	chr7	55567562	OpenSea
cg23575713	-0.343262	4.24626e-08	3.11558e-05	chr18	54247025	OpenSea
cg12421565	-0.348262	4.26107e-08	3.12218e-05	chr14	22486044	OpenSea
cg10948353	-0.208633	4.26457e-08	3.12218e-05	chr9	76472416	OpenSea
cg19961045	-0.367622	4.26739e-08	3.12218e-05	chr2	230209807	OpenSea
cg13948956	-0.377564	4.27005e-08	3.12218e-05	chr17	57133537	OpenSea
cg25404423	-0.429283	4.29067e-08	3.13453e-05	chr18	8673671	OpenSea
cg04419723	-0.273773	4.29843e-08	3.13749e-05	chr9	71783201	OpenSea
cg21176308	-0.293147	4.32213e-08	3.14874e-05	chr10	84179307	OpenSea
cg01284841	-0.346104	4.3271e-08	3.14874e-05	chr10	71693511	OpenSea
cg11686737	-0.398992	4.32836e-08	3.14874e-05	chr3	122621263	OpenSea
cg11592636	-0.345083	4.33061e-08	3.14874e-05	chr7	114919744	Shelf
cg26451004	0.473549	4.33251e-08	3.14874e-05	chr22	45226078	OpenSea
cg12650716	-0.206863	4.34392e-08	3.15432e-05	chr16	30470895	Shelf
cg08950751	-0.311886	4.35662e-08	3.16083e-05	chr11	67488021	OpenSea
cg01651294	-0.422151	4.3884e-08	3.18114e-05	chr1	178727659	Shore
cg03729251	-0.150953	4.40411e-08	3.18979e-05	chr4	150579883	Island	LOC729558	exon_2
cg07667374	-0.342043	4.41854e-08	3.1975e-05	chr5	9047988	OpenSea
cg03822267	-0.314212	4.43048e-08	3.19904e-05	chr6	44266389	Shore	NFKBIE	TSS1500
cg19273816	-0.278271	4.43616e-08	3.19904e-05	chr14	22479509	OpenSea
cg15376505	-0.514434	4.43635e-08	3.19904e-05	chr4	75708382	OpenSea
cg03250223	-0.303759	4.43661e-08	3.19904e-05	chr3	23206515	Shelf
cg00161556	-0.352414	4.43962e-08	3.19904e-05	chr11	19116498	Shore	ZDHHC13;ZDHHC13	TSS1500;TSS1500
cg16295342	-0.427366	4.45839e-08	3.20982e-05	chr3	56789008	OpenSea
cg07660635	-0.346653	4.4649e-08	3.21177e-05	chr16	85902541	Shelf	IRF8;IRF8	TSS1500;TSS1500
cg16922732	-0.271529	4.48466e-08	3.22178e-05	chr17	77449866	Shore	SEPTIN9	TSS1500
cg25756131	-0.744513	4.48646e-08	3.22178e-05	chr21	29302630	Shelf
cg06789951	-0.284433	4.50647e-08	3.2334e-05	chr4	85732283	OpenSea
cg09197279	-0.272271	4.54812e-08	3.26051e-05	chr2	196101784	OpenSea
cg09773514	-0.313688	4.55485e-08	3.26095e-05	chr1	107549570	OpenSea
cg05539621	-0.267015	4.55646e-08	3.26095e-05	chr3	133491207	OpenSea	BFSP2-AS1;BFSP2-AS1	TSS200;TSS200
cg17898955	-0.320114	4.5725e-08	3.26966e-05	chr12	89707336	Shore
cg21931628	-0.347193	4.63301e-08	3.30901e-05	chr11	76642489	OpenSea
cg15075241	-0.313112	4.63538e-08	3.30901e-05	chr2	10446926	Shore	SNORA80B	TSS200
cg03216669	-0.389578	4.65635e-08	3.32117e-05	chr2	100110514	OpenSea
cg10021870	-0.210768	4.66048e-08	3.32131e-05	chr22	35363009	OpenSea
cg10345112	-0.300461	4.67904e-08	3.32673e-05	chr6	159094429	OpenSea
cg25922935	-0.308878	4.67934e-08	3.32673e-05	chr3	157029702	OpenSea
cg01001241	-0.382436	4.67991e-08	3.32673e-05	chr11	57680401	OpenSea
cg06162116	-0.428752	4.69505e-08	3.33468e-05	chr5	88746700	OpenSea
cg17100176	-0.258983	4.75272e-08	3.3728e-05	chr1	206923013	OpenSea	FCMR;FCMR;FCMR	TSS1500;TSS1500;TSS1500
cg02578350	-0.314001	4.77059e-08	3.38157e-05	chr18	13925658	OpenSea
cg05274066	-0.327978	4.77309e-08	3.38157e-05	chr3	100047607	OpenSea
cg18197822	-0.343403	4.80192e-08	3.39914e-05	chr12	120132893	OpenSea
cg01137366	-0.482255	4.81806e-08	3.40762e-05	chr16	53086208	OpenSea
cg25757345	-0.453445	4.82198e-08	3.40762e-05	chr5	171537459	OpenSea
cg00903077	-0.312503	4.82917e-08	3.40984e-05	chr1	92823276	OpenSea
cg17304531	-0.386034	4.85477e-08	3.42506e-05	chr3	197674768	OpenSea	MIR922;RUBCN;RUBCN;RUBCN;RUBCN;RUBCN;RUBCN	TSS200;3UTR;exon_21;3UTR;exon_22;3UTR;exon_20
cg21049825	-0.316959	4.86589e-08	3.42781e-05	chr12	101855055	OpenSea
cg17250262	-0.217686	4.8668e-08	3.42781e-05	chr2	30234244	Shore
cg05790038	-0.453745	4.87913e-08	3.43363e-05	chr17	3557849	OpenSea	TRPV3;TRPV3	TSS200;TSS200
cg00595231	-0.349217	4.8976e-08	3.44376e-05	chr2	97991689	Shelf
cg11737070	-0.344075	4.90319e-08	3.44482e-05	chr13	75416686	OpenSea
cg05961886	-0.370447	4.91439e-08	3.44974e-05	chr3	188358954	OpenSea
cg11293816	-0.204294	4.91837e-08	3.44974e-05	chr2	179096289	OpenSea
cg05350800	-0.359237	4.9325e-08	3.45677e-05	chr1	178581709	OpenSea
cg02457541	-0.359029	4.94793e-08	3.46471e-05	chr7	151350940	OpenSea
cg02794096	-0.37752	5.00213e-08	3.49976e-05	chr15	32907938	OpenSea
cg12615906	-0.306875	5.01386e-08	3.50451e-05	chr13	114280862	Shore	UPF3A;UPF3A;UPF3A;UPF3A;UPF3A;UPF3A;UPF3A;UPF3A;UPF3A;UPF3A;UPF3A;UPF3A;UPF3A;UPF3A;UPF3A;UPF3A;UPF3A;UPF3A;UPF3A;UPF3A;UPF3A;UPF3A;UPF3A;UPF3A;UPF3A	TSS1500;TSS1500;TSS1500;TSS1500;TSS1500;TSS1500;TSS1500;TSS1500;TSS1500;TSS1500;TSS1500;TSS1500;TSS1500;TSS1500;TSS1500;TSS1500;TSS1500;TSS1500;TSS1500;TSS1500;TSS1500;TSS1500;TSS1500;TSS1500;TSS1500
cg04570636	-0.383524	5.01723e-08	3.50451e-05	chr3	13332471	OpenSea
cg08024620	-0.401477	5.03054e-08	3.50878e-05	chr22	30379786	OpenSea	RNF215	exon_8
cg00214313	-0.440584	5.03176e-08	3.50878e-05	chr9	95320658	Shelf
cg13641591	-0.286241	5.03582e-08	3.50878e-05	chr11	75817489	Shore
cg19350197	-0.495894	5.04149e-08	3.50983e-05	chr6	32815211	OpenSea	HLA-DOB	exon_2
cg16199352	-0.265608	5.05384e-08	3.51553e-05	chr11	35146161	OpenSea
cg01943179	-0.244855	5.0826e-08	3.53207e-05	chr5	1499203	OpenSea
cg25030266	-0.306004	5.08598e-08	3.53207e-05	chr10	104317983	Shore
cg27308982	-0.573897	5.10227e-08	3.5387e-05	chr18	79436450	Island
cg21294196	-0.362848	5.10671e-08	3.5387e-05	chr16	25000021	OpenSea
cg09249657	-0.275717	5.10811e-08	3.5387e-05	chr4	40516789	OpenSea	RBM47	TSS1500
cg17638507	-0.360789	5.13432e-08	3.55394e-05	chr11	122412162	OpenSea
cg07232049	-0.343402	5.14608e-08	3.55777e-05	chr1	230957751	OpenSea
cg02667577	-0.271649	5.14829e-08	3.55777e-05	chr7	5230936	Shelf	WIPI2;WIPI2;WIPI2;WIPI2;WIPI2;WIPI2	exon_13;exon_12;exon_10;exon_13;exon_13;exon_12
cg05564251	-0.373221	5.16443e-08	3.5621e-05	chr2	230225925	OpenSea	SP110;SP110;SP110;SP110;SP110	TSS1500;TSS1500;TSS1500;TSS1500;TSS1500
cg11683242	-0.294521	5.16652e-08	3.5621e-05	chr1	32250956	OpenSea	LCK;LCK	TSS1500;TSS1500
cg00628721	-0.410652	5.17244e-08	3.5621e-05	chr3	141425633	OpenSea
cg16323913	-0.444513	5.17249e-08	3.5621e-05	chr1	37777541	OpenSea
cg20019706	-0.392857	5.17566e-08	3.5621e-05	chr19	29673298	Shore
cg15719903	-0.303538	5.18262e-08	3.56398e-05	chr12	6461001	OpenSea
cg21724817	-0.455039	5.19015e-08	3.56625e-05	chr6	52529574	OpenSea
cg07979271	-0.314997	5.19505e-08	3.56671e-05	chr19	50418096	Shelf	SPIB;SPIB;SPIB;SPIB	TSS1500;TSS1500;TSS1500;TSS1500
cg03172144	-0.214415	5.20405e-08	3.56999e-05	chr2	96157816	OpenSea
cg03377916	-0.438147	5.21086e-08	3.57175e-05	chr16	10664801	OpenSea
cg26336265	-0.316395	5.23122e-08	3.5828e-05	chr6	25042727	OpenSea	RIPOR2	TSS1500
cg07069636	-0.29602	5.24318e-08	3.58808e-05	chr16	30660428	Shore	FBRS	exon_2
cg22625232	-0.28729	5.26506e-08	3.60013e-05	chr3	39123020	OpenSea
cg05084887	-0.335879	5.27031e-08	3.6008e-05	chr3	71102475	OpenSea
cg02315513	-0.304226	5.28086e-08	3.60509e-05	chr14	22505965	OpenSea
cg01836728	-0.402621	5.2917e-08	3.60674e-05	chr1	203299257	OpenSea	BTG2-DT;BTG2-DT	exon_3;exon_4
cg05351692	-0.307941	5.29182e-08	3.60674e-05	chr5	56588535	OpenSea
cg17869789	-0.336194	5.30684e-08	3.61341e-05	chr12	75979485	OpenSea
cg12616112	-0.39037	5.31017e-08	3.61341e-05	chr8	58765108	OpenSea
cg01083575	-0.368235	5.33645e-08	3.62837e-05	chr1	94274919	OpenSea
cg08757721	-0.618646	5.34193e-08	3.62917e-05	chr17	75003147	Island
cg12668141	-0.431834	5.36311e-08	3.64063e-05	chr14	102755005	OpenSea
cg24610854	-0.477298	5.36966e-08	3.64214e-05	chr5	131174327	Shelf
cg15616518	-0.332136	5.378e-08	3.64486e-05	chr1	206790706	OpenSea
cg12573871	-0.357626	5.39805e-08	3.65552e-05	chr18	74797599	OpenSea
cg17289605	-0.297072	5.44402e-08	3.68369e-05	chr12	11762421	OpenSea
cg04255074	-0.35653	5.48044e-08	3.70537e-05	chr2	230257006	OpenSea
cg14449358	-0.303334	5.52211e-08	3.73055e-05	chr14	22888112	Shore
cg26071964	-0.324455	5.53686e-08	3.73714e-05	chr22	20135822	Shelf
cg27559997	-0.46832	5.54307e-08	3.73714e-05	chr1	41639466	OpenSea
cg15301194	-0.34362	5.55054e-08	3.73714e-05	chr6	150640678	OpenSea
cg15027446	-0.350262	5.55306e-08	3.73714e-05	chr4	55617895	OpenSea
cg18437480	-0.216923	5.55401e-08	3.73714e-05	chr17	78134224	Shore
cg09302369	-0.39882	5.5628e-08	3.74007e-05	chr2	64934176	OpenSea
cg19131667	-0.319495	5.57451e-08	3.74496e-05	chr3	17195448	OpenSea
cg17702388	-0.614344	5.57939e-08	3.74526e-05	chr19	16355669	Island	EPS15L1;EPS15L1;EPS15L1	3UTR;exon_24;exon_23
cg23889520	-0.339409	5.60867e-08	3.76192e-05	chr3	71563935	OpenSea
cg20700516	-0.294918	5.61369e-08	3.7623e-05	chr15	81292868	OpenSea	IL16;IL16;IL16;IL16;IL16;IL16;IL16	exon_12;5UTR;exon_12;exon_13;exon_12;exon_12;exon_12
cg04529389	-0.367389	5.62124e-08	3.76437e-05	chr3	10226354	OpenSea
cg27070084	-0.30054	5.63063e-08	3.76766e-05	chr22	29245850	OpenSea
cg14755717	-0.395141	5.6487e-08	3.77505e-05	chr11	2393816	Shelf
cg25393861	-0.452129	5.65061e-08	3.77505e-05	chr6	53618465	OpenSea
cg07543883	-0.401314	5.65691e-08	3.77627e-05	chr19	10102595	Shelf	ANGPTL6;ANGPTL6;ANGPTL6;ANGPTL6;ANGPTL6;ANGPTL6;ANGPTL6;ANGPTL6	5UTR;exon_1;5UTR;exon_2;5UTR;exon_2;5UTR;exon_1
cg06368200	-0.330736	5.69745e-08	3.79866e-05	chr5	54774838	OpenSea
cg14913500	-0.253145	5.69946e-08	3.79866e-05	chr7	151351240	OpenSea
cg23864449	-0.248135	5.73524e-08	3.81949e-05	chr19	1099715	OpenSea
cg15121577	-0.296802	5.75038e-08	3.82655e-05	chr10	62610754	OpenSea
cg11015597	-0.205271	5.84382e-08	3.88567e-05	chr22	37231620	OpenSea
cg11876705	-0.23669	5.8513e-08	3.88758e-05	chr19	38427613	OpenSea	RASGRP4;RASGRP4;RASGRP4;RASGRP4;RASGRP4;RASGRP4;RASGRP4	TSS1500;TSS1500;TSS1500;TSS1500;TSS1500;TSS1500;TSS1500
cg09207077	-0.392336	5.88573e-08	3.90659e-05	chr10	60948444	Shelf
cg11361954	-0.323687	5.88918e-08	3.90659e-05	chr7	47661533	OpenSea	LINC02902	exon_3
cg24219141	-0.353708	5.90593e-08	3.91462e-05	chr19	16417216	Shore
cg16730293	-0.286604	5.92066e-08	3.92131e-05	chr19	42131366	Shore	POU2F2-AS1	TSS1500
cg18087326	-0.298533	5.9651e-08	3.94764e-05	chr1	52601965	Shore	GPX7	TSS1500
cg13125535	-0.348997	5.97486e-08	3.951e-05	chr8	129989255	OpenSea
cg13894134	-0.342445	5.98453e-08	3.95355e-05	chr10	3757450	OpenSea
cg07117772	-0.489157	5.98808e-08	3.95355e-05	chr2	20805380	OpenSea
cg20402826	-0.475614	5.99481e-08	3.95489e-05	chr2	197212357	OpenSea
cg01213133	-0.262034	6.00379e-08	3.95773e-05	chr1	112635711	OpenSea
cg13588301	-0.402265	6.00949e-08	3.95839e-05	chr16	24975917	OpenSea
cg13913025	-0.32025	6.0212e-08	3.96301e-05	chr9	90923937	OpenSea
cg04983146	-0.265044	6.03336e-08	3.9651e-05	chr18	48702856	OpenSea
cg23534301	-0.381645	6.03377e-08	3.9651e-05	chr17	29771834	OpenSea
cg16389209	-0.370451	6.05466e-08	3.97434e-05	chr10	62049362	OpenSea	ARID5B;ARID5B	5UTR;exon_1
cg20726195	-0.323492	6.05726e-08	3.97434e-05	chr6	2891914	Island	SERPINB9	exon_6
cg03574656	-0.290785	6.08201e-08	3.98748e-05	chr2	24105030	OpenSea
cg18335991	-0.262256	6.10486e-08	3.9968e-05	chr15	74432221	Shore
cg19703701	-0.240151	6.10844e-08	3.9968e-05	chr14	74609430	Shore
cg22536394	-0.355091	6.11043e-08	3.9968e-05	chr22	43744484	OpenSea
cg06012112	-0.363831	6.14633e-08	4.01717e-05	chr8	11484064	OpenSea
cg11866391	-0.337419	6.17331e-08	4.02952e-05	chr3	10437585	OpenSea
cg15454110	-0.463017	6.1785e-08	4.02952e-05	chr6	33416603	Shore	CUTA;CUTA;CUTA;CUTA;CUTA;CUTA;CUTA;CUTA;CUTA;CUTA	3UTR;exon_6;3UTR;exon_6;3UTR;exon_6;3UTR;exon_6;3UTR;exon_5
cg27159979	-0.365152	6.17955e-08	4.02952e-05	chr2	60536196	OpenSea
cg04855657	-0.356341	6.22064e-08	4.04836e-05	chr3	133851413	OpenSea
cg09733075	-0.383508	6.2212e-08	4.04836e-05	chr15	77427064	OpenSea
cg13947871	-0.282784	6.22284e-08	4.04836e-05	chr1	174157408	Shore
cg05187003	-0.317285	6.24662e-08	4.0607e-05	chr21	33269202	Shelf
cg13676992	-0.385309	6.259e-08	4.06561e-05	chr6	5506320	OpenSea
cg20754708	-0.311011	6.28431e-08	4.07891e-05	chr3	193702053	OpenSea
cg21640508	-0.194577	6.31169e-08	4.09354e-05	chr16	27315303	Shore
cg27304328	-0.404058	6.37413e-08	4.13086e-05	chr1	160549635	OpenSea
cg25030470	-0.274768	6.41509e-08	4.15421e-05	chr3	195129743	OpenSea
cg15420028	-0.38855	6.42284e-08	4.15604e-05	chr10	95745834	OpenSea
cg03231471	-0.456763	6.45945e-08	4.17653e-05	chr11	120940613	OpenSea	LOC101929208	exon_3
cg12883393	-0.235636	6.46597e-08	4.17754e-05	chr11	66545281	Shore	ACTN3	TSS1500
cg25183263	-0.331688	6.4786e-08	4.17975e-05	chr17	27622064	OpenSea	KSR1;KSR1	exon_22;3UTR
cg09218595	-0.400881	6.48192e-08	4.17975e-05	chr6	16825655	OpenSea
cg22407942	-0.275998	6.48425e-08	4.17975e-05	chr7	22855209	Shore	SNORD93	TSS1500
cg08007756	-0.379392	6.49132e-08	4.18111e-05	chr5	61702367	OpenSea
cg22943575	-0.454801	6.50319e-08	4.18508e-05	chr17	75078709	Shore
cg13940534	-0.41067	6.5074e-08	4.18508e-05	chr5	141530145	OpenSea
cg05898333	-0.356965	6.55679e-08	4.21363e-05	chr20	63918032	Shore	MIR941-2;MIR941-1	TSS1500;TSS1500
cg19185867	-0.288664	6.57989e-08	4.22526e-05	chr18	44799669	OpenSea
cg25589421	-0.350198	6.58521e-08	4.22546e-05	chr20	63947421	Shelf
cg16549957	-0.260668	6.62502e-08	4.24777e-05	chr1	12158876	OpenSea
cg06900514	-0.286383	6.64298e-08	4.25606e-05	chr2	39469838	OpenSea
cg22524654	-0.265627	6.65462e-08	4.2563e-05	chr17	40531105	OpenSea
cg17990657	-0.393621	6.6581e-08	4.2563e-05	chr20	3897250	OpenSea
cg07613362	-0.406877	6.65849e-08	4.2563e-05	chr19	16351365	OpenSea
cg10263322	-0.404614	6.68283e-08	4.26447e-05	chr13	90447383	OpenSea
cg09035857	-0.323142	6.68494e-08	4.26447e-05	chr22	21835037	OpenSea
cg08428292	-0.496036	6.6888e-08	4.26447e-05	chr16	85947767	Shore
cg05329317	-0.373141	6.69149e-08	4.26447e-05	chr16	30115274	OpenSea
cg24091162	-0.400973	6.70209e-08	4.268e-05	chr17	63933096	OpenSea	CD79B;CD79B;CD79B;CD79B	TSS1500;TSS1500;TSS1500;TSS1500
cg10298864	-0.303733	6.72394e-08	4.27413e-05	chr6	155186209	OpenSea
cg22016935	-0.417704	6.72547e-08	4.27413e-05	chr3	133522289	OpenSea
cg19544466	-0.324462	6.72926e-08	4.27413e-05	chr20	10670858	Shore
cg22642690	-0.395454	6.73197e-08	4.27413e-05	chr6	151666778	OpenSea
cg01005506	-0.281804	6.76901e-08	4.29375e-05	chr10	62806008	Island	ADO;ADO	exon_1;3UTR
cg15415629	-0.359709	6.77305e-08	4.29375e-05	chr10	95295818	Shore
cg13720015	-0.430637	6.78567e-08	4.29852e-05	chr9	68541927	OpenSea	TMEM252	TSS1500
cg20156164	-0.307597	6.79682e-08	4.30235e-05	chr21	42066791	OpenSea
cg21969674	-0.388346	6.82875e-08	4.31297e-05	chr15	99503931	OpenSea
cg23993825	-0.440103	6.83155e-08	4.31297e-05	chr19	5132052	Shore
cg25520710	-0.379569	6.83343e-08	4.31297e-05	chr20	47352556	OpenSea	LOC101927377;ZMYND8	TSS200;TSS1500
cg23507772	-0.404135	6.83404e-08	4.31297e-05	chr9	80135041	OpenSea
cg26789698	-0.398319	6.84437e-08	4.31626e-05	chr16	11386470	OpenSea
cg20263741	-0.225613	6.89412e-08	4.34438e-05	chr2	226905266	OpenSea
cg14430754	-0.319607	6.91293e-08	4.35299e-05	chr18	48833927	OpenSea
cg17083614	-0.353082	6.93717e-08	4.36499e-05	chr17	78724512	OpenSea	CYTH1;CYTH1;CYTH1	TSS1500;TSS1500;TSS1500
cg17790965	-0.364774	6.94841e-08	4.36669e-05	chr22	43996485	Island	SAMM50;SAMM50	exon_15;3UTR
cg13727420	-0.313782	6.95021e-08	4.36669e-05	chr22	35353687	OpenSea
cg10311882	-0.499289	6.96143e-08	4.37048e-05	chr7	142733478	OpenSea
cg05299718	-0.319196	7.03812e-08	4.41535e-05	chr20	50911974	OpenSea
cg07081919	-0.445901	7.05805e-08	4.42251e-05	chr2	85865870	OpenSea
cg07324245	-0.355026	7.06003e-08	4.42251e-05	chr17	77449823	Shore	SEPTIN9	TSS1500
cg15316716	-0.312195	7.07834e-08	4.43069e-05	chr8	21912286	Island	DOK2;DOK2;DOK2	exon_2;5UTR;exon_2
cg05851255	-0.204263	7.10683e-08	4.44523e-05	chr20	48769525	OpenSea
cg01042732	-0.26922	7.12129e-08	4.4481e-05	chr12	110371496	OpenSea
cg19908114	-0.314282	7.12234e-08	4.4481e-05	chr7	22696707	OpenSea
cg06958535	-0.368359	7.12724e-08	4.4481e-05	chr1	203765350	OpenSea	LAX1;LAX1;LAX1	exon_1;5UTR;exon_1
cg16594403	-0.347895	7.13964e-08	4.45255e-05	chr8	130317714	OpenSea
cg04961363	-0.359181	7.15613e-08	4.45953e-05	chr7	47481472	OpenSea
cg06616903	-0.307175	7.16165e-08	4.45968e-05	chr1	172818889	OpenSea
cg11859419	-0.328348	7.18762e-08	4.47255e-05	chr14	50798283	OpenSea
cg13883173	-0.396374	7.20411e-08	4.47951e-05	chr1	43221739	OpenSea
cg16095928	-0.320061	7.21798e-08	4.48483e-05	chr1	17140459	OpenSea
cg18170385	-0.388217	7.22831e-08	4.48719e-05	chr10	284471	OpenSea
cg12347421	-0.300468	7.23514e-08	4.48719e-05	chr2	171174212	OpenSea
cg07076751	-0.371207	7.23773e-08	4.48719e-05	chr6	30679762	OpenSea
cg04730814	-0.306429	7.30687e-08	4.52543e-05	chr15	43776606	Island	SERF2	TSS1500
cg02430584	-0.35162	7.31932e-08	4.52543e-05	chr7	102425419	OpenSea	LOC100630923;PRKRIP1;PRKRIP1	exon_9;exon_6;3UTR
cg08651989	-0.370498	7.33368e-08	4.52543e-05	chr1	31744538	Shore
cg09183450	-0.237401	7.33485e-08	4.52543e-05	chr11	62541041	OpenSea
cg24235764	-0.489251	7.33694e-08	4.52543e-05	chr19	17242707	Shore
cg16390380	-0.402771	7.33746e-08	4.52543e-05	chr17	3557846	OpenSea	TRPV3;TRPV3	TSS200;TSS200
cg05433111	-0.275032	7.34242e-08	4.52543e-05	chr16	28931911	OpenSea	CD19;CD19;CD19;CD19	TSS200;TSS200;TSS200;TSS200
cg24502986	-0.40198	7.34413e-08	4.52543e-05	chr19	38842708	OpenSea
cg26477856	-0.23895	7.34768e-08	4.52543e-05	chr12	55931131	Shore	DGKA;DGKA;DGKA;DGKA;DGKA;DGKA;DGKA;DGKA;DGKA;DGKA;DGKA;DGKA	TSS1500;TSS1500;TSS1500;TSS1500;TSS1500;TSS1500;TSS1500;TSS1500;TSS1500;TSS200;TSS1500;TSS1500
cg02513778	-0.322649	7.37161e-08	4.53686e-05	chr16	21647397	OpenSea	IGSF6	exon_2
cg22210751	-0.304144	7.40687e-08	4.55524e-05	chr10	48672810	OpenSea
cg10224188	-0.347886	7.42338e-08	4.56207e-05	chr18	77120378	Shore
cg24427213	-0.317768	7.45808e-08	4.57776e-05	chr19	34310864	OpenSea
cg17970555	-0.461351	7.45977e-08	4.57776e-05	chr12	98754080	OpenSea
cg26434836	-0.406622	7.50638e-08	4.60301e-05	chr3	71168519	OpenSea
cg25345787	-0.364248	7.52239e-08	4.60948e-05	chr16	25007878	OpenSea
cg16447925	-0.368477	7.53619e-08	4.61287e-05	chr12	110718720	OpenSea
cg21712893	-0.297998	7.53898e-08	4.61287e-05	chr16	23807407	OpenSea
cg13054358	-0.364411	7.54432e-08	4.61287e-05	chr11	10317539	OpenSea
cg21976497	-0.350522	7.57142e-08	4.62276e-05	chr16	89741872	OpenSea
cg15981488	-0.309794	7.57145e-08	4.62276e-05	chr11	7496101	OpenSea
cg01445725	-0.388582	7.58139e-08	4.62548e-05	chr9	99762836	OpenSea
cg23402534	-0.352408	7.58807e-08	4.62621e-05	chr16	56501964	OpenSea
cg18557145	-0.339907	7.64932e-08	4.66018e-05	chr9	35618086	Shore	CD72	exon_2
cg18696237	-0.314337	7.70009e-08	4.68773e-05	chr22	39095970	OpenSea	APOBEC3H;APOBEC3H;APOBEC3H;APOBEC3H	TSS1500;TSS1500;TSS1500;TSS1500
cg22763008	-0.299131	7.784e-08	4.73283e-05	chr16	81785709	OpenSea
cg23901967	-0.32419	7.78804e-08	4.73283e-05	chr17	38734068	Shelf	CISD3;CISD3;PCGF2;PCGF2;PCGF2;PCGF2;PCGF2;PCGF2	exon_4;3UTR;3UTR;exon_10;3UTR;exon_10;3UTR;exon_11
cg18470101	-0.309741	7.791e-08	4.73283e-05	chr4	26031013	Shore
cg27351690	-0.405013	7.82392e-08	4.74941e-05	chr22	44205230	OpenSea
cg17560011	-0.405777	7.85897e-08	4.76726e-05	chr12	47755877	Shelf
cg08651417	-0.395657	7.87035e-08	4.77073e-05	chr8	140162096	OpenSea
cg23780469	-0.229998	7.87614e-08	4.77082e-05	chr11	2386014	Shore
cg16771330	-0.318124	7.8896e-08	4.77554e-05	chr7	44624007	OpenSea
cg14383078	-0.262452	7.90575e-08	4.78189e-05	chr9	37033753	Shore
cg01494708	-0.287638	7.92456e-08	4.78861e-05	chr1	158290472	OpenSea
cg11125265	-0.260883	7.92821e-08	4.78861e-05	chr7	64686780	OpenSea	ZNF107;ZNF107	exon_4;exon_3
cg13471712	-0.342595	7.93481e-08	4.78916e-05	chr11	45930686	OpenSea	PHF21A;PHF21A;PHF21A;PHF21A;PHF21A;PHF21A;PHF21A;PHF21A;PHF21A;PHF21A;PHF21A;PHF21A;PHF21A;PHF21A;PHF21A;PHF21A;PHF21A;PHF21A;PHF21A;PHF21A;PHF21A;PHF21A	3UTR;exon_18;3UTR;exon_19;3UTR;exon_18;3UTR;exon_19;3UTR;exon_19;3UTR;exon_21;3UTR;exon_18;3UTR;exon_18;3UTR;exon_20;3UTR;exon_18;exon_19;exon_18
cg10225389	-0.437728	7.95047e-08	4.79519e-05	chr6	108874430	OpenSea
cg05321338	-0.368297	7.96617e-08	4.80122e-05	chr8	11507946	OpenSea
cg17273504	-0.302794	7.97424e-08	4.80266e-05	chr12	9674328	OpenSea
cg14885883	-0.310012	8.0001e-08	4.81468e-05	chr10	32944193	OpenSea
cg07840179	-0.430586	8.00562e-08	4.81468e-05	chr5	134125342	OpenSea
cg04204972	-0.386679	8.01815e-08	4.81587e-05	chr12	6638397	OpenSea	ACRBP	exon_10
cg26217402	-0.48659	8.01902e-08	4.81587e-05	chr14	73771678	OpenSea
cg22841433	-0.32767	8.05597e-08	4.83463e-05	chr6	15222313	OpenSea
cg20563072	-0.414586	8.06684e-08	4.8377e-05	chr11	48009166	OpenSea
cg21541748	-0.469527	8.07734e-08	4.84056e-05	chr18	3541806	OpenSea
cg17911727	-0.350774	8.10587e-08	4.85422e-05	chr12	92043489	OpenSea
cg18832738	-0.379385	8.15226e-08	4.87853e-05	chr12	94816277	OpenSea
cg11897706	-0.245877	8.16911e-08	4.88515e-05	chr1	30746237	OpenSea
cg04533166	-0.326203	8.18075e-08	4.88865e-05	chr7	122248916	OpenSea
cg17256450	-0.258446	8.19226e-08	4.89206e-05	chr2	226909543	OpenSea
cg23266258	-0.468242	8.21667e-08	4.90317e-05	chr14	22531589	OpenSea
cg11054820	-0.273025	8.24365e-08	4.91315e-05	chr7	55535939	OpenSea
cg05041430	-0.355277	8.24921e-08	4.91315e-05	chr18	13279301	OpenSea
cg03004912	-0.330562	8.25086e-08	4.91315e-05	chr2	73986356	Shore	TET3;TET3	5UTR;exon_2
cg26460469	-0.33873	8.25764e-08	4.91371e-05	chr22	45785075	OpenSea
cg17241841	-0.388067	8.27989e-08	4.92348e-05	chr15	88615762	OpenSea
cg26243277	-0.305179	8.30851e-08	4.93702e-05	chr12	56766889	OpenSea
cg15742712	-0.320424	8.31517e-08	4.9375e-05	chr1	198599072	OpenSea
cg00049729	-0.158567	8.32354e-08	4.93899e-05	chr5	56480518	Shore
cg24249833	-0.255166	8.33723e-08	4.94149e-05	chr2	233376152	OpenSea
cg11917911	-0.311641	8.33946e-08	4.94149e-05	chr2	173875178	OpenSea
cg04356230	-0.362706	8.37943e-08	4.96047e-05	chr6	142930136	Shelf
cg07597976	-0.274799	8.38324e-08	4.96047e-05	chr16	28931698	OpenSea	CD19;CD19;CD19;CD19	TSS1500;TSS1500;TSS1500;TSS1500
cg03793846	-0.319806	8.41226e-08	4.97415e-05	chr5	141514480	Shore
cg02890315	-0.409835	8.45678e-08	4.99635e-05	chr15	63556507	OpenSea
cg17668613	-0.365422	8.46164e-08	4.99635e-05	chr12	56208146	OpenSea
cg16401465	-0.301424	8.48768e-08	5.00822e-05	chr10	62049411	OpenSea	ARID5B;ARID5B	5UTR;exon_1
cg15192371	-0.334698	8.51112e-08	5.01854e-05	chr10	70540931	OpenSea
cg16417028	-0.315612	8.5462e-08	5.02934e-05	chr1	206897480	OpenSea	IL24;IL24;IL24;IL24;IL24;IL24;IL24;IL24	5UTR;exon_1;5UTR;exon_1;5UTR;exon_1;5UTR;exon_1
cg12507622	-0.282609	8.54737e-08	5.02934e-05	chr6	6393008	OpenSea
cg12550486	-0.30265	8.54819e-08	5.02934e-05	chr3	33042019	OpenSea
cg02400001	-0.411265	8.56006e-08	5.02934e-05	chr11	26567956	OpenSea
cg11946555	-0.287356	8.56929e-08	5.02934e-05	chr3	59575440	OpenSea
cg20684110	-0.236899	8.57038e-08	5.02934e-05	chr10	62805990	Island	ADO;ADO	exon_1;3UTR
cg24850474	-0.359734	8.5732e-08	5.02934e-05	chr19	19661877	Shore
cg25534249	-0.367844	8.57712e-08	5.02934e-05	chr2	64987406	Shore	SLC1A4;SLC1A4;SLC1A4	TSS1500;TSS1500;TSS1500
cg02347043	-0.40548	8.58764e-08	5.03201e-05	chr16	11183345	OpenSea
cg14249987	-0.316111	8.59425e-08	5.03239e-05	chr9	125649793	OpenSea
cg26165277	-0.301359	8.64604e-08	5.05921e-05	chr18	35573734	OpenSea
cg25561904	-0.257192	8.68675e-08	5.0795e-05	chr14	103699064	Shore
cg14328581	-0.428123	8.71221e-08	5.09031e-05	chr9	129989342	OpenSea
cg00073460	-0.290411	8.71729e-08	5.09031e-05	chr6	149485366	OpenSea	ZC3H12D	TSS1500
cg02256455	-0.573419	8.74813e-08	5.10478e-05	chr14	103699138	Shore	XRCC3;XRCC3;XRCC3;XRCC3;XRCC3;XRCC3	exon_8;exon_9;exon_9;exon_9;exon_9;exon_9
cg08536989	-0.266882	8.75633e-08	5.10604e-05	chr9	113593341	OpenSea	RGS3;RGS3	TSS1500;TSS1500
cg20611272	-0.256516	8.78286e-08	5.11797e-05	chr8	102535917	OpenSea
cg05941326	-0.313711	8.83444e-08	5.14447e-05	chr3	186256229	OpenSea
cg06955856	-0.269361	8.89549e-08	5.17645e-05	chr12	106304323	Shore
cg16887964	-0.42438	8.91366e-08	5.18345e-05	chr11	111363869	OpenSea
cg16495530	-0.491112	8.92634e-08	5.18725e-05	chr11	122726319	OpenSea
cg03233656	-0.37149	8.98976e-08	5.22051e-05	chr2	64987491	Shore	SLC1A4;SLC1A4;SLC1A4	TSS1500;TSS1500;TSS1500
cg08742502	-0.384639	9.01462e-08	5.23135e-05	chr6	106098879	OpenSea	PRDM1	TSS200
cg17067489	-0.257382	9.03061e-08	5.23702e-05	chr11	128290445	OpenSea
cg01631692	-0.353676	9.04583e-08	5.24225e-05	chr10	71933853	OpenSea
cg14315130	-0.482807	9.05612e-08	5.24449e-05	chr6	11786446	OpenSea
cg13534892	-0.36259	9.06214e-08	5.24449e-05	chr6	30737221	OpenSea
cg09815212	-0.39016	9.10597e-08	5.26455e-05	chr11	65132455	Shore
cg26559162	-0.34885	9.10928e-08	5.26455e-05	chr2	230908786	OpenSea	GPR55;GPR55	3UTR;exon_2
cg21025168	-0.31721	9.12691e-08	5.27113e-05	chr9	112034153	OpenSea
cg23923934	-0.478315	9.14455e-08	5.27567e-05	chr6	31355137	Shore	HLA-B	exon_5
cg09033203	-0.307003	9.15171e-08	5.27567e-05	chr6	404177	OpenSea
cg10342136	-0.41043	9.15353e-08	5.27567e-05	chr6	158850210	OpenSea
cg02124046	-0.378432	9.16699e-08	5.27982e-05	chr1	232951486	Shore
cg21157319	-0.290115	9.17505e-08	5.28086e-05	chr11	64869163	OpenSea
cg14116433	-0.342284	9.25506e-08	5.32328e-05	chr9	112074405	OpenSea
cg16744506	-0.375338	9.28182e-08	5.33504e-05	chr10	71357773	OpenSea
cg17256029	-0.235949	9.30486e-08	5.34312e-05	chr11	64724085	Shore	NRXN2;NRXN2;NRXN2;NRXN2;NRXN2;NRXN2;NRXN2	TSS1500;TSS1500;TSS1500;TSS1500;TSS1500;TSS1500;TSS1500
cg18912226	-0.24765	9.30854e-08	5.34312e-05	chr2	96139383	OpenSea	ASTL	TSS1500
cg17072070	-0.343141	9.31582e-08	5.34366e-05	chr11	128758161	OpenSea	FLI1;FLI1;FLI1;FLI1;FLI1;FLI1;FLI1	5UTR;exon_3;5UTR;exon_2;5UTR;exon_2;exon_2
cg17927859	-0.200816	9.32408e-08	5.34476e-05	chr3	58635721	OpenSea
cg22189991	-0.278992	9.33551e-08	5.34768e-05	chr16	70434640	OpenSea
cg00224834	-0.409041	9.4613e-08	5.41606e-05	chr4	48203485	OpenSea
cg24472867	0.174833	9.49006e-08	5.42884e-05	chr8	143479415	Shelf
cg19671225	-0.294091	9.50169e-08	5.43181e-05	chr2	233313060	OpenSea
cg14404577	-0.32905	9.52334e-08	5.4405e-05	chr11	102611460	OpenSea
cg23043652	-0.34598	9.5532e-08	5.45387e-05	chr14	22531730	OpenSea
cg19847340	-0.328483	9.57953e-08	5.46521e-05	chr11	35115226	OpenSea
cg16567319	-0.314797	9.59138e-08	5.4654e-05	chr11	534558	Shore
cg00177058	-0.288095	9.59282e-08	5.4654e-05	chr16	27453567	OpenSea	IL21R-AS1	TSS200
cg11809779	-0.413035	9.60559e-08	5.46898e-05	chr17	63951225	OpenSea
cg17343789	-0.368496	9.67066e-08	5.50231e-05	chr2	39476554	OpenSea
cg16774093	0.404569	9.68317e-08	5.50572e-05	chr11	94545232	Island	FUT4	exon_1
cg02088785	-0.39045	9.70551e-08	5.5147e-05	chr13	98571082	OpenSea
cg07991983	-0.337222	9.74057e-08	5.5295e-05	chr1	26477419	OpenSea
cg23663698	-0.429635	9.74927e-08	5.5295e-05	chr6	159043154	OpenSea	TAGAP	TSS1500
cg23568810	-0.246414	9.75121e-08	5.5295e-05	chr1	6024653	Shore
cg10544888	-0.47628	9.77071e-08	5.53684e-05	chr8	38274885	OpenSea	NSD3;NSD3	3UTR;exon_24
cg00521221	-0.39401	9.84263e-08	5.57385e-05	chr8	127307416	OpenSea
cg12206157	-0.378554	9.85177e-08	5.57528e-05	chr15	70386834	OpenSea
cg10137010	-0.40594	9.86321e-08	5.57673e-05	chr17	3559144	OpenSea	TRPV3;TRPV3	TSS1500;TSS1500
cg05087650	-0.297042	9.86854e-08	5.57673e-05	chr3	71356339	OpenSea
cg01032857	-0.361295	9.87416e-08	5.57673e-05	chr1	88191932	OpenSea
cg11929094	-0.284719	9.90816e-08	5.59219e-05	chr12	14615045	OpenSea
cg02392467	-0.27632	9.93708e-08	5.60476e-05	chr19	42131378	Shore	POU2F2-AS1	TSS1500
cg02044966	-0.259043	9.96254e-08	5.61234e-05	chr17	65914944	OpenSea
cg10183989	-0.398599	9.96382e-08	5.61234e-05	chr14	68822433	OpenSea
cg15925478	-0.292674	1.00009e-07	5.61896e-05	chr1	93615523	OpenSea	BCAR3	TSS1500
cg26407257	-0.401678	1.00046e-07	5.61896e-05	chr22	42874312	OpenSea
cg24413088	-0.379829	1.00067e-07	5.61896e-05	chr12	12803335	OpenSea
cg13977835	-0.377895	1.00086e-07	5.61896e-05	chr1	23556847	Shore
cg01413141	-0.319354	1.00089e-07	5.61896e-05	chr3	104526947	OpenSea
cg07964177	-0.317836	1.00209e-07	5.62197e-05	chr15	31014208	OpenSea
cg24437859	-0.284782	1.00559e-07	5.63789e-05	chr12	6957451	OpenSea
cg26384439	-0.256988	1.00741e-07	5.64375e-05	chr6	33721174	OpenSea
cg14314196	-0.292065	1.00798e-07	5.64375e-05	chr15	63943048	OpenSea
cg11562727	-0.424889	1.01053e-07	5.65426e-05	chr1	236159943	OpenSea
cg16053585	-0.357562	1.01144e-07	5.65564e-05	chr2	86039747	OpenSea
cg02885007	0.658767	1.01229e-07	5.65665e-05	chr2	176122877	Island	HOXD9	exon_1
cg07893801	-0.275649	1.01373e-07	5.65793e-05	chr20	41138718	Shore	PLCG1-AS1	TSS1500
cg04264560	-0.223406	1.01386e-07	5.65793e-05	chr16	27113747	Shelf
cg20703928	-0.333537	1.01742e-07	5.67405e-05	chr2	105747772	Shelf
cg00636527	-0.268613	1.01986e-07	5.68286e-05	chr5	177432355	Shore
cg01245817	-0.286028	1.02035e-07	5.68286e-05	chr16	21250337	OpenSea	ANKS4B	exon_2
cg00625298	-0.312511	1.02202e-07	5.68843e-05	chr5	65172722	OpenSea
cg08241406	-0.408077	1.02279e-07	5.68878e-05	chr10	62049116	OpenSea	ARID5B	TSS1500
cg02382160	-0.425605	1.02372e-07	5.68878e-05	chr9	109913251	OpenSea
cg06145669	-0.27016	1.02477e-07	5.68878e-05	chr9	99826883	Shore
cg06593991	-0.369218	1.02478e-07	5.68878e-05	chr16	24978301	OpenSea
cg03795437	-0.432728	1.02589e-07	5.69099e-05	chr3	19540812	OpenSea
cg10023915	-0.210558	1.02653e-07	5.69099e-05	chr11	9750738	OpenSea	SWAP70;SWAP70;SWAP70;SWAP70	exon_11;3UTR;exon_12;3UTR
cg14409987	-0.321054	1.02944e-07	5.70336e-05	chr2	45691812	OpenSea
cg06589222	-0.250292	1.03401e-07	5.72494e-05	chr1	40980988	Shore
cg17521665	-0.301861	1.03906e-07	5.74548e-05	chr6	106098829	OpenSea	PRDM1	TSS200
cg15884810	-0.316303	1.03972e-07	5.74548e-05	chr17	3658153	OpenSea	CTNS;CTNS;CTNS;CTNS;CTNS;CTNS;CTNS	exon_10;exon_10;exon_9;exon_9;exon_8;exon_8;exon_10
cg22969959	-0.297409	1.03976e-07	5.74548e-05	chr17	76272480	OpenSea
cg22447679	-0.275346	1.04084e-07	5.74566e-05	chr1	225847555	OpenSea
cg02159619	-0.34532	1.04116e-07	5.74566e-05	chr3	71083808	OpenSea
cg19602539	-0.327038	1.04381e-07	5.75654e-05	chr12	116123918	OpenSea
cg15018670	-0.261792	1.0477e-07	5.77418e-05	chr16	27113467	Shelf
cg24116176	-0.283753	1.04896e-07	5.77738e-05	chr3	133491400	OpenSea	BFSP2-AS1;BFSP2-AS1	TSS1500;TSS1500
cg07084617	-0.283677	1.05681e-07	5.81679e-05	chr16	17459911	OpenSea
cg02371766	-0.317356	1.05802e-07	5.81966e-05	chr12	92445514	OpenSea
cg12434968	-0.334283	1.06134e-07	5.83414e-05	chr8	37890310	OpenSea
cg14398876	-0.44758	1.06387e-07	5.8407e-05	chr22	35311295	OpenSea
cg24682385	-0.366244	1.06392e-07	5.8407e-05	chr16	3863890	OpenSea
cg11731342	-0.256649	1.06639e-07	5.84807e-05	chr17	50007609	OpenSea
cg24311485	-0.193243	1.06665e-07	5.84807e-05	chr7	73766827	Shelf
cg05574120	-0.447796	1.06858e-07	5.85488e-05	chr1	157110239	OpenSea
cg01922485	0.20124	1.07382e-07	5.87974e-05	chr1	1007316	OpenSea
cg24777046	-0.407707	1.07459e-07	5.88013e-05	chr1	23556141	Shore
cg11470256	-0.379484	1.0774e-07	5.89082e-05	chr13	111186775	OpenSea	ARHGEF7	TSS200
cg19273876	-0.335888	1.07793e-07	5.89082e-05	chr14	22489232	OpenSea
cg16521555	-0.30689	1.07932e-07	5.89457e-05	chr1	24742595	Shelf
cg09589728	-0.324724	1.08571e-07	5.92565e-05	chr12	96045782	OpenSea
cg12137740	-0.38897	1.09333e-07	5.9627e-05	chr3	16515068	Shore	RFTN1	TSS1500
cg17070204	-0.5617	1.09391e-07	5.9627e-05	chr11	128607813	OpenSea
cg25763292	-0.249721	1.0953e-07	5.9664e-05	chr10	113682472	Shelf
cg14453145	-0.28944	1.09712e-07	5.97247e-05	chr2	241859744	Shelf	PDCD1	TSS1500
cg06130923	-0.343135	1.10189e-07	5.99456e-05	chr1	172639564	OpenSea
cg06966462	-0.394488	1.10369e-07	6.0003e-05	chr2	9472678	Shore
cg07034787	-0.304775	1.10437e-07	6.0003e-05	chr20	36132937	OpenSea
cg21589431	-0.383776	1.1053e-07	6.00148e-05	chr15	85117130	OpenSea
cg20786422	-0.42593	1.11074e-07	6.02716e-05	chr6	158649459	OpenSea	SYTL3;SYTL3;SYTL3;SYTL3	TSS1500;TSS1500;TSS1500;TSS1500
cg06845950	-0.30627	1.11177e-07	6.02885e-05	chr12	1554490	OpenSea
cg06451479	-0.461881	1.11331e-07	6.03334e-05	chr5	132663545	OpenSea
cg02896872	-0.315637	1.11885e-07	6.05947e-05	chr1	226699343	Shelf
cg13107086	-0.311047	1.12082e-07	6.06625e-05	chr12	13172752	OpenSea
cg22681901	-0.31768	1.1236e-07	6.07738e-05	chr15	32834562	OpenSea
cg13242199	-0.279112	1.12778e-07	6.09282e-05	chr1	203440952	OpenSea
cg21987515	-0.308312	1.1279e-07	6.09282e-05	chr4	152352966	OpenSea	FBXW7	TSS200
cg17306004	-0.308085	1.13394e-07	6.11907e-05	chr15	92839996	OpenSea
cg05921699	-0.437401	1.13421e-07	6.11907e-05	chr19	41876655	OpenSea	CD79A;CD79A	TSS1500;TSS1500
cg12582359	-0.385533	1.13717e-07	6.13116e-05	chr8	102830980	OpenSea
cg17163363	-0.275696	1.13875e-07	6.13266e-05	chr11	6171189	OpenSea	OR52B2	TSS1500
cg16916604	-0.350178	1.1389e-07	6.13266e-05	chr11	47879739	OpenSea
cg24218539	-0.294599	1.15299e-07	6.20455e-05	chr19	16383779	OpenSea
cg05997779	-0.231202	1.1542e-07	6.20708e-05	chr1	15965552	OpenSea
cg14362901	-0.326069	1.15493e-07	6.20708e-05	chr9	131674335	OpenSea
cg13263474	-0.392373	1.15615e-07	6.20966e-05	chr2	100977256	OpenSea	NPAS2-AS1	TSS200
cg10353005	0.246942	1.15838e-07	6.2177e-05	chr6	159806231	OpenSea
cg11562025	-0.178651	1.16474e-07	6.24784e-05	chr10	14740981	OpenSea
cg04312120	-0.403936	1.16638e-07	6.25226e-05	chr5	175517861	OpenSea
cg11363726	-0.339254	1.16728e-07	6.25226e-05	chr3	16433908	OpenSea	RFTN1	exon_3
cg07686035	-0.39638	1.16779e-07	6.25226e-05	chr7	107659963	Shore	SLC26A4;SLC26A4-AS1	TSS1500;exon_2
cg16595667	-0.301231	1.17074e-07	6.26409e-05	chr14	77101190	Shelf
cg06330218	-0.328665	1.17236e-07	6.26874e-05	chr15	69880657	OpenSea
cg10315334	-0.280253	1.17309e-07	6.26874e-05	chr17	35880328	OpenSea	CCL5;CCL5;CCL5;CCL5	exon_1;5UTR;exon_1;5UTR
cg11009960	-0.4005	1.17607e-07	6.28068e-05	chr7	50327660	OpenSea	IKZF1;IKZF1;IKZF1;IKZF1;IKZF1;IKZF1;IKZF1;IKZF1;IKZF1;IKZF1;IKZF1;IKZF1;IKZF1;IKZF1;IKZF1;IKZF1;IKZF1	exon_3;exon_2;exon_2;exon_2;exon_2;exon_3;exon_3;exon_3;exon_2;exon_2;exon_2;exon_2;exon_2;exon_3;exon_3;exon_3;exon_3
cg04193708	-0.300876	1.18669e-07	6.32811e-05	chr6	142955088	OpenSea
cg21130661	-0.293432	1.18853e-07	6.32811e-05	chr16	11088089	OpenSea
cg17540296	-0.316774	1.1886e-07	6.32811e-05	chr14	20367538	OpenSea	TEP1;TEP1;TEP1;TEP1	3UTR;exon_53;3UTR;exon_55
cg06943385	-0.268155	1.18868e-07	6.32811e-05	chr17	75320402	OpenSea	GRB2;GRB2	exon_6;exon_5
cg12840847	-0.373037	1.1887e-07	6.32811e-05	chr17	77212227	Shore
cg23815959	-0.443382	1.19011e-07	6.32962e-05	chr18	79627269	Shore
cg08964365	-0.33932	1.19049e-07	6.32962e-05	chr8	38368713	OpenSea
cg27319563	-0.345961	1.19354e-07	6.34185e-05	chr10	100007595	Shore
cg26272682	-0.364183	1.19685e-07	6.35544e-05	chr22	35344905	OpenSea
cg05166027	-0.334432	1.2028e-07	6.37829e-05	chr6	32225005	OpenSea	NOTCH4;NOTCH4;NOTCH4	TSS1500;TSS1500;TSS1500
cg04573157	-0.359233	1.20315e-07	6.37829e-05	chr6	160069698	OpenSea
cg07470597	-0.373729	1.20342e-07	6.37829e-05	chr17	2070735	OpenSea
cg14116377	-0.416224	1.2061e-07	6.38771e-05	chr9	112069576	OpenSea
cg04008455	-0.406174	1.20671e-07	6.38771e-05	chr15	75369108	Shore	MAN2C1;MAN2C1;MAN2C1;MAN2C1	TSS1500;TSS1500;TSS1500;TSS1500
cg07438546	-0.281924	1.21014e-07	6.40185e-05	chr11	65130163	Shelf	SYVN1;SYVN1;MIR6751	exon_13;exon_13;TSS200
cg01511226	-0.33557	1.21299e-07	6.40627e-05	chr1	160451316	OpenSea
cg18850500	-0.37531	1.21374e-07	6.40627e-05	chr22	45775844	OpenSea
cg16523252	-0.372817	1.21424e-07	6.40627e-05	chr10	79085369	OpenSea
cg00285174	-0.400521	1.2143e-07	6.40627e-05	chr5	133033171	OpenSea
cg06580770	-0.345646	1.21477e-07	6.40627e-05	chr6	32087013	Shore
cg26751580	0.701321	1.2188e-07	6.42352e-05	chr21	17512814	Island	CXADR;CXADR;CXADR;CXADR;CXADR	TSS1500;TSS1500;TSS1500;TSS1500;TSS1500
cg22512386	-0.242079	1.23067e-07	6.47764e-05	chr17	39767476	OpenSea
cg00256294	-0.275472	1.23107e-07	6.47764e-05	chr12	86553678	OpenSea
cg03126904	-0.260367	1.23138e-07	6.47764e-05	chr9	137123803	OpenSea
cg04982150	-0.319839	1.23475e-07	6.49135e-05	chr3	58116397	OpenSea
cg11870689	-0.399828	1.23692e-07	6.49444e-05	chr7	148815749	OpenSea
cg02593612	-0.354013	1.23746e-07	6.49444e-05	chr1	41637537	OpenSea
cg24777950	0.300552	1.23765e-07	6.49444e-05	chr14	24576915	OpenSea	CTSG	TSS1500
cg16689426	-0.266244	1.24235e-07	6.51508e-05	chr9	133956956	OpenSea
cg20326258	-0.334119	1.24378e-07	6.51848e-05	chr12	49540921	Shore	KCNH3;KCNH3;KCNH3	5UTR;exon_2;exon_2
cg04544875	-0.47649	1.24549e-07	6.52341e-05	chr1	157806659	OpenSea
cg06884055	-0.402193	1.24777e-07	6.52828e-05	chr14	73696951	OpenSea	DNAL1;DNAL1;DNAL1;DNAL1	exon_9;3UTR;exon_8;3UTR
cg07033577	-0.253491	1.24797e-07	6.52828e-05	chr17	57463424	OpenSea
cg01020567	-0.380615	1.24915e-07	6.53042e-05	chr17	77473894	OpenSea
cg06029627	-0.310626	1.25542e-07	6.55915e-05	chr5	5756056	OpenSea
cg16196054	-0.408774	1.25768e-07	6.56686e-05	chr11	34650470	OpenSea
cg04060561	-0.341788	1.2635e-07	6.58917e-05	chr6	127342055	Shore
cg26398797	-0.28529	1.26351e-07	6.58917e-05	chr20	53685999	OpenSea
cg22943603	-0.279733	1.26914e-07	6.61446e-05	chr17	75079756	Shore
cg03609225	-0.382735	1.27365e-07	6.63386e-05	chr6	142802450	OpenSea
cg19477137	-0.438927	1.27768e-07	6.64661e-05	chr14	50038196	OpenSea
cg21062760	-0.351193	1.27839e-07	6.64661e-05	chr19	35714672	Shore	ZBTB32	exon_3
cg15178215	-0.327529	1.27846e-07	6.64661e-05	chr21	41431864	OpenSea	MX1	TSS200
cg12018179	-0.196199	1.28271e-07	6.65774e-05	chr6	167079895	OpenSea
cg13204977	-0.457915	1.28289e-07	6.65774e-05	chr7	66679079	Shelf
cg19863971	-0.356703	1.28297e-07	6.65774e-05	chr14	92569314	OpenSea
cg19880947	-0.40006	1.28521e-07	6.66151e-05	chr17	1606706	Island
cg13257654	-0.201955	1.28528e-07	6.66151e-05	chr8	43091188	Shelf
cg19466605	-0.22524	1.28815e-07	6.66839e-05	chr12	57095178	OpenSea	NAB2;NAB2;NAB2;NAB2	exon_6;3UTR;exon_7;3UTR
cg04325591	-0.203743	1.28829e-07	6.66839e-05	chr16	74772111	Shelf
cg02940203	-0.287473	1.28898e-07	6.66839e-05	chr2	134737862	OpenSea
cg10713220	-0.339092	1.30552e-07	6.74982e-05	chr7	36601276	OpenSea	AOAH-IT1	TSS1500
cg04699519	-0.257803	1.30809e-07	6.759e-05	chr6	16305865	OpenSea	ATXN1;ATXN1;ATXN1;ATXN1;ATXN1;ATXN1	3UTR;exon_9;3UTR;exon_8;3UTR;exon_9
cg17804959	-0.293395	1.31475e-07	6.78926e-05	chr15	63668966	OpenSea
cg10085812	-0.373906	1.31643e-07	6.79112e-05	chr6	129672188	OpenSea
cg25934954	-0.342227	1.31672e-07	6.79112e-05	chr11	64799649	Shelf	MAP4K2;MAP4K2	exon_13;exon_13
cg02792921	-0.224894	1.3182e-07	6.79459e-05	chr11	2386028	Shore
cg11184768	-0.394095	1.32125e-07	6.80615e-05	chr7	69823562	OpenSea
cg19337057	-0.333878	1.32478e-07	6.82016e-05	chr20	35506433	OpenSea
cg01527176	-0.347003	1.33452e-07	6.86611e-05	chr7	113004981	OpenSea
cg13724812	-0.322369	1.34203e-07	6.90054e-05	chr3	30648343	OpenSea
cg09580197	-0.341631	1.34319e-07	6.90231e-05	chr6	52552312	OpenSea
cg14301158	-0.325644	1.34557e-07	6.90863e-05	chr10	110355307	OpenSea
cg10866415	-0.423043	1.34606e-07	6.90863e-05	chr15	65916217	OpenSea	MEGF11;MEGF11;MEGF11;MEGF11;MEGF11;MEGF11;MEGF11;MEGF11;MEGF11;MEGF11;MEGF11;MEGF11;MEGF11	exon_18;exon_18;exon_16;exon_17;exon_17;exon_17;exon_18;exon_18;exon_17;exon_17;exon_17;exon_19;exon_17
cg17316874	-0.416128	1.34704e-07	6.90945e-05	chr12	122993501	Shelf
cg01867764	-0.353099	1.35172e-07	6.92927e-05	chr14	22517488	OpenSea
cg07027502	-0.389947	1.35738e-07	6.94909e-05	chr21	37018392	OpenSea	RIPPLY3;RIPPLY3;RIPPLY3;RIPPLY3;RIPPLY3;RIPPLY3	exon_4;3UTR;exon_3;3UTR;exon_4;3UTR
cg16552903	-0.344471	1.35805e-07	6.94909e-05	chr11	69443978	Shore
cg01280867	-0.262628	1.35806e-07	6.94909e-05	chr19	42120884	OpenSea
cg12525025	-0.341564	1.36574e-07	6.97996e-05	chr10	69614383	OpenSea
cg25818761	-0.28969	1.36574e-07	6.97996e-05	chr21	35228153	OpenSea
cg01860767	-0.304821	1.36953e-07	6.99506e-05	chr1	205274642	OpenSea
cg02874616	-0.374947	1.37168e-07	7.00183e-05	chr20	15857323	OpenSea
cg18552897	-0.305726	1.3729e-07	7.00378e-05	chr3	13084235	OpenSea
cg17672740	-0.370245	1.38249e-07	7.04848e-05	chr11	67487953	OpenSea
cg08018828	-0.503161	1.38396e-07	7.05118e-05	chr5	58462249	Shore
cg09250976	-0.339343	1.38469e-07	7.05118e-05	chr17	39770749	OpenSea
cg12474798	-0.425115	1.38953e-07	7.07152e-05	chr10	62806012	Island	ADO;ADO	exon_1;3UTR
cg15464148	-0.367485	1.39216e-07	7.07719e-05	chr12	6635891	OpenSea
cg11385441	-0.380668	1.39232e-07	7.07719e-05	chr14	91238823	Shelf
cg09662269	-0.345038	1.39397e-07	7.08132e-05	chr15	75095912	OpenSea
cg18209560	-0.33775	1.39676e-07	7.09122e-05	chr17	76064005	OpenSea	SRP68;SRP68;SRP68	exon_3;exon_4;exon_3
cg16880636	-0.343197	1.40833e-07	7.14567e-05	chr11	110349770	OpenSea
cg05726935	-0.280163	1.40938e-07	7.14668e-05	chr14	104797185	Shore	AKT1;AKT1;AKT1;AKT1;AKT1;AKT1	TSS1500;TSS1500;TSS1500;TSS1500;TSS1500;TSS1500
cg01158048	-0.446893	1.41359e-07	7.16374e-05	chr5	150413636	OpenSea	CD74;CD74;CD74;CD74;CD74;CD74	TSS1500;TSS1500;TSS1500;TSS1500;TSS1500;TSS1500
cg15566798	-0.214928	1.41733e-07	7.17838e-05	chr9	79824386	OpenSea	LINC01507	TSS200
cg17846091	-0.335115	1.42083e-07	7.18873e-05	chr3	157103521	OpenSea
cg23183849	-0.265715	1.42108e-07	7.18873e-05	chr21	41431970	OpenSea	MX1	TSS200
cg03166533	-0.298438	1.42495e-07	7.20173e-05	chr22	22161899	OpenSea
cg01354997	-0.27349	1.42536e-07	7.20173e-05	chr1	145708311	OpenSea	PDZK1;PDZK1;PDZK1;PDZK1;PDZK1	TSS1500;TSS1500;TSS1500;TSS1500;TSS1500
cg25312616	-0.472503	1.42817e-07	7.21163e-05	chr20	45766482	OpenSea
cg13602287	-0.216466	1.43737e-07	7.24915e-05	chr9	35840233	OpenSea
cg05893042	-0.455484	1.43762e-07	7.24915e-05	chr3	17399527	OpenSea
cg08018827	-0.343289	1.43818e-07	7.24915e-05	chr5	58462216	Shore
cg19021885	-0.420947	1.44078e-07	7.25795e-05	chr19	11438101	Shelf	PRKCSH;PRKCSH;PRKCSH;PRKCSH;PRKCSH;PRKCSH;PRKCSH	exon_5;exon_4;exon_5;exon_5;exon_5;exon_5;exon_5
cg26800289	-0.492265	1.44272e-07	7.26216e-05	chr1	52139838	Shore
cg18633711	-0.363109	1.44368e-07	7.26216e-05	chr6	37155495	OpenSea
cg11327657	0.1939	1.4442e-07	7.26216e-05	chr21	44968247	Shore
cg22736461	-0.393688	1.44787e-07	7.27627e-05	chr17	57902314	OpenSea
cg26551200	-0.479049	1.45437e-07	7.29676e-05	chr7	2641735	OpenSea
cg17231548	-0.212733	1.45452e-07	7.29676e-05	chr12	6444793	OpenSea	CD27	TSS200
cg05809362	-0.308274	1.45454e-07	7.29676e-05	chr17	40543119	OpenSea
cg22255180	-0.311349	1.4565e-07	7.30222e-05	chr17	17182089	OpenSea
cg26724241	-0.205185	1.46154e-07	7.32316e-05	chr17	82351518	OpenSea
cg08414647	-0.342726	1.4651e-07	7.33666e-05	chr3	120245083	OpenSea
cg13315222	-0.356699	1.46718e-07	7.34169e-05	chr1	110631716	OpenSea	KCNA2	TSS1500
cg05064853	-0.404271	1.46785e-07	7.34169e-05	chr5	61704588	OpenSea	C5orf64;C5orf64	exon_3;exon_4
cg27627493	-0.249275	1.47022e-07	7.3492e-05	chr15	63475161	OpenSea
cg00659629	-0.418344	1.47482e-07	7.36717e-05	chr9	37300862	OpenSea
cg20219911	-0.300794	1.47556e-07	7.36717e-05	chr3	52779636	OpenSea	ITIH1;ITIH1	TSS1500;TSS1500
cg12606401	-0.355731	1.47856e-07	7.3778e-05	chr2	204011324	OpenSea
cg12936255	-0.455991	1.48122e-07	7.38312e-05	chr3	186996640	OpenSea
cg05849013	-0.393271	1.48138e-07	7.38312e-05	chr16	12317282	OpenSea
cg01425348	-0.395894	1.48278e-07	7.38575e-05	chr13	30375309	OpenSea	LINC00426	TSS1500
cg26705250	-0.363833	1.48476e-07	7.39123e-05	chr13	99860057	OpenSea
cg02271578	-0.24887	1.48939e-07	7.40989e-05	chr12	96408117	OpenSea
cg17428720	-0.327021	1.49047e-07	7.41093e-05	chr13	99420966	OpenSea
cg23226144	-0.354518	1.49241e-07	7.41616e-05	chr18	9117006	OpenSea
cg25897930	-0.220612	1.49563e-07	7.42552e-05	chr3	45915827	OpenSea	LZTFL1;LZTFL1;LZTFL1	TSS200;TSS200;TSS200
cg00567854	-0.299649	1.49655e-07	7.42552e-05	chr1	203304565	Shore	BTG2-DT;BTG2	exon_2;TSS1500
cg12404590	-0.332575	1.49693e-07	7.42552e-05	chr22	50017224	Shore
cg27067412	-0.322116	1.49838e-07	7.42837e-05	chr12	124494025	OpenSea
cg20056212	-0.313115	1.50186e-07	7.44124e-05	chr14	68813664	Shelf
cg04390191	-0.348053	1.50334e-07	7.44421e-05	chr2	230225913	OpenSea	SP110;SP110;SP110;SP110;SP110	TSS1500;TSS1500;TSS1500;TSS1500;TSS1500
cg23350176	-0.344317	1.51914e-07	7.51446e-05	chr18	24051861	OpenSea
cg25461636	-0.369177	1.51931e-07	7.51446e-05	chr20	57399913	OpenSea
cg08867355	-0.233101	1.52201e-07	7.52341e-05	chr22	23769405	Shore	CHCHD10;CHCHD10;CHCHD10;CHCHD10	TSS1500;TSS1500;TSS1500;TSS1500
cg00872193	-0.255846	1.52492e-07	7.53017e-05	chr1	63916990	OpenSea
cg24825894	-0.284868	1.52517e-07	7.53017e-05	chr10	96718510	Shore
cg13621549	-0.275598	1.52707e-07	7.53515e-05	chr9	37391006	OpenSea
cg03187361	-0.413374	1.53401e-07	7.56501e-05	chr22	46488579	OpenSea
cg15383093	-0.357737	1.54078e-07	7.59394e-05	chr12	96047306	OpenSea
cg18724135	-0.372922	1.54508e-07	7.61067e-05	chr7	140214160	OpenSea
cg00875000	-0.327087	1.55342e-07	7.64731e-05	chr6	16657688	OpenSea
cg13937693	-0.360797	1.55821e-07	7.66639e-05	chr16	24978604	OpenSea
cg00474696	-0.315462	1.56162e-07	7.67872e-05	chr2	223956396	Shore	MRPL44	TSS1500
cg06028264	-0.413592	1.57734e-07	7.74756e-05	chr3	195541825	Shore
cg06930067	-0.386037	1.57746e-07	7.74756e-05	chr14	68494556	OpenSea
cg00287646	-0.424452	1.58131e-07	7.76194e-05	chr1	15703688	OpenSea
cg02631420	-0.331887	1.58322e-07	7.76582e-05	chr2	31252901	OpenSea
cg04524518	-0.378051	1.58394e-07	7.76582e-05	chr2	230471931	OpenSea
cg00616908	-0.335651	1.58749e-07	7.77871e-05	chr9	133822472	OpenSea
cg23545734	-0.271274	1.59618e-07	7.81676e-05	chr1	21293078	Shelf	ECE1-AS1	TSS1500
cg06284954	-0.31856	1.6019e-07	7.84023e-05	chr4	13600875	OpenSea	BOD1L1	exon_10
cg05892486	-0.354642	1.6047e-07	7.84939e-05	chr7	44150329	Shelf
cg03050522	-0.125493	1.60658e-07	7.85399e-05	chr19	41882895	Island	ARHGEF1;ARHGEF1;ARHGEF1;ARHGEF1;ARHGEF1;ARHGEF1;ARHGEF1;ARHGEF1;ARHGEF1	TSS1500;TSS1500;TSS1500;TSS1500;TSS1500;TSS1500;TSS1500;TSS1500;TSS1500
cg07081883	-0.371156	1.60965e-07	7.86449e-05	chr2	57726441	OpenSea
cg05638011	-0.249058	1.61461e-07	7.88412e-05	chr11	73980580	Shelf
cg00157359	-0.16858	1.61573e-07	7.88505e-05	chr11	66465712	Shore	PELI3;PELI3;PELI3;PELI3	TSS1500;TSS1500;TSS1500;TSS1500
cg12070987	0.531823	1.6191e-07	7.89693e-05	chr11	68036588	Shelf	NDUFS8	exon_7
cg01523767	-0.360215	1.62538e-07	7.92027e-05	chr8	122799062	OpenSea
cg12139005	-0.250598	1.62652e-07	7.92027e-05	chr7	6621527	Shore	ZNF853;ZNF853	exon_3;exon_3
cg19941765	-0.350692	1.62742e-07	7.92027e-05	chr10	817866	OpenSea	LARP4B;LARP4B	exon_15;exon_15
cg11826199	-0.412345	1.62764e-07	7.92027e-05	chr15	70235534	OpenSea
cg26181096	-0.283922	1.62932e-07	7.92385e-05	chr22	41480615	OpenSea
cg14004951	-0.271901	1.63489e-07	7.94636e-05	chr20	41157621	OpenSea
cg22805283	-0.234036	1.6368e-07	7.94893e-05	chr17	63697436	Shelf	LIMD2;LIMD2	3UTR;exon_5
cg21979287	-0.242105	1.6373e-07	7.94893e-05	chr15	44715656	Shelf	B2M	exon_2
cg26209487	-0.23633	1.64405e-07	7.97275e-05	chr8	56019180	OpenSea
cg13942103	-0.392998	1.6441e-07	7.97275e-05	chr1	110635207	OpenSea
cg21329032	-0.364074	1.64582e-07	7.97654e-05	chr16	28193060	OpenSea
cg14948822	-0.295921	1.64931e-07	7.98883e-05	chr2	27322139	OpenSea
cg00902558	-0.283703	1.65275e-07	8.00094e-05	chr2	86016976	OpenSea
cg05496830	-0.374828	1.65937e-07	8.02563e-05	chr3	128787321	OpenSea
cg17068863	-0.385625	1.65976e-07	8.02563e-05	chr11	128468438	OpenSea
cg07125412	-0.287064	1.6616e-07	8.02994e-05	chr14	60303487	OpenSea
cg02156723	-0.360076	1.66313e-07	8.03146e-05	chr1	12040574	OpenSea
cg22969924	-0.229766	1.66382e-07	8.03146e-05	chr17	76271749	OpenSea
cg03565674	-0.377985	1.66506e-07	8.03285e-05	chr11	1486091	OpenSea
cg25978632	-0.308517	1.66744e-07	8.03599e-05	chr2	203948784	OpenSea
cg20766804	-0.361996	1.66837e-07	8.03599e-05	chr15	88623325	Shore
cg01596182	-0.169487	1.66856e-07	8.03599e-05	chr2	60450728	OpenSea	BCL11A;BCL11A;BCL11A;BCL11A	3UTR;exon_5;3UTR;exon_5
cg12748148	-0.312349	1.672e-07	8.04793e-05	chr2	30326199	OpenSea
cg13916556	-0.314645	1.67358e-07	8.05096e-05	chr5	132020421	OpenSea
cg09177400	-0.300353	1.67807e-07	8.06794e-05	chr6	13229787	OpenSea
cg06561308	-0.324882	1.6797e-07	8.07117e-05	chr7	105770047	OpenSea
cg18335129	-0.340617	1.68471e-07	8.09064e-05	chr6	132873164	OpenSea
cg12092786	-0.386313	1.69365e-07	8.12898e-05	chr22	41936404	OpenSea
cg22943604	-0.276347	1.70434e-07	8.1721e-05	chr17	75079762	Shore
cg12377607	-0.376519	1.70459e-07	8.1721e-05	chr21	34192743	OpenSea
cg11933465	-0.202942	1.70554e-07	8.1721e-05	chr1	38062136	OpenSea
cg00318543	-0.291978	1.7131e-07	8.19909e-05	chr9	37001114	Shore
cg11149424	-0.445131	1.71312e-07	8.19909e-05	chr7	66679049	Shelf
cg01235583	-0.318955	1.71572e-07	8.20689e-05	chr11	996011	Shelf
cg06470727	-0.220565	1.71992e-07	8.22229e-05	chr2	26500194	Shelf
cg25158459	-0.428214	1.72367e-07	8.23555e-05	chr1	26839183	OpenSea
cg16307144	-0.207978	1.72469e-07	8.23578e-05	chr19	38214293	Shelf
cg12038072	0.20785	1.735e-07	8.278e-05	chr21	43937624	OpenSea
cg09127129	-0.387932	1.73549e-07	8.278e-05	chr11	67438171	Shore	PTPRCAP;CORO1B;CORO1B;CORO1B;CORO1B	TSS1500;3UTR;exon_12;3UTR;exon_11
cg17231569	-0.280325	1.73651e-07	8.27817e-05	chr12	6446468	OpenSea
cg14190500	-0.395769	1.74707e-07	8.32382e-05	chr9	120927003	Shore	TRAF1	TSS1500
cg11544537	-0.360918	1.7533e-07	8.34875e-05	chr10	48672512	OpenSea
cg09555920	-0.268673	1.75929e-07	8.37054e-05	chr5	56502167	OpenSea
cg20767318	-0.314758	1.75985e-07	8.37054e-05	chr15	88657157	OpenSea
cg03271831	-0.389125	1.76584e-07	8.39429e-05	chr2	105769382	OpenSea
cg24025005	-0.272263	1.77297e-07	8.42037e-05	chr19	6465489	Shore
cg16226644	-0.207821	1.77333e-07	8.42037e-05	chr6	33278314	Shore	B3GALT4	exon_1
cg13046853	-0.247456	1.77803e-07	8.43796e-05	chr11	82384280	OpenSea
cg01003666	-0.289581	1.78098e-07	8.44723e-05	chr7	140229629	Shore
cg18379532	-0.445323	1.78244e-07	8.44936e-05	chr20	17992405	OpenSea
cg14707650	-0.367247	1.78823e-07	8.4671e-05	chr10	14583544	OpenSea
cg06481875	-0.397768	1.7883e-07	8.4671e-05	chr4	40305384	OpenSea
cg22760404	-0.273332	1.78919e-07	8.4671e-05	chr17	59827973	OpenSea
cg24416609	-0.348542	1.80069e-07	8.51676e-05	chr2	230908815	OpenSea	GPR55;GPR55	3UTR;exon_2
cg16051589	-0.291253	1.80536e-07	8.53408e-05	chr9	5438508	Shore	PLGRKT	TSS1500
cg26196671	-0.25006	1.80653e-07	8.5348e-05	chr1	201430481	OpenSea
cg23224297	-0.334316	1.81172e-07	8.55115e-05	chr18	8948670	OpenSea
cg20495395	-0.139815	1.81201e-07	8.55115e-05	chr16	88453149	Island	ZFPM1	TSS200
cg16556156	-0.403386	1.81496e-07	8.56024e-05	chr16	11176184	Shore
cg08495950	-0.309678	1.81941e-07	8.57644e-05	chr12	6638275	OpenSea	ACRBP;ACRBP	3UTR;exon_10
cg24395607	-0.331007	1.82932e-07	8.61836e-05	chr7	47929042	OpenSea
cg24487489	-0.468624	1.83773e-07	8.65289e-05	chr6	33416560	Shore	CUTA;CUTA;CUTA;CUTA;CUTA;CUTA;CUTA;CUTA;CUTA;CUTA	3UTR;exon_6;3UTR;exon_6;3UTR;exon_6;3UTR;exon_6;3UTR;exon_5
cg08854628	-0.246867	1.8387e-07	8.65289e-05	chr6	30817375	OpenSea
cg10291590	-0.470866	1.84062e-07	8.65708e-05	chr6	154619496	OpenSea
cg14936008	-0.309193	1.84738e-07	8.68401e-05	chr14	106851799	OpenSea	MIR5195	TSS1500
cg17043278	-0.25453	1.8484e-07	8.68401e-05	chr5	157502861	OpenSea	ADAM19	exon_12
cg08851467	-0.321019	1.85283e-07	8.69998e-05	chr11	61353868	OpenSea	CYB561A3;CYB561A3;CYB561A3;CYB561A3	exon_2;exon_5;exon_4;exon_4
cg26405336	-0.37324	1.85459e-07	8.70339e-05	chr22	42769674	Shore
cg02631162	-0.350212	1.85669e-07	8.70841e-05	chr4	184817624	OpenSea
cg00854314	-0.221162	1.85846e-07	8.71186e-05	chr15	88637568	OpenSea	ISG20;ISG20;ISG20	TSS1500;TSS1500;TSS1500
cg11476571	-0.326081	1.86739e-07	8.74885e-05	chr18	63213286	OpenSea
cg15244435	-0.395981	1.87803e-07	8.78834e-05	chr10	74982676	OpenSea
cg12619253	-0.178778	1.87934e-07	8.78834e-05	chr8	59186951	OpenSea
cg04930638	-0.396244	1.87971e-07	8.78834e-05	chr3	52891422	OpenSea
cg15452970	0.829545	1.87998e-07	8.78834e-05	chr1	90725063	Island
cg24899967	-0.448475	1.88584e-07	8.81085e-05	chr3	45962315	OpenSea	FYCO1;FYCO1;FYCO1;FYCO1;FYCO1;FYCO1;FYCO1;FYCO1;FYCO1;FYCO1;FYCO1;FYCO1	exon_12;exon_11;exon_11;exon_11;exon_11;exon_10;exon_10;exon_12;exon_11;exon_7;exon_11;exon_11
cg22012156	-0.344361	1.8891e-07	8.82117e-05	chr1	155946614	OpenSea
cg01276000	-0.37913	1.89283e-07	8.83373e-05	chr1	120109297	OpenSea
cg23562222	-0.392338	1.89741e-07	8.84937e-05	chr7	5233269	OpenSea	WIPI2;WIPI2;WIPI2;WIPI2;WIPI2;WIPI2;WIPI2;WIPI2;WIPI2;WIPI2;WIPI2;WIPI2	exon_13;3UTR;exon_12;3UTR;exon_10;3UTR;exon_13;3UTR;exon_13;3UTR;exon_12;3UTR
cg01564211	-0.399757	1.89861e-07	8.84937e-05	chr8	29472724	OpenSea
cg21812313	-0.259549	1.89933e-07	8.84937e-05	chr1	93693062	OpenSea
cg10809828	-0.348421	1.90412e-07	8.86679e-05	chr1	32256677	OpenSea
cg24398381	-0.333071	1.90535e-07	8.86762e-05	chr18	79516814	Shelf
cg07006818	-0.366961	1.90804e-07	8.87526e-05	chr7	98203633	Shore	LMTK2	exon_12
cg07646874	-0.412254	1.90943e-07	8.87682e-05	chr5	6660502	OpenSea
cg20311002	-0.305577	1.91606e-07	8.9e-05	chr1	244600239	OpenSea
cg20396110	-0.265519	1.91685e-07	8.9e-05	chr15	74627575	OpenSea	CLK3;CLK3	exon_9;exon_9
cg21027742	-0.394499	1.91758e-07	8.9e-05	chr5	131394339	OpenSea	CDC42SE2;CDC42SE2;CDC42SE2;CDC42SE2;CDC42SE2;CDC42SE2;CDC42SE2;CDC42SE2;CDC42SE2;CDC42SE2	3UTR;exon_5;3UTR;exon_6;3UTR;exon_5;exon_5;3UTR;3UTR;exon_6
cg16198546	-0.220392	1.92336e-07	8.91809e-05	chr11	35030110	OpenSea
cg02105843	0.14255	1.92359e-07	8.91809e-05	chr11	522809	Shelf
cg04641647	-0.34835	1.92897e-07	8.9381e-05	chr3	21802968	OpenSea
cg07904475	-0.132048	1.93621e-07	8.96674e-05	chr4	150579779	Island	LOC729558	exon_2
cg26915041	-0.172834	1.93919e-07	8.9756e-05	chr19	42126774	OpenSea
cg25812095	-0.254273	1.94137e-07	8.98078e-05	chr2	144240947	OpenSea
cg01016119	-0.273662	1.94896e-07	9.00991e-05	chr3	56801254	Shore
cg26501039	-0.333313	1.9498e-07	9.00991e-05	chr11	128422643	OpenSea
cg01778030	-0.297406	1.95806e-07	9.04018e-05	chr2	60053891	OpenSea
cg10161121	-0.379242	1.9585e-07	9.04018e-05	chr1	172658880	OpenSea	FASLG;FASLG	TSS1500;TSS1500
cg10319924	-0.281049	1.96377e-07	9.05955e-05	chr17	57605849	OpenSea
cg13032272	-0.349148	1.9659e-07	9.06444e-05	chr17	65100338	OpenSea	LOC100507002	TSS1500
cg23629264	-0.487296	1.97128e-07	9.08426e-05	chr20	38884305	OpenSea
cg12207289	-0.146794	1.97471e-07	9.0951e-05	chr7	76293694	OpenSea
cg02144843	-0.32647	1.97698e-07	9.10058e-05	chr1	234987497	OpenSea
cg15935659	-0.292996	1.97805e-07	9.10058e-05	chr12	104288278	Shore
cg10127530	-0.330384	1.9793e-07	9.10134e-05	chr21	43313006	OpenSea
cg23045459	-0.384654	1.98128e-07	9.10263e-05	chr1	199510706	OpenSea
cg13902777	-0.251604	1.98174e-07	9.10263e-05	chr4	81725320	OpenSea
cg24908346	-0.202289	1.99016e-07	9.13637e-05	chr22	39950566	OpenSea
cg13698548	-0.382732	1.99826e-07	9.16857e-05	chr8	127795948	Shore	MIR1204	TSS200
cg06520331	-0.385592	1.99998e-07	9.17146e-05	chr10	91411245	Shore
cg05563099	-0.328408	2.01121e-07	9.21794e-05	chr10	818391	OpenSea
cg25408708	-0.331465	2.01505e-07	9.23053e-05	chr16	89953989	OpenSea
cg15690542	-0.27255	2.01619e-07	9.23076e-05	chr1	151200429	Shore
cg22267046	-0.295532	2.02139e-07	9.24931e-05	chr7	2203789	OpenSea
cg05975618	-0.273602	2.02244e-07	9.24931e-05	chr9	129932955	OpenSea
cg21688244	-0.229179	2.02451e-07	9.25376e-05	chr16	70430108	OpenSea
cg12469001	-0.344967	2.03064e-07	9.27677e-05	chr7	130010210	OpenSea
cg01863731	-0.28778	2.03568e-07	9.29474e-05	chr18	63143432	OpenSea
cg15241519	-0.394501	2.04352e-07	9.31755e-05	chr11	121570183	OpenSea	SORL1	exon_23
cg09208449	-0.424522	2.04355e-07	9.31755e-05	chr6	15908157	OpenSea
cg10016101	-0.460489	2.04398e-07	9.31755e-05	chr6	118664365	OpenSea
cg00130530	-0.294652	2.0519e-07	9.34859e-05	chr6	35689425	Shore	FKBP5;FKBP5;FKBP5	TSS1500;TSS1500;TSS1500
cg24874025	-0.327684	2.05744e-07	9.36877e-05	chr10	48671330	OpenSea
cg01204452	-0.341334	2.06724e-07	9.4083e-05	chr2	136057193	OpenSea
cg17703860	-0.365002	2.07104e-07	9.42053e-05	chr10	103777534	OpenSea
cg00684045	-0.386237	2.07671e-07	9.44123e-05	chr22	49661799	OpenSea
cg18991015	-0.322845	2.08334e-07	9.46628e-05	chr15	70240563	OpenSea
cg04534360	-0.372418	2.08712e-07	9.47827e-05	chr11	130150888	OpenSea
cg03234557	-0.366602	2.08823e-07	9.47827e-05	chr4	98483035	OpenSea
cg23341891	-0.249358	2.09157e-07	9.48833e-05	chr18	23330727	OpenSea
cg25897935	-0.486569	2.09372e-07	9.49298e-05	chr21	41931242	OpenSea
cg16005947	-0.372633	2.09841e-07	9.50554e-05	chr11	9700242	OpenSea
cg22107533	-0.234714	2.09874e-07	9.50554e-05	chr15	44735885	OpenSea	TRIM69;TRIM69;TRIM69;TRIM69;TRIM69	TSS1500;TSS1500;TSS1500;TSS1500;TSS1500
cg26429850	-0.198951	2.10096e-07	9.50711e-05	chr16	4414426	Shore
cg00790291	-0.196642	2.1021e-07	9.50711e-05	chr10	73083338	OpenSea
cg07571745	-0.347118	2.10247e-07	9.50711e-05	chr1	32249827	OpenSea	LCK;LCK	TSS1500;TSS1500
cg02188612	-0.269551	2.1075e-07	9.52474e-05	chr14	102335568	OpenSea
cg08560458	-0.218538	2.11454e-07	9.55145e-05	chr19	42123456	OpenSea
cg15829423	-0.285582	2.11598e-07	9.55282e-05	chr11	68371394	OpenSea
cg06690460	-0.306291	2.12348e-07	9.57862e-05	chr12	25253598	Shelf
cg18194672	-0.265653	2.12396e-07	9.57862e-05	chr12	65667098	OpenSea
cg05084349	-0.290562	2.12895e-07	9.59597e-05	chr19	35928597	Shelf
cg26546837	-0.301487	2.13661e-07	9.61011e-05	chr22	49976779	OpenSea
cg22577878	-0.340623	2.13666e-07	9.61011e-05	chr2	230203034	OpenSea
cg07520810	-0.490176	2.13666e-07	9.61011e-05	chr10	62049390	OpenSea	ARID5B;ARID5B	5UTR;exon_1
cg17595928	-0.427155	2.13737e-07	9.61011e-05	chr2	101755656	OpenSea
cg09374353	-0.279354	2.13778e-07	9.61011e-05	chr11	64853387	Shore	EHD1;EHD1;EHD1;EHD1;EHD1;EHD1	3UTR;exon_7;3UTR;exon_6;3UTR;exon_5
cg11635319	-0.365688	2.14153e-07	9.62184e-05	chr6	46922675	OpenSea	ADGRF5	TSS1500
cg15591699	-0.215476	2.15047e-07	9.65194e-05	chr2	106424696	OpenSea	RGPD3	exon_20
cg27269488	-0.378004	2.15051e-07	9.65194e-05	chr3	191330622	Shore	UTS2B	TSS200
cg03610733	-0.320702	2.15473e-07	9.66571e-05	chr1	111476099	OpenSea
cg21128807	-0.331146	2.16223e-07	9.6942e-05	chr16	10949828	OpenSea
cg04252203	-0.498755	2.16814e-07	9.71556e-05	chr3	194976137	OpenSea
cg26763394	-0.308605	2.17195e-07	9.71916e-05	chr3	45916172	OpenSea	LZTFL1;LZTFL1;LZTFL1	TSS1500;TSS1500;TSS1500
cg04862041	-0.418858	2.17211e-07	9.71916e-05	chr3	48268715	OpenSea	ZNF589	exon_4
cg24400630	0.360208	2.1724e-07	9.71916e-05	chr1	89262352	OpenSea	GBP5;GBP5	exon_10;exon_11
cg24728076	-0.213771	2.17836e-07	9.73674e-05	chr19	50896941	OpenSea	KLKP1	TSS1500
cg07916345	-0.307406	2.17864e-07	9.73674e-05	chr5	41918232	OpenSea	RIMOC1;RIMOC1	exon_6;3UTR
cg23546097	-0.391203	2.18644e-07	9.75459e-05	chr16	15647086	Shelf
cg05352838	-0.39933	2.18656e-07	9.75459e-05	chr6	33416614	Shore	CUTA;CUTA;CUTA;CUTA;CUTA;CUTA;CUTA;CUTA;CUTA;CUTA	3UTR;exon_6;3UTR;exon_6;3UTR;exon_6;3UTR;exon_6;3UTR;exon_5
cg10149070	-0.311525	2.18703e-07	9.75459e-05	chr5	68434656	OpenSea
cg22898082	-0.400317	2.18726e-07	9.75459e-05	chr19	10963752	Shelf
cg02763626	-0.334765	2.19407e-07	9.77981e-05	chr7	3066130	OpenSea
cg10497401	0.211778	2.1987e-07	9.79528e-05	chr17	75607707	OpenSea
cg01466491	-0.229075	2.20433e-07	9.81519e-05	chr19	10412687	Shelf
cg03080732	-0.312358	2.20707e-07	9.82219e-05	chr5	72871628	OpenSea
cg14286363	-0.289819	2.22448e-07	9.89443e-05	chr10	62733481	OpenSea
cg18742502	-0.389817	2.23052e-07	9.91608e-05	chr9	33185418	OpenSea
cg16004766	-0.361905	2.23396e-07	9.92615e-05	chr11	9600730	OpenSea
cg14634900	-0.26964	2.23741e-07	9.93623e-05	chr2	202005312	OpenSea
cg10140148	-0.358263	2.24872e-07	9.98121e-05	chr1	160709167	OpenSea
cg00240678	-0.298319	2.25344e-07	9.9969e-05	chr1	12047947	OpenSea
cg19135414	-0.289444	2.25877e-07	0.000100105	chr11	1853868	OpenSea
cg14657973	-0.328722	2.26128e-07	0.000100105	chr15	90062581	OpenSea
cg01532616	-0.296459	2.2613e-07	0.000100105	chr8	142394040	Shelf
cg02393107	-0.368392	2.26173e-07	0.000100105	chr1	2584253	Shore	LOC100996583	exon_4
cg02146167	-0.288738	2.26243e-07	0.000100105	chr1	235079815	OpenSea
cg06873345	-0.382744	2.27241e-07	0.000100474	chr12	26318826	OpenSea
cg23348636	-0.366593	2.27315e-07	0.000100474	chr6	139317053	OpenSea
cg09818863	-0.314678	2.27467e-07	0.000100488	chr1	28297940	OpenSea
cg20767136	-0.352636	2.27767e-07	0.000100568	chr15	88646266	OpenSea
cg16548034	-0.337432	2.28014e-07	0.000100598	chr11	69123720	OpenSea
cg15819225	-0.164855	2.28107e-07	0.000100598	chr1	3666769	OpenSea
cg23555872	-0.216278	2.28193e-07	0.000100598	chr18	51153753	OpenSea
cg11479568	-0.242101	2.28595e-07	0.000100685	chr8	41665433	OpenSea	ANK1;ANK1;ANK1	TSS200;TSS200;TSS200
cg20809540	-0.294544	2.28629e-07	0.000100685	chr15	91826827	OpenSea
cg05571758	-0.249406	2.2918e-07	0.000100875	chr20	48818156	OpenSea
cg19715190	-0.529931	2.29688e-07	0.000101046	chr14	75514587	OpenSea
cg10177287	-0.324416	2.30124e-07	0.000101185	chr11	60454699	OpenSea	MS4A1;MS4A1;MS4A1	TSS1500;TSS1500;TSS1500
cg06716698	-0.689328	2.30615e-07	0.000101348	chr11	12686048	OpenSea
cg04651018	-0.308342	2.3153e-07	0.000101697	chr14	68249132	OpenSea
cg17912579	-0.304853	2.31805e-07	0.000101765	chr12	92147678	Shore
cg11413952	-0.386538	2.32464e-07	0.000102001	chr3	170155221	OpenSea
cg08538471	-0.358158	2.33373e-07	0.000102271	chr15	63878130	OpenSea
cg05845030	-0.311278	2.33436e-07	0.000102271	chr12	91179470	OpenSea	DCN;DCN;DCN;DCN;DCN;DCN	5UTR;exon_1;TSS1500;TSS1500;TSS1500;TSS1500
cg01442843	-0.396699	2.33441e-07	0.000102271	chr1	206555712	Shore	RASSF5	TSS1500
cg10189462	-0.377698	2.3388e-07	0.00010241	chr20	5692184	OpenSea
cg04983567	-0.296855	2.34538e-07	0.000102608	chr3	58214510	OpenSea
cg26643650	-0.482433	2.34575e-07	0.000102608	chr6	53282272	OpenSea
cg13903164	-0.387488	2.34974e-07	0.000102668	chr17	50131116	Shore	SAMD14;SAMD14	TSS1500;TSS1500
cg01513951	-0.292028	2.35223e-07	0.000102668	chr1	160830834	OpenSea	CD244;CD244;CD244;CD244;CD244;CD244	3UTR;exon_9;3UTR;exon_8;3UTR;exon_9
cg25106607	-0.209817	2.35289e-07	0.000102668	chr9	134301998	OpenSea
cg23837520	-0.396108	2.35302e-07	0.000102668	chr1	67193962	OpenSea
cg12911237	-0.310613	2.35341e-07	0.000102668	chr8	100452187	OpenSea
cg01613294	-0.337564	2.35551e-07	0.000102668	chr22	36161559	OpenSea	APOL3;APOL3;APOL3;APOL3;APOL3;APOL3;APOL3;APOL3;APOL3;APOL3;APOL3;APOL3;APOL3;APOL3;APOL3;APOL3;APOL3;APOL3	TSS1500;TSS1500;TSS1500;TSS1500;TSS1500;TSS1500;TSS1500;TSS1500;TSS1500;TSS1500;TSS1500;TSS1500;TSS1500;TSS1500;TSS1500;TSS1500;TSS1500;TSS1500
cg01050273	-0.257566	2.35566e-07	0.000102668	chr14	100654368	Shore
cg01200393	-0.387511	2.36567e-07	0.000103049	chr16	81809883	OpenSea
cg24643805	-0.414103	2.36683e-07	0.000103049	chr19	47159301	OpenSea
cg23203766	-0.282579	2.3709e-07	0.000103173	chr15	78977815	OpenSea	LOC100129540	TSS1500
cg22501803	-0.312173	2.37471e-07	0.000103285	chr17	39174208	Shore	CACNB1;CACNB1	3UTR;exon_14
cg06650560	-0.388794	2.37774e-07	0.000103364	chr22	31790498	OpenSea
cg04400594	-0.324807	2.38845e-07	0.000103754	chr4	39640569	Shore
cg03257327	-0.426982	2.39022e-07	0.000103754	chr17	5198783	OpenSea
cg09546533	-0.145916	2.39091e-07	0.000103754	chr17	3892998	Island	CAMKK1;CAMKK1;CAMKK1;CAMKK1	5UTR;exon_1;5UTR;exon_1
cg05408799	-0.417594	2.39163e-07	0.000103754	chr3	120418927	OpenSea
cg02873118	-0.298055	2.39656e-07	0.000103888	chr2	60296417	OpenSea
cg07316730	-0.405801	2.39719e-07	0.000103888	chr17	75320640	OpenSea
cg14443182	-0.222606	2.39875e-07	0.000103903	chr9	34994203	OpenSea
cg11889927	-0.325447	2.40129e-07	0.000103959	chr5	122915894	OpenSea
cg03400841	-0.36508	2.40988e-07	0.000104278	chr2	120231788	OpenSea
cg02646690	-0.386215	2.41712e-07	0.000104456	chr5	1499122	Shelf
cg00481080	-0.329386	2.41739e-07	0.000104456	chr7	151469784	OpenSea
cg22021972	-0.266486	2.41771e-07	0.000104456	chr11	108560071	OpenSea
cg13257618	-0.360343	2.42169e-07	0.000104574	chr3	187750158	OpenSea
cg25395579	-0.354457	2.42472e-07	0.000104598	chr20	51504655	OpenSea
cg14544831	-0.284128	2.42563e-07	0.000104598	chr18	63318036	Shore	BCL2;BCL2	3UTR;exon_2
cg16239035	-0.259725	2.42597e-07	0.000104598	chr8	125713791	OpenSea
cg13154288	-0.283137	2.42932e-07	0.000104689	chr8	133501150	OpenSea
cg27149539	-0.36475	2.43262e-07	0.000104744	chr20	63635974	OpenSea
cg11381564	-0.350235	2.43307e-07	0.000104744	chr6	32840842	Shore	PSMB8;PSMB8;PSMB8;PSMB8	3UTR;exon_6;3UTR;exon_6
cg03433502	-0.445441	2.45385e-07	0.000105584	chr9	110007733	OpenSea
cg25646711	-0.427672	2.47053e-07	0.000106248	chr16	87807453	OpenSea
cg04848359	-0.311025	2.47346e-07	0.000106296	chr21	39736029	OpenSea
cg19455642	-0.445076	2.47417e-07	0.000106296	chr18	13501702	Shore
cg06819296	-0.377926	2.48811e-07	0.000106795	chr8	11125158	OpenSea
cg04213550	-0.251325	2.48832e-07	0.000106795	chr2	224938723	OpenSea
cg23304156	-0.375729	2.49524e-07	0.000107038	chr19	16355610	Island	EPS15L1;EPS15L1;EPS15L1	3UTR;exon_24;exon_23
cg08710868	-0.370429	2.49824e-07	0.000107112	chr15	51936387	OpenSea
cg06775633	-0.244605	2.50142e-07	0.000107194	chr4	83582514	OpenSea
cg00226923	-0.289822	2.50366e-07	0.000107236	chr6	37004251	OpenSea	FGD2	TSS1500
cg01915294	-0.360032	2.50665e-07	0.00010727	chr1	174093964	OpenSea
cg22637658	-0.363038	2.50701e-07	0.00010727	chr21	35995750	OpenSea
cg26478216	-0.349582	2.50927e-07	0.000107312	chr22	18109740	Shore	TUBA8;TUBA8	TSS1500;TSS1500
cg17509128	-0.288814	2.51283e-07	0.00010741	chr17	78169711	Shore
cg12393015	-0.31433	2.51541e-07	0.000107466	chr2	190442554	OpenSea
cg22602715	-0.363034	2.51863e-07	0.000107498	chr10	96276038	OpenSea
cg23125259	-0.270282	2.5187e-07	0.000107498	chr17	82708121	OpenSea
cg03860768	-0.296598	2.52319e-07	0.000107635	chr8	11494062	OpenSea	BLK;BLK	TSS1500;TSS1500
cg16860260	-0.337666	2.52935e-07	0.000107843	chr11	107785638	OpenSea
cg11075561	-0.40277	2.53064e-07	0.000107844	chr6	36120603	OpenSea
cg02075791	-0.572637	2.53866e-07	0.000108131	chr10	91414741	Shelf
cg04306596	-0.232951	2.54393e-07	0.000108301	chr2	240561609	Shore	DUSP28;DUSP28;ANKMY1;ANKMY1;ANKMY1;ANKMY1;ANKMY1;ANKMY1;ANKMY1;ANKMY1;ANKMY1;ANKMY1;ANKMY1;ANKMY1;ANKMY1;ANKMY1;ANKMY1;ANKMY1;ANKMY1;ANKMY1;ANKMY1;ANKMY1;ANKMY1;ANKMY1;ANKMY1;ANKMY1;ANKMY1;ANKMY1;ANKMY1;ANKMY1;ANKMY1;ANKMY1;ANKMY1;ANKMY1;ANKMY1;ANKMY1;ANKMY1;ANKMY1;ANKMY1;ANKMY1	exon_2;3UTR;TSS1500;TSS1500;TSS1500;TSS1500;TSS1500;TSS1500;TSS1500;TSS1500;TSS1500;TSS1500;TSS1500;TSS1500;TSS1500;TSS1500;TSS1500;TSS1500;TSS1500;TSS1500;TSS1500;TSS1500;TSS1500;TSS1500;TSS1500;TSS1500;TSS1500;TSS1500;TSS1500;TSS1500;TSS1500;TSS1500;TSS1500;TSS1500;TSS1500;TSS1500;TSS1500;TSS1500;TSS1500;TSS1500
cg10698607	-0.32857	2.54716e-07	0.000108337	chr7	98200569	OpenSea
cg17687222	-0.26523	2.54735e-07	0.000108337	chr12	57478424	Shelf	ARHGAP9;ARHGAP9;ARHGAP9;ARHGAP9;ARHGAP9;ARHGAP9;ARHGAP9;ARHGAP9	TSS1500;TSS1500;TSS1500;TSS1500;TSS1500;TSS1500;TSS1500;TSS1500
cg16711686	-0.415346	2.54991e-07	0.000108391	chr11	123479001	OpenSea
cg10708189	-0.349435	2.56599e-07	0.00010902	chr1	58433121	OpenSea
cg22521831	-0.290024	2.57456e-07	0.000109329	chr17	40354887	OpenSea
cg21506039	-0.319093	2.58121e-07	0.000109556	chr16	53068776	OpenSea
cg19277283	-0.501084	2.58675e-07	0.000109736	chr14	22801907	OpenSea
cg23702146	-0.302627	2.58823e-07	0.000109744	chr18	70195269	OpenSea
cg17461214	-0.359131	2.59028e-07	0.000109775	chr1	241635761	OpenSea	CHML;CHML;CHML;OPN3;OPN3;OPN3	exon_2;exon_2;exon_1;exon_2;3UTR;exon_2
cg10520397	-0.304242	2.5985e-07	0.000110014	chr17	5235166	OpenSea	ZNF594-DT;ZNF594-DT;SCIMP;SCIMP;SCIMP	exon_8;exon_6;TSS1500;TSS1500;TSS1500
cg25526001	-0.321896	2.59851e-07	0.000110014	chr10	84179695	OpenSea
cg27510257	-0.379862	2.60365e-07	0.000110176	chr13	110653516	OpenSea
cg10813470	-0.408333	2.60786e-07	0.000110278	chr8	113685472	OpenSea
cg04625544	-0.364583	2.60867e-07	0.000110278	chr3	19348961	OpenSea
cg09376613	-0.360908	2.61731e-07	0.000110588	chr10	100327577	OpenSea
cg01156293	-0.339899	2.61964e-07	0.000110631	chr6	42772049	OpenSea
[truncated: 21,459 more rows]

## Sheet: 33_Sig_Sample_B_Cell_Count_Diag
CpGs FDR-significant differentially methylated with B Cell count at diagnosis, adjusting for Age and Sex. FDR<0.05 included.
CpG	logFC	P.Value	adj.P.Val	chr	pos	Relation_to_Island	UCSC_RefGene_Name	UCSC_RefGene_Group
cg15256491	-0.554597	8.1398e-14	6.86822e-08	chr7	4689979	OpenSea
cg12525810	-0.34572	3.82227e-13	6.98645e-08	chr8	47878557	OpenSea
cg10032269	-0.413698	4.24352e-13	6.98645e-08	chr14	62081051	OpenSea	SYT16;SYT16;SYT16;SYT16;SYT16;SYT16;SYT16;SYT16;SYT16;SYT16	exon_5;exon_5;exon_4;exon_6;exon_5;exon_6;exon_7;exon_6;exon_6;exon_6
cg23655517	-0.510261	4.78081e-13	6.98645e-08	chr18	63292619	OpenSea
cg19458529	-0.395522	5.36829e-13	6.98645e-08	chr5	67051336	OpenSea
cg03089056	-0.343956	5.96658e-13	6.98645e-08	chr6	138818762	OpenSea
cg16968897	-0.415718	6.28739e-13	6.98645e-08	chr2	222423494	Shore	SGPP2;SGPP2;SGPP2	TSS1500;TSS1500;TSS1500
cg17444327	-0.410322	7.02506e-13	6.98645e-08	chr12	31662294	Shelf
cg11005400	-0.439245	8.26419e-13	6.98645e-08	chr3	191295789	OpenSea
cg25183263	-0.385684	8.27992e-13	6.98645e-08	chr17	27622064	OpenSea	KSR1;KSR1	exon_22;3UTR
cg05959344	-0.448083	9.95131e-13	7.6334e-08	chr3	188092851	OpenSea
cg13506158	-0.414293	1.24716e-12	8.69829e-08	chr3	191330588	Shore	UTS2B	TSS200
cg27541604	-0.465225	1.34013e-12	8.69829e-08	chr1	159076661	OpenSea	AIM2;AIM2;AIM2;AIM2	5UTR;exon_1;5UTR;exon_1
cg09689741	-0.318084	1.7384e-12	1.04773e-07	chr16	69692665	OpenSea	NFAT5;NFAT5;NFAT5;NFAT5;NFAT5;NFAT5;NFAT5	exon_13;exon_12;exon_12;exon_13;exon_14;exon_13;exon_13
cg22298956	-0.433618	2.12289e-12	1.18813e-07	chr13	40933727	OpenSea	ELF1;ELF1;ELF1;ELF1;ELF1;ELF1	exon_8;exon_10;exon_9;exon_9;exon_11;exon_9
cg06738507	-0.449588	2.25296e-12	1.18813e-07	chr22	24433085	OpenSea
cg25901127	-0.323397	3.25964e-12	1.6179e-07	chr17	1630837	Shore
cg02637584	-0.36114	4.02652e-12	1.83829e-07	chr12	89858105	OpenSea
cg26019523	-0.427531	4.13941e-12	1.83829e-07	chr4	184818490	OpenSea
cg24897408	-0.400733	4.57135e-12	1.92861e-07	chr18	35410736	OpenSea
cg00601368	-0.392795	5.23216e-12	1.93952e-07	chr7	149620990	Shelf
cg12912323	-0.457444	5.52376e-12	1.93952e-07	chr16	66549141	Shore	TK2	exon_1
cg05677428	-0.346174	5.58375e-12	1.93952e-07	chr12	39373230	OpenSea
cg15798153	-0.435348	5.64642e-12	1.93952e-07	chr7	90709547	OpenSea	CDK14;CDK14;CDK14	exon_1;TSS1500;TSS1500
cg01717524	-0.565299	5.74652e-12	1.93952e-07	chr1	119662257	OpenSea
cg12551718	-0.393015	6.0788e-12	1.97276e-07	chr4	13379433	OpenSea
cg23671795	-0.341302	6.77322e-12	2.11671e-07	chr14	65336383	OpenSea	MIR4708	TSS1500
cg17727820	-0.44834	7.25766e-12	2.1871e-07	chr1	92976505	OpenSea
cg09035609	-0.45015	7.98533e-12	2.32341e-07	chr11	9855983	OpenSea
cg17406943	-0.400682	8.75315e-12	2.43191e-07	chr7	69898488	OpenSea
cg18079617	-0.397933	8.93771e-12	2.43191e-07	chr12	110165687	OpenSea
cg03886837	-0.511165	9.83755e-12	2.43191e-07	chr3	10220981	OpenSea
cg23529249	-0.389497	1.01048e-11	2.43191e-07	chr15	69574958	OpenSea
cg08957513	-0.292726	1.02858e-11	2.43191e-07	chr18	55423693	OpenSea	TCF4;TCF4;TCF4	TSS1500;TSS1500;TSS1500
cg19653221	-0.501187	1.03581e-11	2.43191e-07	chr11	82997546	OpenSea
cg25122699	-0.567528	1.03758e-11	2.43191e-07	chr5	173887528	Shore	CPEB4;CPEB4;CPEB4	TSS1500;TSS1500;TSS1500
cg11992467	-0.366016	1.25547e-11	2.86308e-07	chr12	93247868	OpenSea
cg08026836	-0.419473	1.33741e-11	2.9697e-07	chr3	150743692	OpenSea
cg24219141	-0.392948	1.42525e-11	3.03505e-07	chr19	16417216	Shore
cg22328989	-0.435199	1.51482e-11	3.03505e-07	chr13	51331800	OpenSea
cg26987083	-0.362897	1.5566e-11	3.03505e-07	chr12	25269795	OpenSea
cg18627139	-0.407593	1.56039e-11	3.03505e-07	chr14	62081315	OpenSea
cg01190071	-0.447031	1.59256e-11	3.03505e-07	chr4	113639679	OpenSea
cg13185289	-0.516734	1.61834e-11	3.03505e-07	chr1	1776218	Shore
cg25727023	-0.41896	1.62073e-11	3.03505e-07	chr21	25567641	OpenSea
cg14314196	-0.328478	1.69398e-11	3.03505e-07	chr15	63943048	OpenSea
cg06175418	-0.55156	1.74389e-11	3.03505e-07	chr5	134118083	Shelf
cg15403725	-0.42071	1.75897e-11	3.03505e-07	chr10	93715487	OpenSea
cg24054898	-0.434297	1.76251e-11	3.03505e-07	chr3	149004081	OpenSea
cg09950449	-0.359994	1.89935e-11	3.20527e-07	chr14	62081154	OpenSea	SYT16;SYT16;SYT16;SYT16;SYT16;SYT16;SYT16;SYT16;SYT16;SYT16	exon_5;exon_5;exon_4;exon_6;exon_5;exon_6;exon_7;exon_6;exon_6;exon_6
cg22229948	-0.450032	2.15417e-11	3.56402e-07	chr3	48017300	OpenSea	MAP4;MAP4;MAP4;MAP4;MAP4;MAP4;MAP4;MAP4;MAP4;MAP4;MAP4;MAP4;MAP4;MAP4;MAP4;MAP4	TSS1500;TSS1500;TSS1500;TSS1500;TSS1500;TSS1500;TSS1500;TSS1500;TSS1500;TSS1500;TSS1500;TSS1500;TSS1500;TSS1500;TSS1500;TSS1500
cg10334489	-0.33381	2.29634e-11	3.72617e-07	chr17	27471852	OpenSea	KSR1	TSS200
cg23585600	-0.453002	2.34117e-11	3.72724e-07	chr7	7675868	OpenSea
cg06694446	-0.437741	2.56056e-11	4.00102e-07	chr3	191330964	Shore	UTS2B	TSS1500
cg03302822	-0.36487	2.67441e-11	4.10295e-07	chr10	98168310	OpenSea
cg19786983	-0.419234	2.82846e-11	4.26179e-07	chr15	87793420	OpenSea
cg16148346	-0.462868	2.89289e-11	4.2824e-07	chr11	59059002	Shelf	LOC283194	TSS1500
cg19686753	-0.446236	2.98705e-11	4.34555e-07	chr14	73414700	OpenSea
cg25261265	-0.270855	3.04489e-11	4.35462e-07	chr1	157727259	OpenSea
cg07135561	-0.356458	3.22175e-11	4.53076e-07	chr4	139267022	OpenSea	MGARP	exon_4
cg27473165	-0.358886	3.30448e-11	4.54991e-07	chr1	15616628	Shore	DDI2	TSS1500
cg01969278	-0.470647	3.38469e-11	4.54991e-07	chr10	62049189	OpenSea	ARID5B	TSS200
cg26244575	-0.283964	3.4272e-11	4.54991e-07	chr12	75960235	OpenSea
cg11527921	-0.315439	3.45106e-11	4.54991e-07	chr2	165897518	OpenSea
cg21594685	-0.413184	3.53208e-11	4.58509e-07	chr2	171510137	OpenSea
cg20488123	-0.406671	4.03902e-11	5.16371e-07	chr6	20688830	OpenSea
cg22760735	-0.398096	4.1849e-11	5.24208e-07	chr17	59853513	OpenSea
cg11306217	-0.339797	4.22457e-11	5.24208e-07	chr3	114307402	OpenSea
cg15420028	-0.424674	4.32103e-11	5.28406e-07	chr10	95745834	OpenSea
cg06650250	-0.371023	4.57711e-11	5.51726e-07	chr13	46622923	OpenSea
cg06571552	-0.385691	5.02601e-11	5.96398e-07	chr13	99543004	OpenSea
cg20732539	-0.40498	5.08907e-11	5.96398e-07	chr16	27404756	OpenSea
cg12582359	-0.426916	5.19385e-11	6.0034e-07	chr8	102830980	OpenSea
cg15829166	-0.482997	5.40882e-11	6.16738e-07	chr11	10489274	OpenSea
cg24638257	-0.340186	6.03312e-11	6.75835e-07	chr14	22383988	OpenSea
cg27168830	-0.466964	6.12031e-11	6.75835e-07	chr12	110620072	OpenSea
cg08273607	-0.531867	6.23312e-11	6.75835e-07	chr1	226030121	OpenSea
cg02225867	-0.314881	6.42796e-11	6.75835e-07	chr5	72301809	OpenSea
cg24705939	-0.670233	6.48923e-11	6.75835e-07	chr8	30556347	OpenSea
cg08947790	-0.424199	6.53741e-11	6.75835e-07	chr1	17550956	OpenSea
cg18234857	-0.391669	6.57452e-11	6.75835e-07	chr3	105837199	OpenSea
cg09015278	-0.309811	6.6263e-11	6.75835e-07	chr8	134686212	OpenSea
cg05984226	-0.347432	6.64797e-11	6.75835e-07	chr3	191359129	OpenSea
cg06943988	-0.368709	6.9838e-11	6.95714e-07	chr1	110631837	OpenSea	KCNA2	TSS1500
cg23953820	-0.54082	7.08737e-11	6.95714e-07	chr6	30883274	Shore	DDR1;DDR1;DDR1;DDR1;DDR1;DDR1;DDR1;DDR1;DDR1;DDR1;DDR1;DDR1;DDR1;DDR1;DDR1;DDR1	TSS1500;TSS1500;TSS1500;TSS1500;TSS1500;TSS1500;TSS1500;TSS1500;TSS1500;TSS1500;TSS1500;TSS1500;TSS1500;TSS1500;TSS1500;TSS1500
cg03572505	-0.360829	7.14125e-11	6.95714e-07	chr2	202643319	OpenSea
cg02686809	-0.363023	7.17331e-11	6.95714e-07	chr8	100907563	OpenSea
cg05274066	-0.352313	7.27392e-11	6.97455e-07	chr3	100047607	OpenSea
cg23341890	-0.54919	7.41911e-11	6.97543e-07	chr18	23330706	OpenSea
cg14557522	-0.405901	7.44018e-11	6.97543e-07	chr11	66618857	Shore
cg23317091	-0.338836	7.89319e-11	7.31883e-07	chr18	21106136	OpenSea
cg14097513	-0.430677	8.16391e-11	7.48757e-07	chr9	109966922	OpenSea
cg03909644	-0.361463	8.40879e-11	7.62923e-07	chr9	107218939	OpenSea
cg03832206	-0.389593	8.71027e-11	7.80111e-07	chr3	101997100	OpenSea	LINC02085	exon_4
cg04236137	-0.382053	8.78314e-11	7.80111e-07	chr9	120893609	Shore
cg09364675	-0.310939	9.42799e-11	8.28664e-07	chr16	24980730	OpenSea
cg00808869	-0.369987	9.67291e-11	8.41426e-07	chr9	112783814	OpenSea
cg19730887	-0.42397	9.87045e-11	8.49848e-07	chr3	15043639	OpenSea	NR2C2;NR2C2;NR2C2;NR2C2	exon_14;3UTR;exon_15;3UTR
cg12111679	-0.460438	9.9795e-11	8.50558e-07	chr10	14645423	OpenSea
cg04487638	-0.330806	1.02183e-10	8.62201e-07	chr5	96870982	OpenSea
cg27159979	-0.392405	1.05405e-10	8.80584e-07	chr2	60536196	OpenSea
cg26023027	-0.442768	1.08992e-10	8.94618e-07	chr14	68491899	OpenSea
cg26140228	-0.378346	1.09206e-10	8.94618e-07	chr12	106303844	Shore
cg03008855	-0.346602	1.12426e-10	9.05258e-07	chr22	24183486	Shelf
cg18449888	-0.366585	1.1265e-10	9.05258e-07	chr1	205311256	OpenSea
cg14412639	-0.389987	1.21407e-10	9.66422e-07	chr9	34098453	OpenSea	DCAF12	exon_5
cg00591949	-0.384929	1.26314e-10	9.89176e-07	chr3	191330650	Shore	UTS2B	TSS200
cg26300542	-0.336954	1.2661e-10	9.89176e-07	chr22	37162463	OpenSea
cg17467243	-0.446118	1.29708e-10	9.92272e-07	chr8	30556402	OpenSea
cg20055861	-0.387102	1.2992e-10	9.92272e-07	chr15	67762955	OpenSea
cg08610921	-0.345695	1.30534e-10	9.92272e-07	chr1	175306859	OpenSea
cg04985318	-0.470797	1.37224e-10	1.03382e-06	chr11	66611661	OpenSea
cg04213684	-0.396866	1.39641e-10	1.04271e-06	chr2	224958164	OpenSea
cg14518276	-0.410747	1.43915e-10	1.0652e-06	chr9	120924992	Shelf
cg19393302	-0.325038	1.49922e-10	1.10001e-06	chr22	24433076	OpenSea
cg17071868	-0.40549	1.60808e-10	1.15376e-06	chr6	33079279	Shore
cg26453130	-0.381411	1.60985e-10	1.15376e-06	chr6	30043130	OpenSea
cg08781403	-0.326651	1.61349e-10	1.15376e-06	chr8	66522633	OpenSea
cg07470391	-0.364897	1.63991e-10	1.1628e-06	chr2	180360433	OpenSea
cg26263390	-0.254222	1.67229e-10	1.16741e-06	chr15	52234783	OpenSea
cg02159619	-0.373413	1.67409e-10	1.16741e-06	chr3	71083808	OpenSea
cg15117088	-0.442792	1.70579e-10	1.17977e-06	chr10	62000113	OpenSea	ARID5B	exon_4
cg06497861	-0.348947	1.7244e-10	1.18294e-06	chr2	130386146	OpenSea
cg08789486	-0.380896	1.77041e-10	1.20234e-06	chr6	116090327	OpenSea
cg17769836	-0.346274	1.78118e-10	1.20234e-06	chr19	44942180	OpenSea	APOC4-APOC2;APOC4	TSS200;TSS200
cg20445314	-0.302637	1.82025e-10	1.2098e-06	chr10	70856631	OpenSea
cg01498530	-0.33535	1.8209e-10	1.2098e-06	chr3	177441921	OpenSea	LINC00578;LINC00578	exon_1;TSS200
cg20396557	-0.323683	1.85315e-10	1.2186e-06	chr3	71226842	OpenSea
cg27051683	-0.599164	1.86304e-10	1.2186e-06	chr2	241859917	Shelf	PDCD1	TSS1500
cg11417426	-0.594559	1.94995e-10	1.25638e-06	chr19	11577823	Shore	ACP5	TSS200
cg23431786	-0.39609	1.98028e-10	1.25638e-06	chr18	35409002	OpenSea
cg00607630	-0.358218	1.98031e-10	1.25638e-06	chr16	8936236	OpenSea
cg10416668	-0.300953	1.98036e-10	1.25638e-06	chr16	27426409	OpenSea	IL21R	TSS1500
cg06627114	-0.360402	2.00365e-10	1.26167e-06	chr18	55423699	OpenSea	TCF4;TCF4;TCF4	TSS1500;TSS1500;TSS1500
cg00733115	-0.277036	2.02251e-10	1.26273e-06	chr6	37137630	OpenSea
cg01532616	-0.326875	2.03525e-10	1.26273e-06	chr8	142394040	Shelf
cg14249834	-0.324407	2.17847e-10	1.34148e-06	chr9	125631690	OpenSea
cg11400153	-0.437164	2.19397e-10	1.34148e-06	chr4	153486596	OpenSea
cg19693961	-0.475684	2.28889e-10	1.38065e-06	chr14	73871918	OpenSea
cg22272473	-0.274656	2.30487e-10	1.38065e-06	chr18	63309715	OpenSea
cg18437480	-0.229028	2.32652e-10	1.38065e-06	chr17	78134224	Shore
cg11685223	-0.261098	2.35598e-10	1.38065e-06	chr20	23363533	Shore	GZF1	TSS1500
cg10307082	-0.455264	2.36844e-10	1.38065e-06	chr6	156250806	OpenSea
cg06530347	-0.370275	2.39992e-10	1.38065e-06	chr12	24996009	OpenSea	LINC02909	exon_3
cg17399143	-0.38281	2.40414e-10	1.38065e-06	chr7	42869535	OpenSea
cg10630015	-0.350832	2.40955e-10	1.38065e-06	chr6	403897	OpenSea
cg15415629	-0.38157	2.42148e-10	1.38065e-06	chr10	95295818	Shore
cg01601926	-0.519982	2.42888e-10	1.38065e-06	chr16	8892451	OpenSea	USP7;USP7;USP7;USP7;USP7;USP7;USP7;USP7;USP7	3UTR;exon_31;3UTR;exon_32;3UTR;exon_31;3UTR;exon_31;exon_31
cg16196663	-0.364733	2.43803e-10	1.38065e-06	chr3	15362815	OpenSea
cg21764632	-0.358886	2.52624e-10	1.40843e-06	chr7	5230922	Shelf	WIPI2;WIPI2;WIPI2;WIPI2;WIPI2;WIPI2	exon_13;exon_12;exon_10;exon_13;exon_13;exon_12
cg04401876	-0.389416	2.53854e-10	1.40843e-06	chr19	44942192	OpenSea	APOC4-APOC2;APOC4	TSS200;TSS200
cg16952026	-0.371313	2.55021e-10	1.40843e-06	chr6	106520799	OpenSea	CRYBG1;CRYBG1	exon_4;exon_2
cg02295831	-0.251297	2.56113e-10	1.40843e-06	chr3	16374660	OpenSea
cg07864342	-0.376054	2.57583e-10	1.40843e-06	chr18	44887661	OpenSea
cg07647691	-0.343141	2.58724e-10	1.40843e-06	chr3	191330719	Shore	UTS2B	TSS200
cg26212321	-0.37602	2.63036e-10	1.41267e-06	chr6	685077	OpenSea
cg22690773	-0.355655	2.63158e-10	1.41267e-06	chr16	11782589	OpenSea
cg05406609	-0.328176	2.64525e-10	1.41267e-06	chr1	203650170	OpenSea
cg16711522	-0.259416	2.69011e-10	1.42221e-06	chr15	52466080	OpenSea
cg24086101	-0.408415	2.69683e-10	1.42221e-06	chr19	9809025	OpenSea
cg06909035	-0.4748	2.75364e-10	1.44315e-06	chr10	14645416	OpenSea
cg22019163	-0.44017	2.79437e-10	1.45546e-06	chr17	1474979	Shelf	MYO1C;MYO1C;MYO1C;MYO1C	exon_15;exon_15;exon_15;exon_15
cg24649967	-0.408323	2.83616e-10	1.46081e-06	chr11	82997555	OpenSea
cg27583604	-0.488556	2.85298e-10	1.46081e-06	chr1	44801673	Shore	PLK3	exon_4
cg08282589	-0.439973	2.85659e-10	1.46081e-06	chr1	217621086	OpenSea
cg11832095	-0.348107	2.89659e-10	1.47235e-06	chr20	62654361	Shelf
cg15822093	-0.382781	2.92966e-10	1.47614e-06	chr21	25189008	OpenSea
cg12627845	-0.476864	2.94867e-10	1.47614e-06	chr8	60525468	OpenSea
cg01441027	-0.358413	2.95655e-10	1.47614e-06	chr1	154366243	OpenSea
cg00714874	-0.2467	2.99269e-10	1.47749e-06	chr1	161709671	OpenSea
cg15611912	-0.271769	2.99426e-10	1.47749e-06	chr10	119541345	Shore
cg06478249	-0.571261	3.01639e-10	1.47873e-06	chr3	187025468	OpenSea
cg02471183	-0.256676	3.03182e-10	1.47873e-06	chr8	66544448	Shore
cg17306004	-0.33016	3.05856e-10	1.48319e-06	chr15	92839996	OpenSea
cg01438428	-0.394965	3.11471e-10	1.49404e-06	chr10	110612474	OpenSea
cg20270835	-0.477445	3.11635e-10	1.49404e-06	chr2	60977366	OpenSea
cg14270505	-0.378443	3.20848e-10	1.52953e-06	chr9	127154946	OpenSea
cg18747571	-0.311433	3.28262e-10	1.55608e-06	chr18	51153781	OpenSea
cg15721198	-0.286401	3.30587e-10	1.55834e-06	chr12	92466411	OpenSea	LINC02397	TSS1500
cg13215049	-0.358761	3.52194e-10	1.65097e-06	chr3	33048456	OpenSea
cg01860774	-0.429069	3.54627e-10	1.65319e-06	chr14	64502656	Shore	ZBTB25;ZBTB25;ZBTB25;ZBTB25	5UTR;exon_3;5UTR;exon_3
cg20766804	-0.390627	3.84719e-10	1.78362e-06	chr15	88623325	Shore
cg22906796	-0.358263	3.90419e-10	1.80016e-06	chr14	70184106	Shelf
cg07248017	-0.423549	3.99377e-10	1.8162e-06	chr4	8228962	OpenSea
cg24099084	-0.312442	3.99673e-10	1.8162e-06	chr19	10386186	OpenSea
cg17184370	-0.393375	4.04321e-10	1.8162e-06	chr7	69839765	OpenSea
cg26272688	-0.485276	4.05596e-10	1.8162e-06	chr22	35345184	OpenSea
cg10544888	-0.505385	4.06297e-10	1.8162e-06	chr8	38274885	OpenSea	NSD3;NSD3	3UTR;exon_24
cg05351692	-0.321175	4.06813e-10	1.8162e-06	chr5	56588535	OpenSea
cg13689667	-0.344911	4.13283e-10	1.82543e-06	chr7	25968228	OpenSea
cg23581104	-0.33569	4.15052e-10	1.82543e-06	chr18	55069595	OpenSea
cg01758575	-0.415958	4.16688e-10	1.82543e-06	chr16	28931967	OpenSea	CD19;CD19;CD19;CD19	TSS200;TSS200;TSS200;TSS200
cg11870689	-0.426949	4.17534e-10	1.82543e-06	chr7	148815749	OpenSea
cg15222091	-0.357866	4.26794e-10	1.84121e-06	chr6	167122581	OpenSea	CCR6;CCR6	TSS1500;TSS200
cg22459858	-0.374704	4.27677e-10	1.84121e-06	chr9	112076905	OpenSea
cg20249461	-0.311554	4.27689e-10	1.84121e-06	chr20	32252332	OpenSea
cg12766607	-0.372819	4.37229e-10	1.87272e-06	chr2	226906493	OpenSea
cg13400720	-0.451298	4.45755e-10	1.8996e-06	chr6	16413624	OpenSea
cg18765627	-0.428425	4.54239e-10	1.92602e-06	chr17	78768462	OpenSea
cg13630694	-0.372828	4.61564e-10	1.9473e-06	chr17	30921399	Shore	ADAP2;ADAP2;ADAP2;ADAP2;ADAP2	TSS1500;TSS1500;TSS1500;TSS1500;TSS1500
cg16111231	-0.383154	4.72851e-10	1.98499e-06	chr6	159978668	OpenSea
cg12650716	-0.213845	4.86413e-10	2.03182e-06	chr16	30470895	Shelf
cg08615553	-0.311081	4.93448e-10	2.05105e-06	chr6	15612709	OpenSea
cg09313653	-0.392893	5.01722e-10	2.07218e-06	chr19	1665924	OpenSea
cg13782548	-0.3337	5.04394e-10	2.07218e-06	chr4	56818380	Shelf
cg05099985	-0.320702	5.06995e-10	2.07218e-06	chr1	15919436	OpenSea	SPEN	exon_8
cg01442843	-0.430044	5.10751e-10	2.07218e-06	chr1	206555712	Shore	RASSF5	TSS1500
cg22536394	-0.370142	5.10811e-10	2.07218e-06	chr22	43744484	OpenSea
cg10311950	-0.377369	5.19069e-10	2.0956e-06	chr6	156752876	OpenSea
cg10368873	-0.306915	5.25125e-10	2.10536e-06	chr6	167103166	OpenSea
cg07543883	-0.417178	5.26477e-10	2.10536e-06	chr19	10102595	Shelf	ANGPTL6;ANGPTL6;ANGPTL6;ANGPTL6;ANGPTL6;ANGPTL6;ANGPTL6;ANGPTL6	5UTR;exon_1;5UTR;exon_2;5UTR;exon_2;5UTR;exon_1
cg01646461	-0.415741	5.35554e-10	2.12454e-06	chr6	167122598	OpenSea	CCR6;CCR6	TSS1500;TSS200
cg26165277	-0.31688	5.38557e-10	2.12454e-06	chr18	35573734	OpenSea
cg01070948	-0.380781	5.39283e-10	2.12454e-06	chr14	53614109	OpenSea
cg23018719	-0.326317	5.44881e-10	2.12454e-06	chr17	78706388	OpenSea
cg22381443	-0.299194	5.46082e-10	2.12454e-06	chr8	51663417	OpenSea
cg08539991	-0.304376	5.47935e-10	2.12454e-06	chr19	35712930	Shelf	ZBTB32;ZBTB32;ZBTB32;ZBTB32;ZBTB32;ZBTB32	5UTR;exon_2;5UTR;exon_2;5UTR;exon_2
cg13910020	-0.475312	5.48898e-10	2.12454e-06	chr1	235048375	OpenSea
cg20385395	-0.33066	5.61308e-10	2.15322e-06	chr5	139277341	Shelf	SNORA74A	TSS1500
cg10164437	-0.348288	5.62601e-10	2.15322e-06	chr6	72689221	OpenSea
cg03373887	-0.359331	5.63964e-10	2.15322e-06	chr22	43993544	Shelf
cg18146927	-0.395293	5.72992e-10	2.16819e-06	chr1	200866760	OpenSea
cg26398797	-0.30289	5.75405e-10	2.16819e-06	chr20	53685999	OpenSea
cg20426592	-0.393982	5.75592e-10	2.16819e-06	chr15	56208495	OpenSea
cg16527411	-0.379562	5.86555e-10	2.19967e-06	chr12	92466272	OpenSea	LINC02397	TSS1500
cg06674986	-0.385508	5.89722e-10	2.20176e-06	chr7	89622031	OpenSea
cg21604944	-0.360142	6.01204e-10	2.22911e-06	chr12	31603995	OpenSea
cg19687091	-0.365508	6.02332e-10	2.22911e-06	chr2	98010421	OpenSea
cg21448937	-0.378192	6.06426e-10	2.23446e-06	chr5	123549653	OpenSea
cg17402332	-0.323914	6.14851e-10	2.24688e-06	chr7	37784052	OpenSea
cg03975541	-0.377216	6.15122e-10	2.24688e-06	chr2	197274529	OpenSea
cg01500760	-0.409165	6.18837e-10	2.2507e-06	chr10	14588460	OpenSea
cg18536500	-0.463005	6.30077e-10	2.28175e-06	chr9	125647556	OpenSea
cg25394863	-0.42242	6.45484e-10	2.32676e-06	chr20	51457452	OpenSea
cg01445725	-0.405551	6.48022e-10	2.32676e-06	chr9	99762836	OpenSea
cg24039541	-0.412291	6.53642e-10	2.337e-06	chr13	97290945	OpenSea
cg23203766	-0.304896	6.60503e-10	2.3453e-06	chr15	78977815	OpenSea	LOC100129540	TSS1500
cg16401108	-0.369142	6.61523e-10	2.3453e-06	chr17	40599674	OpenSea
cg12215975	-0.274656	6.7185e-10	2.37194e-06	chr1	52641349	OpenSea
cg27405030	-0.258195	6.76947e-10	2.37998e-06	chr7	140224045	OpenSea
cg11003133	-0.432524	6.8039e-10	2.38216e-06	chr1	159076601	OpenSea
cg08414647	-0.364139	6.87703e-10	2.39782e-06	chr3	120245083	OpenSea
cg03394664	-0.393657	6.99473e-10	2.42882e-06	chr21	42218059	Shore	ABCG1;ABCG1	TSS1500;TSS1500
cg11180237	-0.426393	7.06139e-10	2.44191e-06	chr1	23577305	OpenSea
cg11008803	-0.353917	7.17537e-10	2.4712e-06	chr7	50197743	OpenSea
cg12520156	-0.380548	7.21034e-10	2.47315e-06	chr8	47362071	OpenSea
cg14437602	-0.318004	7.26076e-10	2.48036e-06	chr16	24668555	OpenSea
cg01905321	-0.384474	7.33454e-10	2.48591e-06	chr3	121593536	OpenSea
cg15204975	-0.417585	7.33593e-10	2.48591e-06	chr5	134548166	OpenSea
cg05070544	-0.42386	7.44623e-10	2.5132e-06	chr6	90084230	OpenSea
cg02256455	-0.599103	7.49537e-10	2.5197e-06	chr14	103699138	Shore	XRCC3;XRCC3;XRCC3;XRCC3;XRCC3;XRCC3	exon_8;exon_9;exon_9;exon_9;exon_9;exon_9
cg17292520	-0.404788	7.73015e-10	2.5774e-06	chr12	12024294	OpenSea
cg22953519	-0.458243	7.82234e-10	2.5774e-06	chr11	83055020	OpenSea
cg10896774	-0.312229	7.83839e-10	2.5774e-06	chr7	142939743	OpenSea	LLCFC1;LLCFC1	exon_1;exon_2
cg18707120	-0.434246	7.86086e-10	2.5774e-06	chr7	36943230	OpenSea
cg01746550	-0.398921	7.87656e-10	2.5774e-06	chr2	60316656	OpenSea
cg25030470	-0.284288	7.88758e-10	2.5774e-06	chr3	195129743	OpenSea
cg11744787	-0.385204	7.89074e-10	2.5774e-06	chr10	45253428	OpenSea
cg25393861	-0.46611	7.91135e-10	2.5774e-06	chr6	53618465	OpenSea
cg09023816	-0.402625	7.97321e-10	2.58756e-06	chr14	22538691	OpenSea
cg12312252	-0.314435	8.13556e-10	2.6249e-06	chr20	38837187	Shore
cg23863328	-0.400458	8.15049e-10	2.6249e-06	chr10	48671659	OpenSea
cg18488660	-0.355708	8.2413e-10	2.64405e-06	chr14	31488308	OpenSea	GPR33	TSS1500
cg00616908	-0.356106	8.29174e-10	2.65016e-06	chr9	133822472	OpenSea
cg22943604	-0.293756	8.37464e-10	2.65655e-06	chr17	75079762	Shore
cg13720947	-0.426573	8.37469e-10	2.65655e-06	chr9	68644183	OpenSea
cg03771282	-0.295675	8.48467e-10	2.678e-06	chr2	197198026	OpenSea	ANKRD44-AS1	exon_1
cg17072070	-0.358217	8.51736e-10	2.678e-06	chr11	128758161	OpenSea	FLI1;FLI1;FLI1;FLI1;FLI1;FLI1;FLI1	5UTR;exon_3;5UTR;exon_2;5UTR;exon_2;exon_2
cg02198653	-0.406114	8.53755e-10	2.678e-06	chr19	35714016	Shelf
cg17318188	-0.348322	8.61458e-10	2.69216e-06	chr12	14613698	OpenSea
cg07563556	-0.391294	8.7991e-10	2.73968e-06	chr4	6970393	OpenSea
cg01965027	-0.374601	8.90152e-10	2.76103e-06	chr11	14312836	OpenSea
cg17479280	-0.477616	8.93312e-10	2.76103e-06	chr1	156496296	Shelf
cg26068447	-0.354308	9.25565e-10	2.84684e-06	chr6	53070830	OpenSea	FBXO9	TSS200
cg17427421	-0.334764	9.27823e-10	2.84684e-06	chr9	109967406	OpenSea
cg08870112	0.632239	9.39226e-10	2.85657e-06	chr5	170861926	Island	RANBP17	TSS200
cg09766805	-0.446455	9.39627e-10	2.85657e-06	chr6	83309626	OpenSea
cg02896872	-0.330559	9.42504e-10	2.85657e-06	chr1	226699343	Shelf
cg03975542	-0.387666	9.44536e-10	2.85657e-06	chr2	197274549	OpenSea
cg23262619	-0.340749	9.72714e-10	2.93128e-06	chr15	41429299	OpenSea
cg01922475	-0.308342	9.82513e-10	2.95027e-06	chr1	226133123	OpenSea
cg00177542	-0.426592	9.91214e-10	2.95704e-06	chr1	8632280	OpenSea
cg20221930	-0.426247	9.91775e-10	2.95704e-06	chr9	131645137	OpenSea
cg16021052	-0.388473	1.01701e-09	3.01303e-06	chr5	172223981	OpenSea
cg02050700	-0.418414	1.0177e-09	3.01303e-06	chr1	226734761	Shelf
cg12086840	-0.612668	1.06003e-09	3.1274e-06	chr20	43681106	OpenSea
cg21976497	-0.36202	1.0739e-09	3.14826e-06	chr16	89741872	OpenSea
cg23259038	-0.344998	1.07724e-09	3.14826e-06	chr1	235492836	OpenSea
cg01063912	-0.391741	1.0783e-09	3.14826e-06	chr7	55527569	OpenSea	VOPP1	TSS1500
cg07176008	-0.479663	1.08653e-09	3.16136e-06	chr22	24066815	OpenSea
cg01150646	-0.28589	1.09063e-09	3.16239e-06	chr17	1474010	Shore
cg08753999	-0.438961	1.09909e-09	3.16977e-06	chr1	206662849	OpenSea
cg05424718	-0.381734	1.10069e-09	3.16977e-06	chr3	122576749	Shore	PARP15;PARP15	TSS1500;TSS1500
cg05351767	-0.449372	1.10452e-09	3.16999e-06	chr15	52235283	OpenSea
cg01436716	-0.301652	1.11189e-09	3.18033e-06	chr1	52601971	Shore	GPX7	TSS1500
cg13680196	-0.377759	1.12002e-09	3.19275e-06	chr1	116556696	OpenSea
cg27426713	-0.346429	1.13141e-09	3.21437e-06	chr6	89354266	Shore
cg19120513	-0.331023	1.14792e-09	3.2424e-06	chr11	102318572	Shore
cg04570636	-0.391047	1.14897e-09	3.2424e-06	chr3	13332471	OpenSea
cg13596402	-0.362841	1.15832e-09	3.24837e-06	chr9	35397416	OpenSea
cg10723736	-0.395716	1.15878e-09	3.24837e-06	chr11	19410340	OpenSea
cg19126910	-0.340152	1.18283e-09	3.30481e-06	chr11	111378934	OpenSea
cg16408820	-0.419261	1.19261e-09	3.32112e-06	chr8	133153117	OpenSea
cg19350197	-0.505234	1.19831e-09	3.32291e-06	chr6	32815211	OpenSea	HLA-DOB	exon_2
cg16968898	-0.364496	1.20113e-09	3.32291e-06	chr11	119051882	OpenSea	HYOU1;HYOU1	exon_12;exon_12
cg24185913	-0.432594	1.20914e-09	3.33386e-06	chr12	68181378	OpenSea
cg24452282	-0.335479	1.21609e-09	3.33386e-06	chr6	31574963	OpenSea	TNF	TSS1500
cg17869789	-0.342897	1.21772e-09	3.33386e-06	chr12	75979485	OpenSea
cg15892681	-0.387412	1.22089e-09	3.33386e-06	chr11	996018	Shelf
cg25014229	-0.449567	1.23059e-09	3.34951e-06	chr8	60872467	OpenSea
cg03887528	-0.361546	1.23632e-09	3.3543e-06	chr2	230225816	OpenSea	SP140;SP140;SP140;SP140;SP140;SP140;SP140;SP140;SP140;SP140;SP110;SP110;SP110;SP110;SP110	5UTR;exon_1;5UTR;exon_1;5UTR;exon_1;5UTR;exon_1;5UTR;exon_1;TSS200;TSS200;TSS200;TSS200;TSS200
cg03605208	-0.286784	1.25101e-09	3.38328e-06	chr8	132863784	OpenSea
cg12550486	-0.312476	1.28413e-09	3.46174e-06	chr3	33042019	OpenSea
cg21589498	-0.303306	1.29398e-09	3.47719e-06	chr2	224942548	OpenSea
cg00676984	-0.2996	1.31237e-09	3.50558e-06	chr7	2312506	Shore
cg21545720	-0.523392	1.31285e-09	3.50558e-06	chr1	31939482	Shore	PTP4A2;PTP4A2;PTP4A2	TSS1500;TSS1500;TSS1500
cg13223677	-0.38341	1.32772e-09	3.52748e-06	chr6	10534540	OpenSea
cg11667021	-0.360727	1.33932e-09	3.52748e-06	chr7	127415414	OpenSea
cg06097168	-0.280063	1.34008e-09	3.52748e-06	chr16	14658256	OpenSea
cg21534578	-0.302413	1.34168e-09	3.52748e-06	chr1	197776029	Shore	DENND1B;DENND1B;DENND1B;DENND1B;DENND1B	TSS1500;TSS1500;TSS1500;TSS1500;TSS1500
cg04930062	-0.324363	1.34196e-09	3.52748e-06	chr9	37369885	OpenSea
cg25436157	-0.384028	1.34868e-09	3.53413e-06	chr18	23438598	Shore	TMEM241;TMEM241;TMEM241;TMEM241;TMEM241;TMEM241;TMEM241;TMEM241;TMEM241	TSS1500;TSS1500;TSS1500;TSS1500;TSS1500;TSS1500;TSS1500;TSS1500;TSS1500
cg25425374	-0.417386	1.35417e-09	3.53753e-06	chr20	53917879	OpenSea
cg12043187	-0.384485	1.35849e-09	3.53787e-06	chr1	226786732	OpenSea
cg24427213	-0.326398	1.36432e-09	3.54213e-06	chr19	34310864	OpenSea
cg10018644	-0.38807	1.36966e-09	3.54507e-06	chr7	77556532	OpenSea
cg17585031	-0.269005	1.38082e-09	3.55482e-06	chr17	27471916	OpenSea	KSR1	TSS200
cg07471916	-0.355159	1.38185e-09	3.55482e-06	chr4	184283020	OpenSea
cg14283682	-0.305664	1.3995e-09	3.58625e-06	chr9	127906146	OpenSea	ST6GALNAC6;ST6GALNAC6;ST6GALNAC6;ST6GALNAC6	5UTR;exon_1;TSS1500;TSS1500
cg18087326	-0.304555	1.40257e-09	3.58625e-06	chr1	52601965	Shore	GPX7	TSS1500
cg18991015	-0.34152	1.40937e-09	3.59274e-06	chr15	70240563	OpenSea
cg05022030	-0.373484	1.42265e-09	3.61569e-06	chr1	204530971	OpenSea
cg19734506	-0.285288	1.4454e-09	3.63435e-06	chr14	77122757	Shelf
cg24759263	-0.3933	1.44736e-09	3.63435e-06	chr10	90998998	OpenSea
cg24173387	-0.390482	1.45126e-09	3.63435e-06	chr22	24292149	OpenSea
cg05304729	-0.314863	1.45531e-09	3.63435e-06	chr1	158830234	OpenSea	MNDA	TSS1500
cg25589421	-0.357953	1.45662e-09	3.63435e-06	chr20	63947421	Shelf
cg12959966	-0.329013	1.458e-09	3.63435e-06	chr3	56725286	OpenSea
cg11701413	-0.313317	1.46841e-09	3.63435e-06	chr7	130149818	OpenSea
cg04086935	-0.396229	1.46966e-09	3.63435e-06	chr6	5314726	OpenSea
cg09001896	-0.3943	1.47017e-09	3.63435e-06	chr3	71053767	OpenSea	FOXP1;FOXP1;FOXP1;FOXP1;FOXP1;FOXP1;FOXP1;FOXP1;FOXP1;FOXP1;FOXP1;FOXP1;FOXP1;FOXP1;FOXP1;FOXP1;FOXP1;FOXP1;FOXP1;FOXP1;FOXP1;FOXP1;FOXP1;FOXP1	exon_8;exon_8;exon_2;5UTR;exon_4;exon_3;5UTR;exon_7;exon_3;5UTR;exon_8;exon_7;exon_8;exon_3;5UTR;exon_3;5UTR;exon_2;5UTR;exon_3;5UTR;exon_8;exon_8;exon_8
cg16375691	-0.310611	1.47307e-09	3.63435e-06	chr17	16287081	OpenSea
cg23320499	-0.423412	1.48081e-09	3.64013e-06	chr12	12506243	OpenSea
cg21255908	-0.437324	1.48495e-09	3.64013e-06	chr17	39307224	OpenSea
cg13349503	-0.372826	1.48835e-09	3.64013e-06	chr1	81325685	OpenSea
cg05809362	-0.322193	1.49456e-09	3.64476e-06	chr17	40543119	OpenSea
cg07996037	-0.3613	1.51538e-09	3.68487e-06	chr8	29202010	OpenSea
cg00505318	-0.340368	1.52231e-09	3.69107e-06	chr3	69081767	Shore	UBA3;UBA3;UBA3	TSS1500;TSS1500;TSS1500
cg17755545	-0.379666	1.53622e-09	3.71413e-06	chr2	165587465	OpenSea
cg27269488	-0.399469	1.54499e-09	3.72075e-06	chr3	191330622	Shore	UTS2B	TSS200
cg06028264	-0.43298	1.54777e-09	3.72075e-06	chr3	195541825	Shore
cg17292541	-0.306103	1.60086e-09	3.83706e-06	chr12	12025413	OpenSea
cg14118175	-0.26232	1.60525e-09	3.83706e-06	chr13	93500131	OpenSea
cg03151645	-0.417329	1.62131e-09	3.8645e-06	chr2	101900660	OpenSea
cg02184418	-0.346995	1.65089e-09	3.91202e-06	chr1	32249848	OpenSea	LCK;LCK	TSS1500;TSS1500
cg06094002	-0.279339	1.65115e-09	3.91202e-06	chr5	124524962	OpenSea
cg11193641	-0.413174	1.65515e-09	3.91202e-06	chr7	70764237	OpenSea
cg16499236	-0.356191	1.66943e-09	3.93141e-06	chr11	66619159	Shore
cg18557145	-0.347863	1.67268e-09	3.93141e-06	chr9	35618086	Shore	CD72	exon_2
cg06996599	-0.433133	1.69164e-09	3.96492e-06	chr6	30651455	Shelf	C6orf136;C6orf136;C6orf136	exon_4;exon_4;exon_3
cg07456052	-0.281804	1.69647e-09	3.96525e-06	chr15	64009585	OpenSea
cg05976481	-0.328308	1.70527e-09	3.97479e-06	chr12	92131192	OpenSea
cg08742502	-0.395211	1.72613e-09	3.99674e-06	chr6	106098879	OpenSea	PRDM1	TSS200
cg17164161	-0.417156	1.72841e-09	3.99674e-06	chr16	53061619	OpenSea
cg20611272	-0.263368	1.72889e-09	3.99674e-06	chr8	102535917	OpenSea
cg04524518	-0.394852	1.73471e-09	3.99923e-06	chr2	230471931	OpenSea
cg01884715	-0.387801	1.7418e-09	4.00463e-06	chr17	75320373	OpenSea	GRB2;GRB2	exon_6;exon_5
cg21724817	-0.460173	1.76133e-09	4.03609e-06	chr6	52529574	OpenSea
cg14180330	-0.321531	1.76505e-09	4.03609e-06	chr5	40224359	OpenSea
cg01135588	-0.350723	1.77267e-09	4.04257e-06	chr1	212267641	OpenSea
cg07162699	-0.284379	1.79551e-09	4.08362e-06	chr1	108071803	OpenSea
cg05005082	-0.349859	1.80509e-09	4.09436e-06	chr2	24576858	OpenSea
cg09727935	0.604051	1.82639e-09	4.13157e-06	chr6	104940596	Island	LIN28B-AS1	TSS200
cg26215915	-0.325412	1.8518e-09	4.17785e-06	chr6	106142460	OpenSea
cg17225613	-0.367335	1.86932e-09	4.18842e-06	chr8	47878472	OpenSea
cg18460176	-0.316184	1.86994e-09	4.18842e-06	chr17	28888414	OpenSea
cg15862137	-0.309124	1.876e-09	4.18842e-06	chr13	42406626	OpenSea
cg12330748	-0.322181	1.88867e-09	4.18842e-06	chr15	51303824	OpenSea
cg03322258	-0.380947	1.89021e-09	4.18842e-06	chr2	111100602	OpenSea	ACOXL-AS1	exon_4
cg14404577	-0.33795	1.89348e-09	4.18842e-06	chr11	102611460	OpenSea
cg14933225	-0.401572	1.89463e-09	4.18842e-06	chr7	55527464	OpenSea	VOPP1	TSS1500
cg13259415	-0.313424	1.89977e-09	4.18842e-06	chr17	48299902	OpenSea
cg14285207	-0.696693	1.90116e-09	4.18842e-06	chr9	127972003	OpenSea
cg10866415	-0.438782	1.91261e-09	4.20037e-06	chr15	65916217	OpenSea	MEGF11;MEGF11;MEGF11;MEGF11;MEGF11;MEGF11;MEGF11;MEGF11;MEGF11;MEGF11;MEGF11;MEGF11;MEGF11	exon_18;exon_18;exon_16;exon_17;exon_17;exon_17;exon_18;exon_18;exon_17;exon_17;exon_17;exon_19;exon_17
cg01089538	-0.314937	1.91782e-09	4.20037e-06	chr3	187027854	OpenSea
cg03651509	-0.380767	1.92165e-09	4.20037e-06	chr1	179299195	OpenSea
cg00538293	-0.354665	1.92994e-09	4.20037e-06	chr1	32322791	OpenSea
cg01604264	-0.368484	1.93148e-09	4.20037e-06	chr1	172185135	OpenSea
cg10325253	-0.251423	1.96591e-09	4.26428e-06	chr17	60088935	OpenSea	WFDC21P	TSS1500
cg22765373	-0.372644	1.99839e-09	4.31386e-06	chr9	108183188	OpenSea
cg04584485	-0.273074	1.999e-09	4.31386e-06	chr11	9670265	OpenSea
cg11853729	-0.36868	2.03918e-09	4.38935e-06	chr6	34340533	OpenSea
cg07006818	-0.384018	2.05194e-09	4.39643e-06	chr7	98203633	Shore	LMTK2	exon_12
cg22095192	-0.398818	2.05289e-09	4.39643e-06	chr17	5227796	OpenSea
cg17150898	-0.582404	2.06495e-09	4.41106e-06	chr12	1592950	Shore	FBXL14	exon_1
cg04060411	-0.365911	2.07325e-09	4.4176e-06	chr2	206803030	OpenSea
cg11363726	-0.349754	2.08428e-09	4.42346e-06	chr3	16433908	OpenSea	RFTN1	exon_3
cg01158048	-0.463308	2.08648e-09	4.42346e-06	chr5	150413636	OpenSea	CD74;CD74;CD74;CD74;CD74;CD74	TSS1500;TSS1500;TSS1500;TSS1500;TSS1500;TSS1500
cg25812095	-0.266116	2.09567e-09	4.4318e-06	chr2	144240947	OpenSea
cg14807945	-0.377709	2.10794e-09	4.43984e-06	chr2	144431535	OpenSea
cg22125902	-0.383724	2.11e-09	4.43984e-06	chr1	25676044	OpenSea
cg22943603	-0.288877	2.15931e-09	4.53231e-06	chr17	75079756	Shore
cg26888012	-0.416525	2.16818e-09	4.53964e-06	chr6	31123606	OpenSea
cg00347500	-0.350576	2.18091e-09	4.55499e-06	chr2	189834333	OpenSea
cg12897164	-0.380584	2.18794e-09	4.55839e-06	chr8	123517033	OpenSea
cg06008511	-0.361372	2.21886e-09	4.61142e-06	chr15	90184654	Island	SEMA4B;SEMA4B;SEMA4B;SEMA4B	TSS1500;TSS1500;TSS1500;TSS1500
cg26902263	-0.415677	2.23106e-09	4.62538e-06	chr12	120202262	Shore	RPLP0;RPLP0	TSS1500;TSS1500
cg08273635	-0.32577	2.26506e-09	4.68436e-06	chr15	74798741	OpenSea
cg12525025	-0.353087	2.27371e-09	4.68463e-06	chr10	69614383	OpenSea
cg27520924	-0.389215	2.27975e-09	4.68463e-06	chr3	152127267	OpenSea
cg06218685	-0.465582	2.28477e-09	4.68463e-06	chr14	31129154	OpenSea	HECTD1	exon_25
cg13279847	-0.31879	2.2874e-09	4.68463e-06	chr10	35149484	OpenSea
cg01727923	-0.393839	2.29421e-09	4.6872e-06	chr2	98027920	OpenSea
cg17734457	-0.31412	2.32686e-09	4.73018e-06	chr11	995824	Shore
cg18428022	-0.418848	2.33119e-09	4.73018e-06	chr11	119051848	OpenSea	HYOU1;HYOU1	exon_12;exon_12
cg17100176	-0.259682	2.33385e-09	4.73018e-06	chr1	206923013	OpenSea	FCMR;FCMR;FCMR	TSS1500;TSS1500;TSS1500
cg14222599	-0.416799	2.33767e-09	4.73018e-06	chr8	60700932	OpenSea
cg04116507	-0.342108	2.36336e-09	4.77071e-06	chr11	78323770	OpenSea
cg20786697	-0.363928	2.38231e-09	4.78793e-06	chr11	67438179	Shore	PTPRCAP;CORO1B;CORO1B;CORO1B;CORO1B	TSS1500;3UTR;exon_12;3UTR;exon_11
cg26117695	-0.468155	2.38323e-09	4.78793e-06	chr22	23269999	OpenSea
cg21171772	-0.278737	2.39569e-09	4.80152e-06	chr10	96672690	OpenSea
cg11592804	-0.305628	2.42119e-09	4.84093e-06	chr7	114931735	OpenSea
cg12647054	-0.386327	2.42683e-09	4.84093e-06	chr12	4119523	OpenSea
cg08933467	-0.388678	2.44584e-09	4.86735e-06	chr1	157806900	OpenSea
cg03744192	-0.373489	2.45842e-09	4.88087e-06	chr20	44581514	OpenSea	PKIG	TSS1500
cg21095280	-0.40624	2.46751e-09	4.88742e-06	chr6	36756259	OpenSea	CPNE5;CPNE5;CPNE5;CPNE5;CPNE5;CPNE5;CPNE5;CPNE5;CPNE5;CPNE5;CPNE5;CPNE5;CPNE5;CPNE5;CPNE5;CPNE5;CPNE5	exon_2;5UTR;exon_2;5UTR;exon_2;5UTR;exon_4;exon_14;exon_4;exon_2;5UTR;exon_2;5UTR;exon_2;exon_2;exon_2;exon_13
cg22476375	-0.332865	2.4833e-09	4.90719e-06	chr3	58355676	OpenSea
cg03840011	-0.274666	2.48933e-09	4.90759e-06	chr8	42803768	OpenSea
cg01877466	-0.398233	2.50277e-09	4.92258e-06	chr1	206794358	OpenSea
cg05288075	-0.397664	2.51897e-09	4.94294e-06	chr7	77393411	OpenSea
cg02982740	-0.309583	2.53355e-09	4.96001e-06	chr12	121991478	OpenSea
cg00636527	-0.274625	2.54989e-09	4.97364e-06	chr5	177432355	Shore
cg01460835	-0.360959	2.5523e-09	4.97364e-06	chr11	10489172	OpenSea
cg21329032	-0.377406	2.57626e-09	5.00876e-06	chr16	28193060	OpenSea
cg22685009	-0.34659	2.59348e-09	5.02295e-06	chr5	72301873	OpenSea
cg20285482	-0.360067	2.59546e-09	5.02295e-06	chr15	40871992	Shore
cg04579254	-0.455842	2.60882e-09	5.03724e-06	chr2	230226030	OpenSea	SP110;SP110;SP110;SP110;SP110	TSS1500;TSS1500;TSS1500;TSS1500;TSS1500
cg02646690	-0.404903	2.62424e-09	5.05304e-06	chr5	1499122	Shelf
cg16880636	-0.353958	2.62898e-09	5.05304e-06	chr11	110349770	OpenSea
cg10571406	-0.347257	2.6558e-09	5.07455e-06	chr16	28931905	OpenSea	CD19;CD19;CD19;CD19	TSS200;TSS200;TSS200;TSS200
cg26105250	-0.270073	2.65623e-09	5.07455e-06	chr22	22201479	OpenSea
cg03638822	-0.282214	2.65821e-09	5.07455e-06	chr2	149093184	OpenSea
cg10958539	-0.30772	2.71727e-09	5.1683e-06	chr7	44633608	OpenSea
cg24379812	-0.336843	2.71957e-09	5.1683e-06	chr2	73986265	Shore	TET3;TET3	5UTR;exon_2
cg23043652	-0.352522	2.72833e-09	5.17329e-06	chr14	22531730	OpenSea
cg18695689	-0.300613	2.74094e-09	5.18554e-06	chr8	127802698	OpenSea
cg09015976	-0.333733	2.75101e-09	5.19296e-06	chr21	46504156	OpenSea
cg10096208	-0.462572	2.78052e-09	5.23695e-06	chr2	230202708	OpenSea	SP110;SP110;SP110;SP110;SP110;SP110;SP110;SP110;SP110	exon_10;exon_10;exon_9;exon_10;exon_10;exon_10;exon_9;exon_9;exon_9
cg02631488	-0.414198	2.80365e-09	5.2545e-06	chr2	31256816	OpenSea
cg05181290	-0.340395	2.80932e-09	5.2545e-06	chr1	203764786	OpenSea	LAX1;LAX1	TSS1500;TSS1500
cg08164776	0.256317	2.81137e-09	5.2545e-06	chr14	92724647	OpenSea
cg05931054	-0.310055	2.81475e-09	5.2545e-06	chr6	11654413	OpenSea
cg04352288	-0.567621	2.8833e-09	5.37059e-06	chr16	87924801	OpenSea
cg11095416	-0.374579	2.89779e-09	5.38569e-06	chr11	78460578	OpenSea
cg20138067	-0.317239	2.91603e-09	5.40767e-06	chr1	203304443	Shore	BTG2	TSS1500
cg19611582	-0.353293	2.96344e-09	5.48354e-06	chr2	196783817	OpenSea
cg23562222	-0.407102	2.98813e-09	5.49561e-06	chr7	5233269	OpenSea	WIPI2;WIPI2;WIPI2;WIPI2;WIPI2;WIPI2;WIPI2;WIPI2;WIPI2;WIPI2;WIPI2;WIPI2	exon_13;3UTR;exon_12;3UTR;exon_10;3UTR;exon_13;3UTR;exon_13;3UTR;exon_12;3UTR
cg03169242	-0.284604	2.9962e-09	5.49561e-06	chr11	9617072	Shelf
cg14116377	-0.426048	3.00373e-09	5.49561e-06	chr9	112069576	OpenSea
cg08029974	-0.377491	3.00448e-09	5.49561e-06	chr8	55935066	OpenSea
cg19581730	-0.426074	3.00599e-09	5.49561e-06	chr22	24432073	OpenSea	ADORA2A;ADORA2A	TSS200;TSS200
cg12347421	-0.30308	3.00904e-09	5.49561e-06	chr2	171174212	OpenSea
cg10236700	-0.255435	3.02384e-09	5.50631e-06	chr6	149213554	OpenSea
cg03950000	-0.290942	3.02795e-09	5.50631e-06	chr1	160647537	OpenSea	SLAMF1;SLAMF1;SLAMF1;SLAMF1;SLAMF1	TSS1500;TSS1500;TSS1500;TSS1500;TSS1500
cg17885415	-0.366542	3.03584e-09	5.50879e-06	chr7	43622193	OpenSea
cg01345746	-0.281847	3.0427e-09	5.50938e-06	chr16	80580322	OpenSea
cg21993707	-0.368168	3.06722e-09	5.5419e-06	chr12	25332287	OpenSea
cg00628721	-0.410043	3.11974e-09	5.62474e-06	chr3	141425633	OpenSea
cg13315222	-0.366905	3.12661e-09	5.62512e-06	chr1	110631716	OpenSea	KCNA2	TSS1500
cg23402821	0.727324	3.15279e-09	5.66015e-06	chr17	36934859	Island
cg23140149	-0.33102	3.1743e-09	5.67627e-06	chr19	37979910	OpenSea
cg16004768	-0.32145	3.17523e-09	5.67627e-06	chr11	9600804	OpenSea
cg25324786	-0.445713	3.19713e-09	5.70335e-06	chr13	114100746	Shelf
cg26789698	-0.400544	3.21882e-09	5.72992e-06	chr16	11386470	OpenSea
cg22546573	-0.273733	3.22811e-09	5.73436e-06	chr17	4394041	OpenSea
cg01789471	-0.392412	3.24123e-09	5.74557e-06	chr14	91410198	OpenSea
cg02578350	-0.312529	3.26413e-09	5.77403e-06	chr18	13925658	OpenSea
cg01278113	-0.342333	3.31888e-09	5.85153e-06	chr2	226970615	OpenSea
cg08232500	-0.369122	3.32474e-09	5.85153e-06	chr8	8286063	OpenSea
cg08185170	-0.37274	3.32997e-09	5.85153e-06	chr8	94944248	OpenSea
cg06460868	-0.319947	3.33568e-09	5.85153e-06	chr19	51549649	OpenSea
cg23618466	-0.355707	3.35384e-09	5.85733e-06	chr18	59072938	OpenSea
cg08527463	-0.386002	3.35692e-09	5.85733e-06	chr11	118883800	OpenSea	CXCR5	TSS200
cg08241406	-0.414666	3.35981e-09	5.85733e-06	chr10	62049116	OpenSea	ARID5B	TSS1500
cg09820351	-0.336217	3.37955e-09	5.86725e-06	chr6	90425480	OpenSea
cg15962267	-0.330574	3.38525e-09	5.86725e-06	chr5	139277297	Shelf	SNORA74A	TSS1500
cg06640695	-0.343214	3.38636e-09	5.86725e-06	chr1	15946717	Shore
cg04135728	-0.364119	3.40442e-09	5.88545e-06	chr3	71101271	OpenSea
cg19348272	-0.365664	3.41082e-09	5.88545e-06	chr7	77414841	Shore	LOC101927243	TSS1500
cg25798951	-0.249765	3.46599e-09	5.96844e-06	chr21	33413282	OpenSea
cg14505608	-0.29684	3.48473e-09	5.9885e-06	chr2	25708196	OpenSea
cg09773514	-0.311335	3.49937e-09	6.00144e-06	chr1	107549570	OpenSea
cg11534154	-0.389771	3.51331e-09	6.01104e-06	chr8	134565148	OpenSea	ZFAT	exon_12
cg14379422	-0.333772	3.51922e-09	6.01104e-06	chr12	101744225	OpenSea
cg11683242	-0.293266	3.52709e-09	6.01231e-06	chr1	32250956	OpenSea	LCK;LCK	TSS1500;TSS1500
cg17092391	-0.368981	3.5357e-09	6.01483e-06	chr7	74101572	OpenSea
cg19348050	-0.396646	3.55499e-09	6.03549e-06	chr20	19026200	OpenSea
cg01511819	-0.302619	3.56232e-09	6.03578e-06	chr1	160547763	OpenSea	CD84;CD84;CD84;CD84;CD84;CD84;CD84;CD84;CD84;CD84	3UTR;exon_8;3UTR;exon_6;3UTR;exon_6;3UTR;exon_8;3UTR;exon_7
cg15643983	-0.301061	3.60038e-09	6.07967e-06	chr3	114216282	OpenSea
cg07309864	-0.406036	3.60263e-09	6.07967e-06	chr17	75242360	OpenSea	GGA3;GGA3;GGA3;GGA3;GGA3;GGA3	exon_8;exon_7;exon_9;exon_5;exon_7;exon_8
cg11871968	-0.30191	3.62409e-09	6.09873e-06	chr7	148914421	OpenSea
cg10728551	-0.356138	3.63506e-09	6.09873e-06	chr7	18509389	OpenSea	HDAC9;HDAC9;HDAC9;HDAC9	5UTR;exon_1;5UTR;exon_1
cg14773603	-0.400817	3.63561e-09	6.09873e-06	chr20	47392805	OpenSea
cg01631692	-0.357434	3.6581e-09	6.12428e-06	chr10	71933853	OpenSea
cg22642690	-0.396285	3.67644e-09	6.1428e-06	chr6	151666778	OpenSea
cg08274139	-0.463923	3.72098e-09	6.19527e-06	chr14	31015262	OpenSea	MIR624	TSS1500
cg02144855	-0.40102	3.72757e-09	6.19527e-06	chr1	234988075	OpenSea
cg07490835	-0.292459	3.73846e-09	6.19527e-06	chr16	67545205	OpenSea
cg19611563	-0.276917	3.74436e-09	6.19527e-06	chr14	65302759	OpenSea
cg11255687	-0.425177	3.74455e-09	6.19527e-06	chr9	112022204	OpenSea
cg20311002	-0.315533	3.75995e-09	6.20857e-06	chr1	244600239	OpenSea
cg02631162	-0.361221	3.7844e-09	6.23673e-06	chr4	184817624	OpenSea
cg10910629	-0.278103	3.80298e-09	6.25514e-06	chr12	94109379	OpenSea
cg14398876	-0.453959	3.83526e-09	6.27791e-06	chr22	35311295	OpenSea
cg27225991	-0.216899	3.83859e-09	6.27791e-06	chr4	40516940	OpenSea	RBM47	TSS1500
cg13769792	-0.326899	3.83915e-09	6.27791e-06	chr15	99718014	OpenSea
cg04529389	-0.365871	3.88138e-09	6.33422e-06	chr3	10226354	OpenSea
cg08639389	-0.317278	3.8886e-09	6.33422e-06	chr4	26994267	OpenSea
cg20367304	-0.368819	3.90423e-09	6.34744e-06	chr4	153470792	Shelf
cg21683914	-0.310133	3.92842e-09	6.3631e-06	chr4	85659192	OpenSea
cg21882416	-0.302172	3.92895e-09	6.3631e-06	chr10	110357607	OpenSea
cg18030943	-0.310116	3.94055e-09	6.36966e-06	chr3	183158768	Shelf
cg11054820	-0.274718	3.95174e-09	6.37554e-06	chr7	55535939	OpenSea
cg05891759	-0.354621	4.01862e-09	6.47107e-06	chr3	121992876	Shore
cg23431787	-0.534711	4.04427e-09	6.49996e-06	chr18	35409007	OpenSea
cg03812148	-0.376982	4.05806e-09	6.5097e-06	chr10	123392731	OpenSea
cg12684820	-0.320591	4.06575e-09	6.5097e-06	chr1	23590702	OpenSea
cg22500027	-0.37013	4.09035e-09	6.53668e-06	chr14	22466582	OpenSea
cg19724968	-0.390554	4.13397e-09	6.59389e-06	chr20	44596202	OpenSea
cg01106056	-0.345362	4.19452e-09	6.67726e-06	chr11	48104589	OpenSea
cg12184409	-0.341655	4.21626e-09	6.67726e-06	chr8	11506511	OpenSea
cg14409987	-0.324618	4.21792e-09	6.67726e-06	chr2	45691812	OpenSea
cg23471279	-0.355944	4.2197e-09	6.67726e-06	chr4	75683097	OpenSea
cg17990657	-0.393074	4.2258e-09	6.67726e-06	chr20	3897250	OpenSea
cg04390191	-0.355812	4.23454e-09	6.67855e-06	chr2	230225913	OpenSea	SP110;SP110;SP110;SP110;SP110	TSS1500;TSS1500;TSS1500;TSS1500;TSS1500
cg02230723	-0.320809	4.27494e-09	6.7297e-06	chr1	181140593	OpenSea
cg16554785	-0.302787	4.28682e-09	6.73138e-06	chr11	69547168	OpenSea
cg05859308	-0.454646	4.29197e-09	6.73138e-06	chr14	71245928	OpenSea
cg26460469	-0.34018	4.30186e-09	6.73439e-06	chr22	45785075	OpenSea
cg12164351	-0.393444	4.31574e-09	6.7436e-06	chr14	89378357	OpenSea
cg21301614	-0.396165	4.33084e-09	6.74844e-06	chr2	18209992	OpenSea
cg20726195	-0.322009	4.33484e-09	6.74844e-06	chr6	2891914	Island	SERPINB9	exon_6
cg14007076	-0.323507	4.34692e-09	6.7548e-06	chr12	31662358	Shelf
cg25021134	-0.342522	4.36305e-09	6.76739e-06	chr20	17763513	OpenSea
cg02068351	-0.437599	4.41998e-09	6.84312e-06	chr6	132511197	Shore
cg10195619	-0.501132	4.52136e-09	6.9815e-06	chr14	31015290	OpenSea	MIR624	TSS1500
cg16789764	-0.310848	4.52591e-09	6.9815e-06	chr14	88599869	OpenSea
cg05425600	-0.273653	4.58064e-09	7.04965e-06	chr3	122679897	Shore	PARP14	TSS1500
cg24715437	-0.278285	4.58738e-09	7.04965e-06	chr4	26139765	OpenSea
cg01020567	-0.386242	4.59828e-09	7.04965e-06	chr17	77473894	OpenSea
cg27297434	-0.235168	4.60351e-09	7.04965e-06	chr5	173829946	OpenSea
cg01485693	-0.340313	4.61402e-09	7.05294e-06	chr7	44274237	OpenSea
cg23264395	-0.360131	4.62455e-09	7.05626e-06	chr1	206922894	OpenSea	FCMR;FCMR;FCMR	TSS1500;TSS1500;TSS1500
cg12609063	-0.454353	4.68975e-09	7.13997e-06	chr1	116006606	OpenSea
cg07059115	-0.29492	4.69634e-09	7.13997e-06	chr16	9914525	OpenSea
cg21300993	0.705044	4.72153e-09	7.16536e-06	chr2	236214575	Island	ASB18	exon_4
cg17653942	-0.349582	4.73714e-09	7.17614e-06	chr3	42088942	OpenSea
cg03796224	-0.316692	4.76674e-09	7.20804e-06	chr8	30526111	OpenSea
cg02695653	-0.310619	4.78832e-09	7.21634e-06	chr7	90816730	OpenSea
cg00903077	-0.308429	4.78933e-09	7.21634e-06	chr1	92823276	OpenSea
cg05723179	-0.39835	4.85464e-09	7.3017e-06	chr7	137987047	OpenSea
cg25386560	-0.241033	4.86509e-09	7.30441e-06	chr20	50844800	Shelf
cg12263716	-0.30366	4.92319e-09	7.3785e-06	chr15	81316278	OpenSea
cg06958535	-0.36721	4.94889e-09	7.40387e-06	chr1	203765350	OpenSea	LAX1;LAX1;LAX1	exon_1;5UTR;exon_1
cg24673600	-0.37871	4.96054e-09	7.40704e-06	chr14	75539586	OpenSea
cg14029759	-0.553201	4.96857e-09	7.40704e-06	chr6	5764583	OpenSea
cg16621078	-0.391135	5.01232e-09	7.44481e-06	chr11	74019924	OpenSea
cg06265301	-0.356023	5.01774e-09	7.44481e-06	chr4	10730371	OpenSea
cg06639923	-0.319027	5.02037e-09	7.44481e-06	chr7	5495347	Shore
cg06290379	-0.360749	5.04556e-09	7.46905e-06	chr5	134042133	OpenSea
cg08851467	-0.328894	5.05498e-09	7.46988e-06	chr11	61353868	OpenSea	CYB561A3;CYB561A3;CYB561A3;CYB561A3	exon_2;exon_5;exon_4;exon_4
cg11710372	-0.462013	5.10559e-09	7.53148e-06	chr7	130994796	OpenSea
cg17354858	-0.368884	5.11511e-09	7.53235e-06	chr9	37371325	OpenSea
cg03816240	-0.382241	5.13222e-09	7.53417e-06	chr13	46374075	OpenSea
cg11556665	-0.385265	5.13421e-09	7.53417e-06	chr8	29642354	OpenSea
cg02532928	-0.243808	5.17576e-09	7.58197e-06	chr16	57357888	OpenSea	CCL22	TSS1500
cg10491542	-0.410561	5.20532e-09	7.61206e-06	chr8	144106420	Shore	MAF1;WDR97	exon_5;TSS1500
cg26384439	-0.258399	5.22732e-09	7.62664e-06	chr6	33721174	OpenSea
cg03438097	-0.339494	5.23337e-09	7.62664e-06	chr16	10915938	OpenSea
cg09071662	-0.312317	5.24823e-09	7.63511e-06	chr10	100326738	OpenSea
cg01628062	-0.329205	5.33909e-09	7.75392e-06	chr15	52394421	OpenSea
cg06812831	-0.247308	5.36537e-09	7.77461e-06	chr10	95741993	OpenSea
cg21805149	-0.313812	5.38255e-09	7.77461e-06	chr14	91405321	OpenSea
cg11765729	-0.330123	5.38432e-09	7.77461e-06	chr1	173414079	OpenSea
cg14690711	-0.360064	5.39903e-09	7.77461e-06	chr12	131770972	OpenSea
cg05140943	-0.416684	5.40669e-09	7.77461e-06	chr9	92729953	OpenSea
cg03975787	-0.356424	5.40862e-09	7.77461e-06	chr2	197306317	Shelf
cg13716036	-0.246422	5.42696e-09	7.7877e-06	chr7	37336496	OpenSea
cg25044615	0.253515	5.47283e-09	7.84019e-06	chr1	100631501	OpenSea
cg07803420	-0.233642	5.48237e-09	7.84055e-06	chr6	30883740	Shore	DDR1;DDR1;DDR1;DDR1;DDR1;DDR1;DDR1;DDR1;DDR1;DDR1;DDR1;DDR1;DDR1;DDR1;DDR1;DDR1;DDR1	TSS1500;TSS1500;TSS1500;TSS1500;TSS1500;TSS1500;TSS1500;TSS1500;TSS1500;TSS1500;TSS1500;TSS1500;TSS1500;TSS1500;TSS1500;TSS1500;TSS200
cg18539608	-0.408211	5.5246e-09	7.88757e-06	chr2	233109281	OpenSea
cg16328992	-0.380855	5.54432e-09	7.90235e-06	chr15	52709826	OpenSea	FAM214A;FAM214A;FAM214A;FAM214A;FAM214A	TSS200;TSS200;TSS200;TSS200;TSS200
cg01299332	-0.404501	5.55716e-09	7.90731e-06	chr5	80110452	OpenSea
cg09767011	-0.391662	5.60056e-09	7.95565e-06	chr6	22036467	OpenSea
cg16389209	-0.366519	5.6285e-09	7.96962e-06	chr10	62049362	OpenSea	ARID5B;ARID5B	5UTR;exon_1
cg01747945	-0.330674	5.64103e-09	7.96962e-06	chr14	62081725	OpenSea
cg22318806	-0.268732	5.64167e-09	7.96962e-06	chr6	31572634	OpenSea	LOC100287329	exon_1
cg20667479	-0.50114	5.64818e-09	7.96962e-06	chr1	13762852	OpenSea
cg18470101	-0.308537	5.69914e-09	8.00786e-06	chr4	26031013	Shore
cg27457191	-0.347496	5.72056e-09	8.00786e-06	chr7	77800449	Shore
cg16280132	-0.523612	5.721e-09	8.00786e-06	chr6	31572682	OpenSea	LOC100287329	exon_1
cg00713460	-0.336728	5.72175e-09	8.00786e-06	chr10	73993619	OpenSea
cg07247167	-0.413944	5.72274e-09	8.00786e-06	chr19	51388111	OpenSea	LIM2;LIM2	TSS200;TSS200
cg17231548	-0.215714	5.77394e-09	8.06614e-06	chr12	6444793	OpenSea	CD27	TSS200
cg02088785	-0.391121	5.85753e-09	8.16938e-06	chr13	98571082	OpenSea
cg18506442	-0.325209	5.9278e-09	8.25375e-06	chr8	95229130	OpenSea
cg15566798	-0.217611	5.96005e-09	8.28497e-06	chr9	79824386	OpenSea	LINC01507	TSS200
cg18361792	-0.210767	6.04226e-09	8.37551e-06	chr1	200655422	OpenSea
cg04631347	-0.328182	6.04503e-09	8.37551e-06	chr1	206415182	OpenSea
cg05187003	-0.313653	6.05644e-09	8.37756e-06	chr21	33269202	Shelf
cg24316405	-0.308091	6.06757e-09	8.37922e-06	chr2	18903824	OpenSea
cg19185867	-0.285739	6.08826e-09	8.39406e-06	chr18	44799669	OpenSea
cg04010868	-0.273378	6.1506e-09	8.46617e-06	chr16	11782525	OpenSea
cg23583312	-0.376161	6.20009e-09	8.52035e-06	chr18	55384809	OpenSea
cg17540296	-0.318753	6.21016e-09	8.52035e-06	chr14	20367538	OpenSea	TEP1;TEP1;TEP1;TEP1	3UTR;exon_53;3UTR;exon_55
cg16805334	-0.38445	6.22581e-09	8.52797e-06	chr10	101901519	OpenSea
cg04157658	-0.301999	6.24708e-09	8.54323e-06	chr11	110373270	OpenSea
cg15456896	-0.339942	6.27341e-09	8.55493e-06	chr11	122709316	OpenSea
cg07726632	-0.374636	6.27591e-09	8.55493e-06	chr7	30237388	OpenSea
cg13903164	-0.397825	6.30217e-09	8.57686e-06	chr17	50131116	Shore	SAMD14;SAMD14	TSS1500;TSS1500
cg17680837	-0.206034	6.39795e-09	8.6637e-06	chr12	57093594	OpenSea	NAB2	exon_6
cg09785387	-0.4143	6.40996e-09	8.6637e-06	chr20	38861225	OpenSea
cg11210357	-0.507653	6.41553e-09	8.6637e-06	chr8	143461781	OpenSea
cg04213683	-0.382971	6.43386e-09	8.6637e-06	chr2	224957947	OpenSea
cg12903966	-0.322163	6.4365e-09	8.6637e-06	chr5	78367779	OpenSea
cg06869896	-0.349357	6.43773e-09	8.6637e-06	chr4	98203660	OpenSea
cg13720015	-0.426062	6.44405e-09	8.6637e-06	chr9	68541927	OpenSea	TMEM252	TSS1500
cg26521448	-0.304151	6.44811e-09	8.6637e-06	chr16	11782570	OpenSea
cg01169085	-0.370105	6.50382e-09	8.72466e-06	chr17	39756820	Shore
cg19863971	-0.359313	6.52598e-09	8.73832e-06	chr14	92569314	OpenSea
cg17756730	-0.262576	6.53472e-09	8.73832e-06	chr1	172639504	OpenSea
cg26908895	-0.365066	6.55834e-09	8.75602e-06	chr3	151265943	OpenSea
cg16621079	-0.429508	6.63779e-09	8.84567e-06	chr11	74019979	OpenSea
cg00071250	-0.395372	6.64645e-09	8.84567e-06	chr1	172659123	OpenSea	FASLG;FASLG;FASLG;FASLG	5UTR;exon_1;5UTR;exon_1
cg10816539	-0.353866	6.66991e-09	8.86094e-06	chr3	56800820	Shore
cg05893042	-0.460098	6.68293e-09	8.86094e-06	chr3	17399527	OpenSea
cg16771330	-0.315799	6.69679e-09	8.86094e-06	chr7	44624007	OpenSea
cg08815939	-0.466146	6.69993e-09	8.86094e-06	chr7	55567562	OpenSea
cg14251691	-0.427378	6.72493e-09	8.8653e-06	chr10	124693818	OpenSea
cg21294133	-0.447519	6.73222e-09	8.8653e-06	chr16	24995526	OpenSea
cg13621818	-0.376384	6.73474e-09	8.8653e-06	chr9	37409540	OpenSea
cg15860503	-0.27749	6.75203e-09	8.8742e-06	chr10	133362125	Shelf
cg25259754	-0.353269	6.79546e-09	8.91739e-06	chr1	157700430	OpenSea
cg20330126	-0.362862	6.82474e-09	8.94191e-06	chr22	35729006	OpenSea
cg01209168	-0.356896	6.84653e-09	8.95656e-06	chr3	5137337	OpenSea
cg04722585	-0.4743	6.89668e-09	9.0082e-06	chr8	60958107	OpenSea
cg07265015	-0.358729	6.91159e-09	9.01372e-06	chr5	177511521	OpenSea	DOK3;DOK3;DOK3;DOK3;DOK3;DOK3;DOK3;DOK3;DOK3	TSS1500;TSS1500;TSS1500;TSS1500;TSS1500;TSS1500;TSS1500;TSS1500;TSS1500
cg11946555	-0.285691	6.93503e-09	9.02591e-06	chr3	59575440	OpenSea
cg07044414	-0.340611	6.95766e-09	9.02591e-06	chr17	75320541	OpenSea	GRB2;GRB2	exon_6;exon_5
cg21130661	-0.294472	6.95938e-09	9.02591e-06	chr16	11088089	OpenSea
cg22110158	-0.304525	6.96701e-09	9.02591e-06	chr11	130166647	OpenSea
cg02794096	-0.369679	6.97669e-09	9.02591e-06	chr15	32907938	OpenSea
cg01268058	-0.333368	6.98512e-09	9.02591e-06	chr15	75446322	OpenSea
cg00872354	-0.37146	7.03066e-09	9.06744e-06	chr14	53613883	OpenSea
cg21929481	-0.272594	7.03876e-09	9.06744e-06	chr3	33048009	OpenSea
cg24576313	-0.38177	7.06391e-09	9.08598e-06	chr1	227758578	OpenSea
cg13125535	-0.343269	7.11139e-09	9.13312e-06	chr8	129989255	OpenSea
cg12668141	-0.423447	7.13418e-09	9.1368e-06	chr14	102755005	OpenSea
cg27231122	-0.318926	7.139e-09	9.1368e-06	chr1	30899086	OpenSea
cg00364074	-0.331061	7.14673e-09	9.1368e-06	chr4	70714710	OpenSea
cg03270204	-0.433728	7.18002e-09	9.16546e-06	chr6	30883861	Shore	DDR1;DDR1;DDR1;DDR1;DDR1;DDR1;DDR1;DDR1;DDR1;DDR1;DDR1;DDR1;DDR1;DDR1;DDR1;DDR1;DDR1;DDR1	TSS1500;TSS1500;TSS1500;TSS1500;TSS1500;TSS1500;TSS1500;TSS1500;TSS1500;TSS1500;TSS1500;TSS1500;TSS1500;TSS1500;TSS1500;TSS1500;TSS1500;TSS200
cg10934249	-0.411378	7.23163e-09	9.2174e-06	chr8	100355916	OpenSea
cg00928816	-0.521666	7.24498e-09	9.22049e-06	chr10	62049339	OpenSea	ARID5B	TSS200
cg04587617	-0.583119	7.25733e-09	9.2223e-06	chr17	39751691	Shelf
cg03700780	-0.349662	7.26896e-09	9.22318e-06	chr14	75539629	OpenSea
cg01780943	-0.28093	7.32163e-09	9.27606e-06	chr1	211326306	Shore	TRAF5;TRAF5;TRAF5	TSS1500;TSS1500;TSS1500
cg24825894	-0.287602	7.36449e-09	9.31638e-06	chr10	96718510	Shore
cg08651417	-0.391825	7.38255e-09	9.32466e-06	chr8	140162096	OpenSea
cg15264991	-0.189592	7.39357e-09	9.32466e-06	chr12	6957400	OpenSea
cg22493042	-0.321536	7.42671e-09	9.32466e-06	chr7	2166110	OpenSea
cg12300603	-0.259759	7.42755e-09	9.32466e-06	chr15	31308447	OpenSea
cg05851255	-0.201685	7.42957e-09	9.32466e-06	chr20	48769525	OpenSea
cg27018424	-0.374707	7.43734e-09	9.32466e-06	chr6	33205648	Shore	HSD17B8	exon_5
cg24758443	-0.361577	7.55233e-09	9.44984e-06	chr7	55548401	OpenSea
cg01778030	-0.302337	7.55959e-09	9.44984e-06	chr2	60053891	OpenSea
cg08549495	-0.322036	7.59076e-09	9.46823e-06	chr16	8730129	OpenSea	ABAT;ABAT;ABAT;ABAT	5UTR;exon_2;5UTR;exon_2
cg08971415	-0.429923	7.59674e-09	9.46823e-06	chr1	157776227	OpenSea
cg27424960	-0.286121	7.62949e-09	9.49502e-06	chr6	12370044	OpenSea
cg21760988	-0.476375	7.66668e-09	9.52725e-06	chr5	131496006	OpenSea
cg27622172	-0.411958	7.68494e-09	9.5359e-06	chr4	55980870	OpenSea
cg14283816	-0.251104	7.74868e-09	9.58552e-06	chr9	127911255	Shore
cg17217296	-0.347162	7.75856e-09	9.58552e-06	chr1	159077147	OpenSea	AIM2;AIM2	TSS1500;TSS1500
cg13152557	-0.361308	7.75901e-09	9.58552e-06	chr2	108608927	OpenSea
cg26551200	-0.482306	7.78909e-09	9.60862e-06	chr7	2641735	OpenSea
cg09530275	-0.280336	7.80315e-09	9.6119e-06	chr10	119087450	OpenSea
cg15062718	-0.423776	7.88847e-09	9.70284e-06	chr10	6037135	OpenSea
cg10077311	-0.360085	7.90329e-09	9.70692e-06	chr2	167129952	OpenSea
cg23901967	-0.320401	7.94015e-09	9.72505e-06	chr17	38734068	Shelf	CISD3;CISD3;PCGF2;PCGF2;PCGF2;PCGF2;PCGF2;PCGF2	exon_4;3UTR;3UTR;exon_10;3UTR;exon_10;3UTR;exon_11
cg00684045	-0.392877	7.94111e-09	9.72505e-06	chr22	49661799	OpenSea
cg02371473	-0.337789	7.98512e-09	9.75869e-06	chr13	41463165	OpenSea
cg07989030	-0.283255	7.9917e-09	9.75869e-06	chr10	96272682	OpenSea	BLNK;BLNK;BLNK;BLNK;BLNK;BLNK;BLNK;BLNK;BLNK	TSS1500;TSS1500;TSS1500;TSS1500;TSS1500;TSS1500;TSS1500;TSS1500;TSS1500
cg03004912	-0.327165	8.00982e-09	9.76668e-06	chr2	73986356	Shore	TET3;TET3	5UTR;exon_2
cg00527254	-0.379715	8.04088e-09	9.78059e-06	chr11	82996227	OpenSea
cg17150328	-0.341953	8.04441e-09	9.78059e-06	chr22	46773767	OpenSea	TBC1D22A	TSS1500
cg10552836	-0.469471	8.12184e-09	9.86052e-06	chr1	206051268	OpenSea
cg25158459	-0.432837	8.16138e-09	9.89262e-06	chr1	26839183	OpenSea
cg21677940	-0.363989	8.17173e-09	9.89262e-06	chr1	192626884	OpenSea
cg27517200	-0.521338	8.22964e-09	9.94845e-06	chr8	133048751	OpenSea
cg16640008	-0.5019	8.2478e-09	9.95615e-06	chr6	159094372	OpenSea
cg02039867	-0.265748	8.28321e-09	9.9846e-06	chr10	95758920	OpenSea
cg20396110	-0.269114	8.34219e-09	1.00374e-05	chr15	74627575	OpenSea	CLK3;CLK3	exon_9;exon_9
cg03006878	-0.305336	8.35079e-09	1.00374e-05	chr14	22476592	OpenSea
cg04882349	-0.323424	8.37769e-09	1.00554e-05	chr1	52632627	Shore	SHISAL2A;SHISAL2A;SHISAL2A	TSS1500;TSS1500;TSS1500
cg20585650	-0.304547	8.4863e-09	1.01713e-05	chr2	233069161	OpenSea
cg07703868	-0.226	8.523e-09	1.01972e-05	chr8	8283901	OpenSea
cg05251678	-0.324585	8.53211e-09	1.01972e-05	chr12	47313171	OpenSea
cg26623004	-0.428231	8.59192e-09	1.02439e-05	chr1	234943998	OpenSea
cg09249657	-0.268807	8.59548e-09	1.02439e-05	chr4	40516789	OpenSea	RBM47	TSS1500
cg11010681	-0.524179	8.78345e-09	1.04532e-05	chr7	50394118	OpenSea
cg09232924	-0.410497	8.82584e-09	1.04888e-05	chr2	25460595	OpenSea
cg06162116	-0.416746	8.84712e-09	1.04993e-05	chr5	88746700	OpenSea
cg16073534	-0.33234	8.87388e-09	1.05163e-05	chr10	124733357	OpenSea
cg06717754	-0.429362	8.95161e-09	1.05936e-05	chr3	112338223	OpenSea
cg01864326	-0.327286	8.99455e-09	1.06295e-05	chr6	53188574	OpenSea
cg06206999	-0.250837	9.0712e-09	1.07051e-05	chr4	7045930	Shore	LOC100129931	exon_1
cg13947871	-0.276826	9.0912e-09	1.07137e-05	chr1	174157408	Shore
cg01078772	-0.354952	9.17162e-09	1.07704e-05	chr20	32332683	OpenSea	KIF3B;KIF3B	exon_9;3UTR
cg18485831	-0.364094	9.17517e-09	1.07704e-05	chr15	59413081	OpenSea
cg07360573	-0.370264	9.17764e-09	1.07704e-05	chr16	66508676	OpenSea	TK2;TK2;TK2;TK2;TK2;TK2;TK2;TK2;TK2;TK2;TK2;TK2;TK2;TK2;TK2	3UTR;exon_10;3UTR;exon_9;3UTR;exon_9;3UTR;exon_11;3UTR;exon_8;3UTR;exon_10;3UTR;exon_10;exon_9
cg15316716	-0.306606	9.2282e-09	1.08147e-05	chr8	21912286	Island	DOK2;DOK2;DOK2	exon_2;5UTR;exon_2
cg01488635	-0.344766	9.25442e-09	1.08304e-05	chr1	157497387	OpenSea
cg22991506	-0.288694	9.28109e-09	1.08466e-05	chr14	50001523	Shore	LINC01588	exon_3
cg20822254	-0.252107	9.3012e-09	1.0855e-05	chr16	89981612	OpenSea
cg16004766	-0.367538	9.31447e-09	1.08555e-05	chr11	9600730	OpenSea
cg05305327	-0.219832	9.36213e-09	1.08933e-05	chr20	33568630	OpenSea
cg05961885	-0.33554	9.39484e-09	1.08933e-05	chr3	188358903	OpenSea
cg03098021	-0.19723	9.39772e-09	1.08933e-05	chr20	49668723	OpenSea
cg13005202	0.59242	9.39854e-09	1.08933e-05	chr5	1555729	Shelf
cg14217987	-0.2938	9.47481e-09	1.09666e-05	chr3	71422354	OpenSea
cg27300619	-0.392096	9.48941e-09	1.09685e-05	chr5	139740545	Island
cg09406941	-0.302687	9.50528e-09	1.09718e-05	chr6	34592143	OpenSea
cg08582164	-0.338256	9.51926e-09	1.09729e-05	chr9	81827946	OpenSea
cg17072067	-0.22791	9.56344e-09	1.10088e-05	chr11	128758125	OpenSea	FLI1;FLI1;FLI1;FLI1;FLI1;FLI1;FLI1	5UTR;exon_3;5UTR;exon_2;5UTR;exon_2;exon_2
cg06099459	-0.376731	9.65644e-09	1.11007e-05	chr12	24997596	OpenSea	IRAG2;IRAG2;LINC02909	5UTR;exon_1;TSS200
cg13311020	-0.266588	9.73579e-09	1.11767e-05	chr14	65302662	OpenSea
cg08189198	-0.340318	9.77834e-09	1.12103e-05	chr14	50823418	OpenSea	LOC105370489	exon_2
cg00609227	-0.320598	9.87955e-09	1.1311e-05	chr1	226119532	Shore
cg22805283	-0.235101	9.908e-09	1.13234e-05	chr17	63697436	Shelf	LIMD2;LIMD2	3UTR;exon_5
cg19274017	-0.429133	9.91727e-09	1.13234e-05	chr14	22506501	OpenSea
cg13053471	-0.230886	9.93634e-09	1.13299e-05	chr1	235011292	OpenSea
cg06285032	-0.298869	9.96774e-09	1.13503e-05	chr4	13611404	OpenSea
cg11686737	-0.385826	9.99335e-09	1.13547e-05	chr3	122621263	OpenSea
cg06968294	-0.36998	9.99852e-09	1.13547e-05	chr14	22482404	OpenSea
cg10127530	-0.333664	1.00601e-08	1.14067e-05	chr21	43313006	OpenSea
cg12573871	-0.347849	1.00713e-08	1.14067e-05	chr18	74797599	OpenSea
cg00125226	-0.473209	1.01102e-08	1.14318e-05	chr19	54662483	OpenSea	LILRB4;LILRB4;LILRB4;LILRB4;LILRB4;LILRB4;LILRB4;LILRB4;LILRB4;LILRB4;LILRB4;LILRB4	TSS1500;TSS1500;TSS1500;TSS1500;TSS1500;TSS1500;TSS1500;TSS1500;TSS1500;TSS1500;TSS1500;TSS1500
cg09658958	-0.299553	1.01206e-08	1.14318e-05	chr8	55991700	OpenSea
cg23683853	-0.389112	1.01491e-08	1.14405e-05	chr6	73177107	OpenSea
cg24264962	-0.34393	1.01602e-08	1.14405e-05	chr3	31917160	OpenSea
cg01016038	-0.424738	1.01689e-08	1.14405e-05	chr12	125149909	OpenSea
cg14726968	-0.3713	1.02546e-08	1.15113e-05	chr9	37324382	OpenSea
cg09292244	-0.285958	1.02652e-08	1.15113e-05	chr8	8325102	OpenSea
cg04786693	-0.35629	1.02728e-08	1.15113e-05	chr6	137172694	OpenSea
cg25433219	-0.361514	1.02928e-08	1.15184e-05	chr3	152334948	OpenSea
cg12485727	-0.361347	1.03086e-08	1.15208e-05	chr20	41134113	Shelf
cg07778205	-0.369543	1.03871e-08	1.15932e-05	chr3	157064733	OpenSea
cg19715190	-0.537166	1.04202e-08	1.16106e-05	chr14	75514587	OpenSea
cg08774292	-0.218127	1.04302e-08	1.16106e-05	chr5	158770561	OpenSea
cg26359045	-0.281535	1.04468e-08	1.16138e-05	chr16	53094441	OpenSea
cg01282639	-0.496973	1.05043e-08	1.16623e-05	chr18	63152926	OpenSea
cg07958622	-0.300309	1.05948e-08	1.17474e-05	chr7	100217677	OpenSea
cg09207077	-0.382019	1.06279e-08	1.17685e-05	chr10	60948444	Shelf
cg04573157	-0.356944	1.06638e-08	1.17928e-05	chr6	160069698	OpenSea
cg01865255	-0.364218	1.07417e-08	1.18507e-05	chr1	205595570	Shelf
cg01650104	-0.33119	1.07442e-08	1.18507e-05	chr1	178607582	OpenSea
cg06593991	-0.365043	1.08024e-08	1.18993e-05	chr16	24978301	OpenSea
cg20263741	-0.220556	1.08307e-08	1.19149e-05	chr2	226905266	OpenSea
cg13029193	-0.366702	1.08892e-08	1.19637e-05	chr6	13377661	OpenSea
cg15144123	-0.341942	1.09706e-08	1.20375e-05	chr3	47613908	OpenSea
cg25045881	-0.283416	1.10247e-08	1.206e-05	chr20	20201916	OpenSea
cg13894134	-0.33329	1.1032e-08	1.206e-05	chr10	3757450	OpenSea
cg15130393	-0.406705	1.1034e-08	1.206e-05	chr10	63553195	OpenSea
cg17029023	-0.222903	1.12004e-08	1.22259e-05	chr19	17526931	OpenSea	NIBAN3;NIBAN3;NIBAN3;NIBAN3	TSS1500;TSS1500;TSS1500;TSS1500
cg16914953	-0.233368	1.12704e-08	1.22865e-05	chr7	101155528	Shore
cg16312198	-0.30144	1.12874e-08	1.22891e-05	chr11	48018709	OpenSea
cg02573824	-0.363335	1.1391e-08	1.23854e-05	chr14	93381738	OpenSea
cg02271578	-0.248442	1.14052e-08	1.23854e-05	chr12	96408117	OpenSea
cg08024620	-0.388502	1.14775e-08	1.24479e-05	chr22	30379786	OpenSea	RNF215	exon_8
cg07388313	-0.354493	1.1515e-08	1.2459e-05	chr18	74942593	OpenSea
cg12152279	-0.298057	1.15172e-08	1.2459e-05	chr8	8950038	OpenSea
cg13188263	-0.349347	1.15569e-08	1.24772e-05	chr1	160547749	OpenSea	CD84;CD84;CD84;CD84;CD84;CD84;CD84;CD84;CD84;CD84	3UTR;exon_8;3UTR;exon_6;3UTR;exon_6;3UTR;exon_8;3UTR;exon_7
cg25749708	-0.345169	1.15834e-08	1.24772e-05	chr6	159106597	OpenSea
cg00586720	-0.330722	1.16073e-08	1.24772e-05	chr1	36232830	OpenSea
cg17306339	-0.330857	1.1618e-08	1.24772e-05	chr12	123714031	Shore
cg14217091	-0.31992	1.16219e-08	1.24772e-05	chr14	102819419	OpenSea
cg14190500	-0.396784	1.16228e-08	1.24772e-05	chr9	120927003	Shore	TRAF1	TSS1500
cg22959724	-0.287459	1.16856e-08	1.25072e-05	chr17	75822242	OpenSea
cg00269041	-0.301205	1.16945e-08	1.25072e-05	chr5	157271615	OpenSea
cg25981934	-0.407671	1.17088e-08	1.25072e-05	chr17	4396393	OpenSea
cg11446602	-0.325413	1.171e-08	1.25072e-05	chr3	133445332	OpenSea
cg07571745	-0.349838	1.18037e-08	1.25913e-05	chr1	32249827	OpenSea	LCK;LCK	TSS1500;TSS1500
cg07145988	-0.380591	1.1903e-08	1.26813e-05	chr1	8632253	OpenSea
cg19131667	-0.309697	1.20136e-08	1.27829e-05	chr3	17195448	OpenSea
cg16009175	-0.293073	1.20526e-08	1.28005e-05	chr11	10077046	OpenSea
cg04987939	-0.286635	1.20605e-08	1.28005e-05	chr7	127898281	OpenSea
cg20019706	-0.379948	1.21176e-08	1.2834e-05	chr19	29673298	Shore
cg12000848	-0.311007	1.21224e-08	1.2834e-05	chr17	75272571	Shore	MIF4GD-DT;MIF4GD;MIF4GD;MIF4GD;MIF4GD;MIF4GD;MIF4GD;MIF4GD;MIF4GD	exon_1;TSS1500;TSS1500;TSS1500;TSS1500;TSS1500;TSS1500;TSS1500;TSS1500
cg02347043	-0.397699	1.21715e-08	1.28674e-05	chr16	11183345	OpenSea
cg04716201	-0.374959	1.21916e-08	1.28674e-05	chr5	159782360	OpenSea
cg07081919	-0.4349	1.21997e-08	1.28674e-05	chr2	85865870	OpenSea
cg19715463	-0.384415	1.22531e-08	1.2897e-05	chr14	75539988	OpenSea
cg10603757	-0.366944	1.22583e-08	1.2897e-05	chr22	37225705	OpenSea	RAC2;RAC2	3UTR;exon_7
cg02088780	-0.367285	1.23522e-08	1.29795e-05	chr1	229664328	OpenSea
cg01836728	-0.389413	1.2391e-08	1.30023e-05	chr1	203299257	OpenSea	BTG2-DT;BTG2-DT	exon_3;exon_4
cg21920303	-0.289832	1.24047e-08	1.30023e-05	chr1	160647566	OpenSea	SLAMF1;SLAMF1;SLAMF1;SLAMF1;SLAMF1	TSS1500;TSS1500;TSS1500;TSS1500;TSS1500
cg17342997	-0.296779	1.2452e-08	1.30357e-05	chr5	110753209	OpenSea
cg14060863	-0.260944	1.24818e-08	1.30508e-05	chr6	44258660	Shore	NFKBIE;NFKBIE;SLC35B2;SLC35B2;SLC35B2;SLC35B2;SLC35B2;SLC35B2;SLC35B2;SLC35B2;SLC35B2	3UTR;exon_6;TSS1500;TSS1500;TSS1500;TSS1500;TSS1500;TSS1500;TSS1500;TSS1500;TSS1500
cg04298930	-0.386608	1.26524e-08	1.32127e-05	chr2	233348834	OpenSea
cg07632771	-0.298477	1.28699e-08	1.34232e-05	chr7	148914731	OpenSea
cg20552236	-0.325522	1.29533e-08	1.34935e-05	chr15	74798617	OpenSea	CSK;CSK;CSK;CSK;CSK;CSK;CSK;CSK;CSK;CSK;CSK;CSK;CSK;CSK	exon_4;exon_5;exon_4;exon_4;exon_4;exon_3;exon_4;exon_3;exon_3;exon_3;exon_3;exon_3;exon_3;exon_3
cg08899203	-0.360538	1.2972e-08	1.34963e-05	chr2	33531475	OpenSea
cg26694502	-0.250314	1.30011e-08	1.35099e-05	chr1	52532698	OpenSea
cg04819260	-0.394656	1.30706e-08	1.35514e-05	chr22	46421464	OpenSea
cg07103517	-0.323346	1.3073e-08	1.35514e-05	chr7	50308889	Shelf	IKZF1;IKZF1;IKZF1;IKZF1;IKZF1;IKZF1	5UTR;exon_1;5UTR;exon_1;5UTR;exon_1
cg17268758	-0.348564	1.32653e-08	1.37337e-05	chr13	100128297	OpenSea
cg02900383	-0.417867	1.35264e-08	1.39749e-05	chr1	17535835	Shelf
cg24976875	-0.353774	1.35313e-08	1.39749e-05	chr17	49715286	OpenSea
cg03574656	-0.281699	1.35704e-08	1.39982e-05	chr2	24105030	OpenSea
cg21148010	-0.284271	1.36207e-08	1.40329e-05	chr16	12088253	OpenSea
cg12911237	-0.313013	1.36402e-08	1.40349e-05	chr8	100452187	OpenSea
cg05890804	-0.300997	1.36693e-08	1.40349e-05	chr2	20517152	OpenSea
cg04762610	-0.375197	1.36726e-08	1.40349e-05	chr3	38210500	OpenSea
cg02516245	-0.285674	1.37455e-08	1.40926e-05	chr10	110357102	OpenSea
cg20832020	-0.337101	1.37801e-08	1.41109e-05	chr3	114294065	OpenSea	TIGIT	exon_1
cg01145975	-0.410608	1.38097e-08	1.41241e-05	chr6	106114738	OpenSea
cg18335991	-0.253947	1.38796e-08	1.41728e-05	chr15	74432221	Shore
cg04862041	-0.420859	1.38909e-08	1.41728e-05	chr3	48268715	OpenSea	ZNF589	exon_4
cg20378505	-0.369971	1.39448e-08	1.41946e-05	chr2	197131112	OpenSea
cg25330665	-0.394992	1.39459e-08	1.41946e-05	chr7	70457050	OpenSea
cg13204977	-0.452827	1.3965e-08	1.41968e-05	chr7	66679079	Shelf
cg04193708	-0.296838	1.40053e-08	1.42208e-05	chr6	142955088	OpenSea
cg17509128	-0.291421	1.40545e-08	1.42535e-05	chr17	78169711	Shore
cg09996019	-0.327351	1.41214e-08	1.43042e-05	chr2	70069257	OpenSea
cg19382647	-0.334196	1.42866e-08	1.44542e-05	chr6	14095646	OpenSea
cg19750321	-0.321741	1.44617e-08	1.46138e-05	chr1	150836497	OpenSea
cg07520810	-0.491736	1.45054e-08	1.46405e-05	chr10	62049390	OpenSea	ARID5B;ARID5B	5UTR;exon_1
cg18009069	-0.378522	1.45265e-08	1.46442e-05	chr5	78764177	OpenSea
cg14116433	-0.334876	1.46791e-08	1.47803e-05	chr9	112074405	OpenSea
cg17737681	1.0428	1.47475e-08	1.48316e-05	chr2	172087408	Island
cg17912579	-0.306424	1.48344e-08	1.49012e-05	chr12	92147678	Shore
cg15969263	-0.458757	1.48581e-08	1.49072e-05	chr21	43867256	Shore
cg10610249	-0.341268	1.48796e-08	1.49111e-05	chr5	151141831	OpenSea	ANXA6	TSS200
cg15132169	-0.199942	1.49077e-08	1.49216e-05	chr6	149484859	OpenSea	ZC3H12D;ZC3H12D	5UTR;exon_1
cg14959707	-0.381228	1.49516e-08	1.49478e-05	chr16	11782535	OpenSea
cg20138607	-0.425231	1.5093e-08	1.50712e-05	chr6	135008395	OpenSea
cg20408175	-0.224756	1.51862e-08	1.51356e-05	chr12	53299385	Shore	PFDN5;PFDN5;PFDN5;PFDN5;MYG1	exon_6;3UTR;exon_4;3UTR;TSS1500
cg22943575	-0.440156	1.51954e-08	1.51356e-05	chr17	75078709	Shore
cg04855657	-0.344435	1.52112e-08	1.51356e-05	chr3	133851413	OpenSea
cg25145977	-0.328423	1.52449e-08	1.51512e-05	chr11	82997595	OpenSea
cg12743031	-0.416947	1.52901e-08	1.51782e-05	chr8	27361995	OpenSea
cg07998983	0.162535	1.5401e-08	1.52704e-05	chr7	132930775	OpenSea
cg10270798	-0.352011	1.54714e-08	1.53155e-05	chr10	14556239	OpenSea	FAM107B	TSS200
cg05590570	-0.393584	1.54828e-08	1.53155e-05	chr6	149468743	OpenSea
cg21253189	-0.51219	1.55244e-08	1.53312e-05	chr16	21360098	OpenSea
cg12890080	-0.36951	1.5535e-08	1.53312e-05	chr12	91007911	OpenSea
cg05753072	-0.376769	1.55609e-08	1.53388e-05	chr15	79015560	OpenSea
cg09697542	-0.340784	1.56187e-08	1.53778e-05	chr9	109907580	OpenSea
cg19122723	-0.303324	1.59726e-08	1.57079e-05	chr18	13611212	OpenSea	LDLRAD4;LDLRAD4;LDLRAD4	TSS1500;TSS1500;TSS1500
cg09033203	-0.299612	1.60082e-08	1.57246e-05	chr6	404177	OpenSea
cg23061113	-0.32939	1.60439e-08	1.57414e-05	chr9	116100899	OpenSea
cg24203690	-0.40896	1.6107e-08	1.57786e-05	chr6	137931941	OpenSea
cg02350144	-0.289043	1.61193e-08	1.57786e-05	chr1	160575586	OpenSea
cg08715506	-0.305278	1.61465e-08	1.57854e-05	chr6	44258086	Shore	SLC35B2;SLC35B2;SLC35B2;SLC35B2;SLC35B2;SLC35B2;SLC35B2;SLC35B2;SLC35B2	TSS1500;TSS1500;TSS1500;TSS1500;TSS1500;TSS1500;TSS1500;TSS1500;TSS200
cg21888135	-0.267566	1.61636e-08	1.57854e-05	chr1	53292971	OpenSea
cg05726935	-0.276772	1.62559e-08	1.58571e-05	chr14	104797185	Shore	AKT1;AKT1;AKT1;AKT1;AKT1;AKT1	TSS1500;TSS1500;TSS1500;TSS1500;TSS1500;TSS1500
cg07400489	-0.306419	1.63402e-08	1.59209e-05	chr17	19703432	OpenSea
cg16063252	-0.304921	1.64358e-08	1.59957e-05	chr11	16924849	Island
cg02504211	-0.545471	1.65134e-08	1.60527e-05	chr3	195094705	OpenSea
cg10056061	-0.187671	1.65907e-08	1.61093e-05	chr12	74112593	OpenSea
cg10877430	-0.584683	1.66445e-08	1.61429e-05	chr12	113089531	Shelf
cg07069636	-0.284096	1.67522e-08	1.62287e-05	chr16	30660428	Shore	FBRS	exon_2
cg16916604	-0.34346	1.68606e-08	1.6315e-05	chr11	47879739	OpenSea
cg01856892	-0.439923	1.69178e-08	1.63423e-05	chr16	1338727	Shelf
cg01503516	-0.2986	1.69276e-08	1.63423e-05	chr15	84659175	Shore	NMB;NMB	TSS1500;TSS1500
cg19347325	-0.323106	1.69671e-08	1.63617e-05	chr2	230505494	OpenSea
cg24782904	-0.490117	1.71622e-08	1.65216e-05	chr8	102931629	OpenSea
cg17790965	-0.352577	1.7213e-08	1.65216e-05	chr22	43996485	Island	SAMM50;SAMM50	exon_15;3UTR
cg06691963	-0.401662	1.723e-08	1.65216e-05	chr3	71100448	OpenSea
cg13195185	-0.283848	1.72446e-08	1.65216e-05	chr17	16972282	OpenSea	TNFRSF13B	TSS200
cg06650496	-0.385197	1.72567e-08	1.65216e-05	chr4	146062093	OpenSea
cg19627381	-0.333268	1.72682e-08	1.65216e-05	chr5	150413750	OpenSea	CD74;CD74;CD74;CD74;CD74;CD74	TSS1500;TSS1500;TSS1500;TSS1500;TSS1500;TSS1500
cg08052751	-0.3813	1.72832e-08	1.65216e-05	chr18	44786978	OpenSea
cg05350800	-0.34391	1.7293e-08	1.65216e-05	chr1	178581709	OpenSea
cg08549220	-0.250848	1.73091e-08	1.65216e-05	chr5	134446139	OpenSea
cg13304399	-0.305059	1.74026e-08	1.65842e-05	chr8	144270677	Island
cg23923934	-0.46579	1.7414e-08	1.65842e-05	chr6	31355137	Shore	HLA-B	exon_5
cg12928133	-0.485538	1.74709e-08	1.66017e-05	chr3	44041752	OpenSea
cg16537676	-0.35351	1.74717e-08	1.66017e-05	chr6	30883847	Shore	DDR1;DDR1;DDR1;DDR1;DDR1;DDR1;DDR1;DDR1;DDR1;DDR1;DDR1;DDR1;DDR1;DDR1;DDR1;DDR1;DDR1;DDR1	TSS1500;TSS1500;TSS1500;TSS1500;TSS1500;TSS1500;TSS1500;TSS1500;TSS1500;TSS1500;TSS1500;TSS1500;TSS1500;TSS1500;TSS1500;TSS1500;TSS1500;TSS200
cg20024658	-0.30737	1.77148e-08	1.68015e-05	chr6	132491514	OpenSea
cg13632168	-0.333064	1.77218e-08	1.68015e-05	chr4	152041398	OpenSea
cg21253590	-0.241321	1.78484e-08	1.68766e-05	chr7	102432673	Shore	ORAI2;ORAI2;ORAI2;ORAI2	TSS1500;TSS1500;TSS1500;TSS1500
cg19989287	-0.327796	1.78731e-08	1.68766e-05	chr10	96677681	OpenSea
cg02087075	-0.211513	1.78776e-08	1.68766e-05	chr6	44258658	Shore	NFKBIE;NFKBIE;SLC35B2;SLC35B2;SLC35B2;SLC35B2;SLC35B2;SLC35B2;SLC35B2;SLC35B2;SLC35B2	3UTR;exon_6;TSS1500;TSS1500;TSS1500;TSS1500;TSS1500;TSS1500;TSS1500;TSS1500;TSS1500
cg07081883	-0.367224	1.7881e-08	1.68766e-05	chr2	57726441	OpenSea
cg08624834	-0.336281	1.80022e-08	1.6972e-05	chr1	169681434	OpenSea
cg13621549	-0.272197	1.80331e-08	1.69821e-05	chr9	37391006	OpenSea
cg17315172	-0.369152	1.80734e-08	1.70011e-05	chr12	14284281	OpenSea
cg24020152	-0.402018	1.8113e-08	1.70124e-05	chr4	153498402	OpenSea
cg27304328	-0.389097	1.81257e-08	1.70124e-05	chr1	160549635	OpenSea
cg23181968	-0.305391	1.81958e-08	1.70486e-05	chr20	38181276	OpenSea
cg18105361	-0.356738	1.82047e-08	1.70486e-05	chr5	136200980	OpenSea
cg17521665	-0.294678	1.82913e-08	1.71107e-05	chr6	106098829	OpenSea	PRDM1	TSS200
cg11301670	-0.315124	1.84176e-08	1.72098e-05	chr6	166949857	OpenSea
cg17579089	-0.360598	1.8466e-08	1.72359e-05	chr3	47228205	OpenSea	KIF9;KIF9;KIF9;KIF9;KIF9;KIF9;KIF9;KIF9;KIF9;KIF9	3UTR;exon_22;3UTR;exon_20;3UTR;exon_19;3UTR;exon_20;3UTR;exon_21
cg26376706	-0.363019	1.85991e-08	1.7341e-05	chr2	230615071	OpenSea
cg25429672	-0.289571	1.8669e-08	1.73869e-05	chr11	73981110	Shore
cg11731342	-0.250589	1.87086e-08	1.74046e-05	chr17	50007609	OpenSea
cg18842157	-0.382443	1.87433e-08	1.74177e-05	chr14	68359158	OpenSea
cg02980499	-0.350568	1.87662e-08	1.74197e-05	chr10	96272207	OpenSea	BLNK;BLNK;BLNK;BLNK;BLNK;BLNK;BLNK;BLNK;BLNK	TSS1500;TSS1500;TSS1500;TSS1500;TSS1500;TSS1500;TSS1500;TSS1500;TSS1500
cg09825327	-0.243925	1.8808e-08	1.74258e-05	chr1	211329877	Shelf
cg02694800	-0.322736	1.88189e-08	1.74258e-05	chr6	42269837	OpenSea	TRERF1;TRERF1;TRERF1;TRERF1;TRERF1;TRERF1;TRERF1;TRERF1;TRERF1;TRERF1	exon_5;5UTR;exon_5;5UTR;exon_4;5UTR;exon_5;5UTR;exon_5;5UTR
cg10189462	-0.377464	1.88347e-08	1.74258e-05	chr20	5692184	OpenSea
cg19703701	-0.230719	1.89947e-08	1.75546e-05	chr14	74609430	Shore
cg03250223	-0.289252	1.90574e-08	1.75751e-05	chr3	23206515	Shelf
cg17711521	-0.295081	1.90584e-08	1.75751e-05	chr6	225824	OpenSea
cg01042732	-0.259662	1.92602e-08	1.77417e-05	chr12	110371496	OpenSea
cg13201016	-0.332611	1.93846e-08	1.78369e-05	chr9	37565717	OpenSea
cg16533359	-0.411802	1.94116e-08	1.78422e-05	chr6	11710364	OpenSea
cg03565674	-0.373563	1.94449e-08	1.78534e-05	chr11	1486091	OpenSea
cg04534360	-0.370561	1.94992e-08	1.78838e-05	chr11	130150888	OpenSea
cg17067710	-0.292986	1.95384e-08	1.79003e-05	chr11	128323504	OpenSea
cg11180972	-0.32777	1.95607e-08	1.79012e-05	chr12	104672690	OpenSea
cg14100313	-0.383305	1.96086e-08	1.79256e-05	chr5	177003830	Shelf
cg19582460	-0.335483	1.97538e-08	1.80388e-05	chr16	1622050	Shelf
cg15263802	-0.360551	1.97946e-08	1.80566e-05	chr1	38852935	OpenSea
cg11125265	-0.2522	1.98195e-08	1.80597e-05	chr7	64686780	OpenSea	ZNF107;ZNF107	exon_4;exon_3
cg14758440	-0.410748	1.99032e-08	1.81025e-05	chr1	230057340	OpenSea	GALNT2	TSS1500
cg25089643	-0.349982	1.99093e-08	1.81025e-05	chr12	116336158	OpenSea
cg07102001	-0.313648	1.99366e-08	1.81078e-05	chr16	87701210	Shore
cg23900079	-0.328212	1.99695e-08	1.81087e-05	chr18	54182394	OpenSea
cg13594674	-0.32413	1.99805e-08	1.81087e-05	chr10	96667666	OpenSea
cg19032863	-0.336649	2.01267e-08	1.82062e-05	chr1	89545925	OpenSea
cg00374627	-0.246414	2.01527e-08	1.82062e-05	chr1	234246975	OpenSea
cg24212696	-0.371916	2.01529e-08	1.82062e-05	chr2	111055233	OpenSea
cg06589222	-0.243694	2.0181e-08	1.82122e-05	chr1	40980988	Shore
cg10839320	-0.349362	2.03031e-08	1.83028e-05	chr2	84782074	OpenSea
cg05677184	-0.326507	2.04834e-08	1.84274e-05	chr16	85932403	OpenSea
cg17343789	-0.357944	2.0485e-08	1.84274e-05	chr2	39476554	OpenSea
cg16521555	-0.298996	2.06341e-08	1.85227e-05	chr1	24742595	Shelf
cg05669179	-0.303251	2.06393e-08	1.85227e-05	chr3	150385846	OpenSea
cg01915389	-0.37763	2.06569e-08	1.85227e-05	chr3	149091044	OpenSea
cg14231528	-0.278639	2.06955e-08	1.85342e-05	chr1	108557708	Shelf
cg06330218	-0.320949	2.07136e-08	1.85342e-05	chr15	69880657	OpenSea
cg05484978	-0.389645	2.07537e-08	1.85505e-05	chr14	71551619	OpenSea
cg03983540	-0.373002	2.08111e-08	1.85821e-05	chr20	33778685	OpenSea
cg25713625	-0.215949	2.10296e-08	1.873e-05	chr2	119265259	Shore	STEAP3;STEAP3;STEAP3;STEAP3;STEAP3;STEAP3;STEAP3;STEAP3	exon_5;3UTR;exon_6;3UTR;3UTR;exon_6;exon_6;3UTR
cg26705250	-0.357627	2.10394e-08	1.873e-05	chr13	99860057	OpenSea
cg05041430	-0.343294	2.10673e-08	1.873e-05	chr18	13279301	OpenSea
cg27204405	-0.153873	2.10774e-08	1.873e-05	chr1	161709529	OpenSea
cg24925163	-0.31578	2.10878e-08	1.873e-05	chr2	127700674	Shore	SFT2D3	TSS1500
cg03314365	-0.428173	2.11129e-08	1.87325e-05	chr8	122786584	Shelf
cg06632549	-0.341084	2.1153e-08	1.87485e-05	chr6	31562216	OpenSea
cg16339042	-0.326048	2.12119e-08	1.87605e-05	chr5	119353943	Shore	TNFAIP8	TSS1500
cg01141351	-0.382976	2.12477e-08	1.87605e-05	chr16	12295501	OpenSea
cg09237613	-0.523648	2.13143e-08	1.87605e-05	chr6	18491722	OpenSea
cg11264820	-0.315327	2.1315e-08	1.87605e-05	chr6	167112833	OpenSea
cg17701035	-0.255686	2.13194e-08	1.87605e-05	chr19	14582887	OpenSea	CLEC17A;CLEC17A;CLEC17A;CLEC17A	TSS200;TSS200;TSS200;TSS200
cg25763292	-0.243201	2.13221e-08	1.87605e-05	chr10	113682472	Shelf
cg01066046	-0.312661	2.13222e-08	1.87605e-05	chr21	31732975	Shore	SCAF4;SCAF4;SCAF4	TSS1500;TSS1500;TSS1500
cg06949439	-0.288221	2.14942e-08	1.88921e-05	chr1	206555706	Shore	RASSF5	TSS1500
cg25103895	-0.226391	2.15696e-08	1.89386e-05	chr10	62805882	Island	ADO;ADO	exon_1;3UTR
cg01890120	-0.291884	2.16306e-08	1.89724e-05	chr8	132918532	OpenSea
cg23205886	-0.288843	2.17453e-08	1.90533e-05	chr5	139276077	Shore	SNORA74D	TSS200
cg04235954	-0.503522	2.1813e-08	1.90928e-05	chr20	38888298	OpenSea
cg12364800	-0.35633	2.19566e-08	1.91985e-05	chr8	29193276	OpenSea
cg21951438	-0.301445	2.19895e-08	1.92074e-05	chr8	129989477	OpenSea
cg00875000	-0.321559	2.204e-08	1.92316e-05	chr6	16657688	OpenSea
cg27106078	-0.297224	2.21539e-08	1.93035e-05	chr21	34987566	OpenSea
cg09449421	-0.221346	2.21682e-08	1.93035e-05	chr6	37731999	OpenSea
cg20172922	-0.383968	2.22231e-08	1.93272e-05	chr10	4013739	OpenSea
cg02895736	-0.27801	2.22412e-08	1.93272e-05	chr18	63207324	OpenSea
cg14197113	-0.302094	2.23576e-08	1.94084e-05	chr4	173802016	OpenSea
cg12833003	-0.306968	2.24041e-08	1.94287e-05	chr1	178929119	OpenSea
cg04305916	-0.33398	2.25004e-08	1.94672e-05	chr14	95464228	OpenSea
cg05048270	-0.453874	2.25108e-08	1.94672e-05	chr3	66267218	OpenSea
cg12439423	-0.186111	2.25177e-08	1.94672e-05	chr8	41665203	OpenSea	ANK1;ANK1;ANK1;ANK1;ANK1;ANK1	exon_1;5UTR;exon_1;5UTR;exon_1;5UTR
cg09073497	-0.317068	2.26543e-08	1.95473e-05	chr12	14191865	OpenSea
cg16720882	-0.311071	2.26617e-08	1.95473e-05	chr11	86214678	OpenSea
cg08599249	-0.33309	2.26799e-08	1.95473e-05	chr8	127253657	OpenSea
cg26383838	-0.314476	2.28471e-08	1.96714e-05	chr12	92703043	OpenSea	PLEKHG7;PLEKHG7;PLEKHG7;PLEKHG7;PLEKHG7;PLEKHG7	5UTR;exon_1;5UTR;exon_1;5UTR;exon_1
cg03637719	-0.26125	2.29077e-08	1.97035e-05	chr9	133822476	OpenSea
cg15383093	-0.351202	2.30404e-08	1.97974e-05	chr12	96047306	OpenSea
cg13937693	-0.354274	2.31678e-08	1.98815e-05	chr16	24978604	OpenSea
cg01324200	-0.253861	2.31936e-08	1.98815e-05	chr7	77416834	Shore	GSAP;GSAP;GSAP;GSAP;GSAP;GSAP;GSAP;GSAP;GSAP	TSS1500;TSS1500;TSS1500;TSS1500;TSS1500;TSS1500;TSS1500;TSS1500;TSS1500
cg15232299	-0.369646	2.32089e-08	1.98815e-05	chr6	154933206	OpenSea
cg17610116	-0.279305	2.32608e-08	1.99057e-05	chr17	35915666	OpenSea
cg24687287	-0.340076	2.34867e-08	2.00786e-05	chr19	38699154	OpenSea
cg16296829	-0.302757	2.35711e-08	2.01132e-05	chr1	154860059	OpenSea	KCNN3	TSS200
cg22290930	-0.311631	2.35747e-08	2.01132e-05	chr17	19397738	OpenSea
cg27558663	-0.327983	2.36326e-08	2.01274e-05	chr7	50266452	OpenSea
cg14707665	-0.352713	2.36391e-08	2.01274e-05	chr10	14584191	OpenSea
cg07262457	-0.265402	2.37625e-08	2.01797e-05	chr3	129058528	OpenSea
cg17890886	-0.283163	2.37675e-08	2.01797e-05	chr12	125149903	OpenSea
cg23673107	-0.237098	2.37723e-08	2.01797e-05	chr19	11797897	Shore	ZNF491	TSS1500
cg06451479	-0.44856	2.41837e-08	2.04828e-05	chr5	132663545	OpenSea
cg05418680	-0.321633	2.41935e-08	2.04828e-05	chr2	10743062	OpenSea
cg22512597	-0.320326	2.42022e-08	2.04828e-05	chr17	39791438	OpenSea	IKZF3;IKZF3;IKZF3;IKZF3;IKZF3;IKZF3;IKZF3;IKZF3;IKZF3	exon_4;exon_4;exon_4;5UTR;exon_5;exon_5;exon_5;exon_5;exon_5
cg22893009	-0.259536	2.43129e-08	2.05559e-05	chr8	102534741	OpenSea
cg01119124	-0.490896	2.45395e-08	2.07267e-05	chr18	55533618	OpenSea
cg02430584	-0.337176	2.48446e-08	2.09634e-05	chr7	102425419	OpenSea	LOC100630923;PRKRIP1;PRKRIP1	exon_9;exon_6;3UTR
cg06488722	-0.187074	2.49404e-08	2.10232e-05	chr4	40841095	OpenSea
cg24777046	-0.395142	2.51501e-08	2.11788e-05	chr1	23556141	Shore
cg08651989	-0.355173	2.51835e-08	2.11858e-05	chr1	31744538	Shore
cg25291978	-0.280673	2.52334e-08	2.12067e-05	chr6	144065285	Shore	PLAGL1;PLAGL1;PLAGL1;PLAGL1;PLAGL1;PLAGL1;PLAGL1;PLAGL1;PLAGL1	TSS1500;TSS1500;TSS1500;TSS1500;TSS1500;TSS1500;TSS1500;TSS1500;TSS1500
cg00595231	-0.331022	2.52611e-08	2.12088e-05	chr2	97991689	Shelf
cg24639972	-0.345456	2.54575e-08	2.13432e-05	chr4	78737072	OpenSea
cg09815212	-0.376203	2.5497e-08	2.13432e-05	chr11	65132455	Shore
cg06475245	-0.289687	2.55367e-08	2.13432e-05	chr12	110668131	OpenSea
cg11592636	-0.325918	2.55459e-08	2.13432e-05	chr7	114919744	Shelf
cg00214313	-0.41781	2.55476e-08	2.13432e-05	chr9	95320658	Shelf
cg26722225	-0.333038	2.56224e-08	2.13845e-05	chr21	46290495	Shelf
cg08813663	-0.395645	2.57926e-08	2.14927e-05	chr5	164204722	OpenSea
cg11489930	-0.235626	2.5803e-08	2.14927e-05	chr7	101884938	OpenSea
cg15695155	-0.336661	2.58405e-08	2.15027e-05	chr12	121535966	Shore
cg25756434	-0.382006	2.60062e-08	2.15989e-05	chr1	206932473	OpenSea	PIGR	exon_8
cg07751669	-0.338519	2.60073e-08	2.15989e-05	chr9	111783967	OpenSea	SHOC1	TSS1500
cg03146371	-0.325817	2.61007e-08	2.16552e-05	chr17	5235174	OpenSea	ZNF594-DT;ZNF594-DT;SCIMP;SCIMP;SCIMP	exon_8;exon_6;TSS1500;TSS1500;TSS1500
cg03915429	-0.371605	2.63592e-08	2.18365e-05	chr2	223950575	OpenSea
cg15592555	-0.316496	2.63911e-08	2.18365e-05	chr2	160940877	OpenSea
cg15933729	-0.255297	2.64065e-08	2.18365e-05	chr11	27483065	OpenSea
cg02379870	-0.314639	2.64227e-08	2.18365e-05	chr8	22553686	Shore
cg12761046	-0.343535	2.6486e-08	2.18646e-05	chr15	85691484	OpenSea
cg25087423	-0.392039	2.65086e-08	2.18646e-05	chr11	118883826	OpenSea	CXCR5	TSS200
cg23972447	-0.493858	2.66593e-08	2.19461e-05	chr19	4361226	Shore	SH3GL1;SH3GL1;SH3GL1;SH3GL1;SH3GL1;SH3GL1	3UTR;exon_9;3UTR;exon_10;3UTR;exon_10
cg10867767	-0.341695	2.6707e-08	2.19461e-05	chr2	11904139	OpenSea
cg10345112	-0.284034	2.67417e-08	2.19461e-05	chr6	159094429	OpenSea
cg22001289	-0.244935	2.67695e-08	2.19461e-05	chr2	74571041	OpenSea
cg16328549	-0.378109	2.67775e-08	2.19461e-05	chr20	51424508	OpenSea
cg12001120	-0.307615	2.68003e-08	2.19461e-05	chr2	218886620	Shelf
cg23872155	-0.359535	2.68097e-08	2.19461e-05	chr13	99374781	OpenSea
cg10225389	-0.419889	2.68155e-08	2.19461e-05	chr6	108874430	OpenSea
cg27367992	-0.340686	2.68756e-08	2.1974e-05	chr3	187021384	OpenSea	ST6GAL1	TSS1500
cg09760422	-0.33214	2.69125e-08	2.19828e-05	chr2	127388776	Shore	MAP3K2;MAP3K2	TSS1500;TSS1500
cg15384319	-0.389821	2.69402e-08	2.19842e-05	chr14	23093858	Shore
cg02466532	-0.313466	2.69932e-08	2.20061e-05	chr19	17886705	OpenSea
cg02176569	-0.306615	2.71037e-08	2.20749e-05	chr2	230227406	OpenSea
cg00130530	-0.290542	2.71483e-08	2.20893e-05	chr6	35689425	Shore	FKBP5;FKBP5;FKBP5	TSS1500;TSS1500;TSS1500
cg17517356	-0.295763	2.71738e-08	2.20893e-05	chr16	80580305	OpenSea
cg03057481	-0.365489	2.72588e-08	2.21371e-05	chr10	95837657	OpenSea
cg09201889	-0.272622	2.74156e-08	2.22219e-05	chr1	226371279	OpenSea
cg01915294	-0.357108	2.74158e-08	2.22219e-05	chr1	174093964	OpenSea
cg13569142	-0.332226	2.74758e-08	2.22361e-05	chr9	33163189	Shelf
cg24925028	-0.272206	2.74861e-08	2.22361e-05	chr6	11830300	OpenSea
cg05954213	-0.379563	2.7581e-08	2.22915e-05	chr8	57861403	OpenSea
cg12085599	-0.492968	2.7671e-08	2.23429e-05	chr11	122675749	OpenSea
cg10075819	-0.28049	2.78051e-08	2.242e-05	chr2	108612881	OpenSea
cg08286566	-0.434419	2.78197e-08	2.242e-05	chr5	95883965	OpenSea
cg24319836	-0.266072	2.79278e-08	2.24857e-05	chr19	10102789	Shelf	ANGPTL6;ANGPTL6	TSS200;TSS200
cg25536696	-0.323955	2.80034e-08	2.25083e-05	chr5	40033561	OpenSea
cg25784565	-0.366812	2.80093e-08	2.25083e-05	chr17	50131112	Shore	SAMD14;SAMD14	TSS1500;TSS1500
cg05961569	-0.386333	2.81285e-08	2.25826e-05	chr3	188323395	OpenSea
cg17032689	-0.337686	2.81828e-08	2.26047e-05	chr11	102304852	OpenSea
cg08125310	-0.288206	2.82289e-08	2.26096e-05	chr13	77415585	OpenSea
cg14174221	-0.262542	2.82425e-08	2.26096e-05	chr21	42415483	OpenSea
cg09128350	-0.285485	2.83068e-08	2.26292e-05	chr17	1762738	OpenSea	SERPINF1	TSS200
cg05055403	-0.300093	2.8335e-08	2.26292e-05	chr10	119307118	OpenSea
cg11469594	-0.195052	2.83474e-08	2.26292e-05	chr6	32815269	OpenSea	HLA-DOB	exon_2
cg11036151	-0.340873	2.84612e-08	2.26723e-05	chr12	46108696	OpenSea
cg22251804	-0.324169	2.84792e-08	2.26723e-05	chr17	16964849	OpenSea
cg24311485	-0.186653	2.8482e-08	2.26723e-05	chr7	73766827	Shelf
cg09197279	-0.256724	2.86542e-08	2.27826e-05	chr2	196101784	OpenSea
cg26888870	-0.288888	2.86746e-08	2.27826e-05	chr3	56917688	OpenSea	ARHGEF3	TSS1500
cg00408169	-0.18778	2.87282e-08	2.28037e-05	chr1	23558270	Shore	ID3;ID3	3UTR;exon_3
cg08733208	-0.328435	2.89452e-08	2.29544e-05	chr5	153959385	OpenSea
cg10069298	-0.366041	2.90798e-08	2.30289e-05	chr7	21946468	Shore	CDCA7L;CDCA7L;CDCA7L	TSS1500;TSS1500;TSS1500
cg06387582	-0.312606	2.90937e-08	2.30289e-05	chr17	1181359	Shore	ABR	TSS1500
cg08595439	-0.327265	2.91249e-08	2.30304e-05	chr13	42405891	OpenSea
cg09080120	-0.302115	2.91503e-08	2.30304e-05	chr6	33278328	Shore	B3GALT4	exon_1
cg14148514	-0.387306	2.93289e-08	2.31499e-05	chr9	114909032	OpenSea
cg23228450	-0.322972	2.93765e-08	2.31658e-05	chr1	205648974	OpenSea
cg07842459	-0.397625	2.94666e-08	2.32151e-05	chr1	160545088	OpenSea	CD84;CD84;CD84;CD84;CD84;CD84;CD84;CD84;CD84;CD84	3UTR;exon_8;3UTR;exon_6;3UTR;exon_6;3UTR;exon_8;3UTR;exon_7
cg04579507	-0.24795	2.95308e-08	2.32335e-05	chr12	21171651	OpenSea
cg21062760	-0.340664	2.9545e-08	2.32335e-05	chr19	35714672	Shore	ZBTB32	exon_3
cg14003265	-0.308277	2.96479e-08	2.32927e-05	chr9	136902047	OpenSea
cg13569165	-0.368147	2.97671e-08	2.33604e-05	chr9	33164687	Shelf
cg06536988	-0.344945	2.97993e-08	2.33604e-05	chr4	152665288	OpenSea
cg22702093	-0.372448	2.98171e-08	2.33604e-05	chr5	50428859	OpenSea
cg26337322	-0.307873	2.98713e-08	2.33811e-05	chr22	40177623	OpenSea	TNRC6B;TNRC6B	TSS1500;TSS1500
cg14847045	-0.387897	3.01304e-08	2.35448e-05	chr7	114919713	Shelf
cg04430748	-0.352531	3.01571e-08	2.35448e-05	chr16	67516670	OpenSea
cg11354101	-0.202789	3.0164e-08	2.35448e-05	chr17	27471854	OpenSea	KSR1	TSS200
cg00718336	-0.404072	3.0307e-08	2.36345e-05	chr3	100023246	OpenSea
cg11878712	-0.333258	3.03365e-08	2.36356e-05	chr2	134260882	OpenSea
cg05055739	-0.248537	3.05168e-08	2.37542e-05	chr3	67048956	OpenSea
cg15699226	0.616004	3.05676e-08	2.37718e-05	chr13	77918543	Island	EDNRB;EDNRB;EDNRB;EDNRB	exon_2;exon_1;exon_2;exon_1
cg00107097	-0.401357	3.06138e-08	2.37858e-05	chr2	207621911	Shelf	METTL21A;METTL21A;METTL21A;METTL21A;METTL21A;METTL21A;METTL21A;METTL21A;METTL21A;METTL21A;METTL21A;METTL21A;METTL21A;METTL21A;METTL21A;METTL21A;METTL21A;METTL21A;METTL21A;METTL21A;METTL21A;METTL21A;METTL21A;METTL21A;METTL21A;METTL21A	exon_3;exon_3;exon_3;exon_3;exon_3;exon_3;exon_3;exon_3;exon_3;exon_3;exon_3;exon_2;exon_2;exon_3;exon_2;exon_3;exon_3;exon_2;exon_3;exon_3;exon_3;exon_3;exon_3;exon_2;exon_3;exon_3
cg16472834	-0.326288	3.09231e-08	2.3987e-05	chr2	230668306	OpenSea
cg18156685	-0.424662	3.09297e-08	2.3987e-05	chr6	53232266	OpenSea
cg08630513	-0.25762	3.1017e-08	2.40327e-05	chr5	141508640	OpenSea
cg15212041	-0.334012	3.11229e-08	2.40926e-05	chr10	72000055	OpenSea
cg11722595	-0.338587	3.13669e-08	2.42586e-05	chr6	116445422	OpenSea
cg20056212	-0.304692	3.13948e-08	2.42586e-05	chr14	68813664	Shelf
cg08528157	-0.396409	3.16037e-08	2.43977e-05	chr20	19935515	OpenSea
cg23815144	-0.357574	3.16583e-08	2.44175e-05	chr11	128832433	OpenSea
cg21987515	-0.297427	3.16931e-08	2.4422e-05	chr4	152352966	OpenSea	FBXW7	TSS200
cg05845030	-0.306888	3.17452e-08	2.44339e-05	chr12	91179470	OpenSea	DCN;DCN;DCN;DCN;DCN;DCN	5UTR;exon_1;TSS1500;TSS1500;TSS1500;TSS1500
cg17234273	-0.354278	3.17831e-08	2.44339e-05	chr8	70617742	OpenSea
cg27564955	-0.219892	3.18153e-08	2.44339e-05	chr1	33058594	OpenSea
cg13698548	-0.375513	3.18244e-08	2.44339e-05	chr8	127795948	Shore	MIR1204	TSS200
cg17478888	-0.362145	3.20541e-08	2.45746e-05	chr16	84091596	OpenSea
cg13051970	-0.241184	3.20863e-08	2.45746e-05	chr7	50561271	OpenSea	DDC;DDC;DDC;DDC;DDC;DDC;DDC;DDC;DDC;DDC;DDC;DDC	TSS200;TSS1500;TSS200;TSS1500;TSS200;TSS1500;TSS200;TSS1500;TSS200;TSS1500;TSS200;TSS1500
cg22525433	-0.307755	3.2095e-08	2.45746e-05	chr17	40597992	OpenSea
cg13991617	-0.381302	3.21614e-08	2.45855e-05	chr10	5862665	OpenSea	ANKRD16;ANKRD16	3UTR;exon_8
cg20546835	-0.347547	3.21676e-08	2.45855e-05	chr9	136899627	OpenSea	TRAF2	exon_3
cg18335129	-0.332362	3.22317e-08	2.46122e-05	chr6	132873164	OpenSea
cg18252188	-0.297304	3.24082e-08	2.47246e-05	chr12	123076877	OpenSea
cg10453606	-0.341043	3.25891e-08	2.48381e-05	chr3	53843053	Shelf
cg08542550	-0.219152	3.26227e-08	2.48381e-05	chr5	133934034	OpenSea
cg25574603	-0.266394	3.26452e-08	2.48381e-05	chr12	13103832	Shelf	GSG1;GSG1;GSG1;GSG1;GSG1;GSG1;GSG1;GSG1;GSG1;GSG1;GSG1;GSG1	TSS200;TSS200;TSS200;TSS200;TSS200;TSS200;TSS200;TSS200;TSS200;TSS200;TSS200;TSS200
cg27646937	-0.281809	3.26948e-08	2.48526e-05	chr16	10594788	OpenSea
cg15690542	-0.26729	3.27232e-08	2.48526e-05	chr1	151200429	Shore
cg00049729	-0.151487	3.30311e-08	2.50468e-05	chr5	56480518	Shore
cg17711527	-0.271043	3.30419e-08	2.50468e-05	chr1	203765268	OpenSea	LAX1;LAX1;LAX1;LAX1	5UTR;exon_1;5UTR;exon_1
cg14097487	-0.255375	3.30679e-08	2.50468e-05	chr9	109963304	OpenSea
cg23534301	-0.361253	3.3156e-08	2.5091e-05	chr17	29771834	OpenSea
cg11442606	-0.333344	3.32116e-08	2.51106e-05	chr5	131274626	OpenSea
cg26826884	-0.330466	3.32418e-08	2.51109e-05	chr18	46169429	Shelf
cg02513778	-0.307047	3.34752e-08	2.52645e-05	chr16	21647397	OpenSea	IGSF6	exon_2
cg11470256	-0.365052	3.35246e-08	2.52792e-05	chr13	111186775	OpenSea	ARHGEF7	TSS200
cg01687878	-0.249469	3.35631e-08	2.52857e-05	chr12	123132270	OpenSea
cg15073676	-0.374591	3.373e-08	2.53887e-05	chr3	42276673	OpenSea
cg07084617	-0.272686	3.37789e-08	2.54029e-05	chr16	17459911	OpenSea
cg05564251	-0.351581	3.38278e-08	2.5417e-05	chr2	230225925	OpenSea	SP110;SP110;SP110;SP110;SP110	TSS1500;TSS1500;TSS1500;TSS1500;TSS1500
cg10739142	-0.388538	3.39111e-08	2.54569e-05	chr4	42391201	OpenSea	LOC105374428	exon_1
cg09530779	-0.248035	3.39695e-08	2.54587e-05	chr3	112499410	OpenSea	BTLA;BTLA;BTLA;BTLA	exon_1;5UTR;exon_1;5UTR
cg17700352	-0.327711	3.39738e-08	2.54587e-05	chr17	64091377	OpenSea
cg12730700	-0.227778	3.4072e-08	2.54786e-05	chr8	73991800	OpenSea
cg20140034	-0.241096	3.40775e-08	2.54786e-05	chr11	111379630	OpenSea	POU2AF1	TSS1500
cg15941598	-0.370597	3.4091e-08	2.54786e-05	chr3	101815020	OpenSea
cg25190347	-0.335319	3.43708e-08	2.5665e-05	chr16	50809800	OpenSea
cg26763394	-0.302924	3.44414e-08	2.5695e-05	chr3	45916172	OpenSea	LZTFL1;LZTFL1;LZTFL1	TSS1500;TSS1500;TSS1500
cg26036567	-0.275488	3.45212e-08	2.5718e-05	chr22	17964481	OpenSea
cg05495005	-0.333206	3.45332e-08	2.5718e-05	chr15	52102482	OpenSea
cg14887891	-0.255451	3.45957e-08	2.57418e-05	chr10	33132797	OpenSea
cg14285180	-0.270041	3.46704e-08	2.57747e-05	chr9	127970674	OpenSea
cg17304531	-0.362758	3.48185e-08	2.5862e-05	chr3	197674768	OpenSea	MIR922;RUBCN;RUBCN;RUBCN;RUBCN;RUBCN;RUBCN	TSS200;3UTR;exon_21;3UTR;exon_22;3UTR;exon_20
cg27319563	-0.333393	3.50914e-08	2.60417e-05	chr10	100007595	Shore
cg16053585	-0.342867	3.52969e-08	2.61519e-05	chr2	86039747	OpenSea
cg10250426	-0.296871	3.53018e-08	2.61519e-05	chr6	157761381	OpenSea
cg10173006	-0.297166	3.54275e-08	2.62157e-05	chr1	117643301	OpenSea
cg06561308	-0.316181	3.54501e-08	2.62157e-05	chr7	105770047	OpenSea
cg17300220	-0.314767	3.57759e-08	2.64335e-05	chr2	100394437	OpenSea
cg17626378	-0.260651	3.58217e-08	2.64442e-05	chr3	53845482	Shore	IL17RB	TSS1500
cg25961199	-0.43303	3.58759e-08	2.64611e-05	chr2	98087472	Shore
cg04842755	-0.373295	3.59233e-08	2.64729e-05	chr3	46974445	Shore
cg06949933	-0.306392	3.6083e-08	2.65674e-05	chr2	61179356	Shore
cg07835915	-0.348027	3.61156e-08	2.65682e-05	chr2	44107462	OpenSea
cg11693424	-0.308138	3.63177e-08	2.66772e-05	chr4	98581463	OpenSea
cg14829190	-0.321465	3.63465e-08	2.66772e-05	chr18	13893807	OpenSea
cg27217350	-0.373846	3.63587e-08	2.66772e-05	chr2	241871482	Shore
cg17273504	-0.288149	3.6404e-08	2.66873e-05	chr12	9674328	OpenSea
cg19544466	-0.307281	3.64732e-08	2.67148e-05	chr20	10670858	Shore
cg02382160	-0.407879	3.65328e-08	2.67353e-05	chr9	109913251	OpenSea
cg04624693	-0.435424	3.66317e-08	2.67722e-05	chr10	59971162	OpenSea
cg24911827	-0.316956	3.66523e-08	2.67722e-05	chr22	19182596	Shelf
cg19274040	-0.343457	3.66784e-08	2.67722e-05	chr14	22509089	OpenSea
cg02838542	-0.271908	3.67617e-08	2.68097e-05	chr9	136224985	OpenSea
cg24850474	-0.34289	3.6993e-08	2.69551e-05	chr19	19661877	Shore
cg25345787	-0.345896	3.7041e-08	2.69668e-05	chr16	25007878	OpenSea
cg22077494	-0.216716	3.71075e-08	2.69919e-05	chr17	4397211	OpenSea
cg05792753	-0.139649	3.71614e-08	2.70078e-05	chr6	31691892	OpenSea	ABHD16A;ABHD16A;ABHD16A;ABHD16A	exon_6;exon_8;exon_8;exon_6
cg00741986	-0.253511	3.72167e-08	2.70083e-05	chr4	2746605	OpenSea
cg20786422	-0.408946	3.72425e-08	2.70083e-05	chr6	158649459	OpenSea	SYTL3;SYTL3;SYTL3;SYTL3	TSS1500;TSS1500;TSS1500;TSS1500
cg26501039	-0.325418	3.72581e-08	2.70083e-05	chr11	128422643	OpenSea
cg08253728	-0.353828	3.7495e-08	2.71568e-05	chr22	46770132	OpenSea
cg22525634	-0.310152	3.7642e-08	2.72398e-05	chr17	40615170	OpenSea
cg23870725	-0.350968	3.78073e-08	2.73301e-05	chr19	1245671	Shelf
cg06756701	-0.230175	3.78315e-08	2.73301e-05	chr4	81566322	OpenSea
cg01001241	-0.35818	3.80037e-08	2.7431e-05	chr11	57680401	OpenSea
cg19952522	-0.211689	3.81124e-08	2.74859e-05	chr14	100068243	OpenSea
cg08725822	-0.468517	3.81798e-08	2.7511e-05	chr11	82997720	OpenSea
cg12832565	-0.401821	3.82709e-08	2.75482e-05	chr1	145719412	Shore	CD160;CD160	TSS200;TSS200
cg03595140	-0.305928	3.83055e-08	2.75482e-05	chr9	130010578	OpenSea
cg05539621	-0.249845	3.83422e-08	2.75482e-05	chr3	133491207	OpenSea	BFSP2-AS1;BFSP2-AS1	TSS200;TSS200
cg14036745	-0.33454	3.8362e-08	2.75482e-05	chr11	9597005	OpenSea
cg14607232	-0.28112	3.8552e-08	2.76425e-05	chr10	6057388	OpenSea
cg06145669	-0.258549	3.85587e-08	2.76425e-05	chr9	99826883	Shore
cg23507772	-0.382301	3.86609e-08	2.76921e-05	chr9	80135041	OpenSea
cg01445100	-0.260127	3.88088e-08	2.77613e-05	chr16	88069733	Shore
cg07713291	-0.444903	3.88232e-08	2.77613e-05	chr6	16577034	OpenSea
cg10623198	-0.339479	3.89298e-08	2.78139e-05	chr12	6839950	OpenSea	GNB3;GNB3	TSS1500;TSS1500
cg05741884	-0.422476	3.91418e-08	2.79417e-05	chr3	160554170	OpenSea
cg01236826	-0.366648	3.9391e-08	2.80959e-05	chr1	115073531	OpenSea
cg27308982	-0.538164	3.96041e-08	2.8224e-05	chr18	79436450	Island
cg16510709	-0.250041	3.98718e-08	2.83713e-05	chr12	6636249	OpenSea	LPAR5	TSS1500
cg13942593	-0.442979	3.9878e-08	2.83713e-05	chr9	93269022	OpenSea
cg24502986	-0.380651	4.01277e-08	2.85016e-05	chr19	38842708	OpenSea
cg15301194	-0.322859	4.01447e-08	2.85016e-05	chr6	150640678	OpenSea
cg16713264	-0.307806	4.01625e-08	2.85016e-05	chr1	111441724	OpenSea
cg08125521	-0.330697	4.02076e-08	2.85096e-05	chr5	73649529	OpenSea
cg14301158	-0.31374	4.03857e-08	2.86119e-05	chr10	110355307	OpenSea
cg01702039	-0.497085	4.06235e-08	2.87396e-05	chr12	132632750	OpenSea	POLE	exon_44
cg24413088	-0.362716	4.07201e-08	2.87396e-05	chr12	12803335	OpenSea
cg10984109	-0.308066	4.07264e-08	2.87396e-05	chr7	47291346	OpenSea
cg02044966	-0.24734	4.07596e-08	2.87396e-05	chr17	65914944	OpenSea
cg16515966	-0.224273	4.07681e-08	2.87396e-05	chr12	113130355	OpenSea
cg11387741	-0.330388	4.07704e-08	2.87396e-05	chr3	58196831	OpenSea
cg01524690	-0.244612	4.08885e-08	2.87988e-05	chr19	11577838	Shore	ACP5	TSS200
cg08855908	-0.297536	4.09454e-08	2.88148e-05	chr14	22492844	OpenSea
cg12273426	-0.276834	4.11959e-08	2.8967e-05	chr9	5438510	Shore	PLGRKT	TSS1500
cg20239639	-0.233245	4.12431e-08	2.8976e-05	chr1	32273892	Shore	LCK	TSS1500
cg12909532	-0.358802	4.14147e-08	2.90724e-05	chr8	100259006	OpenSea	RNF19A;RNF19A;RNF19A;RNF19A;RNF19A	exon_11;exon_10;exon_10;exon_11;exon_10
cg21157319	-0.276211	4.15365e-08	2.91336e-05	chr11	64869163	OpenSea
cg10523000	-0.358712	4.16059e-08	2.91429e-05	chr1	117656117	OpenSea
cg11709305	-0.330313	4.16189e-08	2.91429e-05	chr7	130898419	OpenSea
cg06611532	-0.327704	4.17823e-08	2.92292e-05	chr13	114134546	Shore
cg19889669	-0.320572	4.18342e-08	2.92292e-05	chr12	49665137	OpenSea
cg00481080	-0.322702	4.18459e-08	2.92292e-05	chr7	151469784	OpenSea
cg01938341	-0.269738	4.18901e-08	2.92358e-05	chr16	85756693	OpenSea
cg15627266	-0.378074	4.19913e-08	2.92672e-05	chr12	121523059	OpenSea
cg16479923	-0.305087	4.20584e-08	2.92672e-05	chr6	18491376	OpenSea
cg11158587	-0.346231	4.20635e-08	2.92672e-05	chr22	41929692	Shelf
cg08912106	-0.352474	4.20738e-08	2.92672e-05	chr10	93267883	OpenSea
cg22549540	-0.299597	4.22129e-08	2.93398e-05	chr2	144630630	OpenSea
cg20928802	-0.274197	4.22524e-08	2.93431e-05	chr2	31253110	OpenSea
cg14305476	-0.329189	4.26369e-08	2.95857e-05	chr14	95503399	OpenSea
cg04746287	-0.271163	4.27511e-08	2.96252e-05	chr6	14094513	OpenSea
cg21176308	-0.273099	4.2764e-08	2.96252e-05	chr10	84179307	OpenSea
cg10311882	-0.471253	4.28365e-08	2.96511e-05	chr7	142733478	OpenSea
cg15111872	-0.432418	4.29802e-08	2.97261e-05	chr18	22823073	OpenSea
cg01083575	-0.344951	4.30945e-08	2.97808e-05	chr1	94274919	OpenSea
cg04599830	-0.354435	4.3144e-08	2.97906e-05	chr10	62671229	OpenSea
cg22376758	-0.244728	4.33074e-08	2.98541e-05	chr6	2891816	Island
cg19104068	-0.340314	4.33385e-08	2.98541e-05	chr13	32041748	OpenSea
cg00912580	-0.357421	4.33421e-08	2.98541e-05	chr2	134411962	OpenSea
cg27394911	-0.253375	4.34613e-08	2.99118e-05	chr16	23293240	OpenSea
cg02236672	-0.203984	4.3664e-08	3.00268e-05	chr5	133113524	OpenSea
cg06763464	-0.361008	4.40537e-08	3.02564e-05	chr5	54868658	OpenSea
cg23280720	-0.330117	4.40696e-08	3.02564e-05	chr6	139162056	OpenSea
cg21589431	-0.366728	4.41982e-08	3.03201e-05	chr15	85117130	OpenSea
cg17911727	-0.332082	4.48972e-08	3.07746e-05	chr12	92043489	OpenSea
cg02048051	-0.20425	4.50112e-08	3.08277e-05	chr12	116459235	OpenSea
cg01213951	-0.336725	4.51812e-08	3.09189e-05	chr1	112699217	OpenSea
cg01491603	-0.225515	4.53231e-08	3.0991e-05	chr8	30083517	Shore	SARAF;SARAF	TSS1500;TSS1500
cg18252256	-0.273814	4.54545e-08	3.10556e-05	chr12	123080749	OpenSea	PITPNM2-AS1	TSS1500
cg19477137	-0.420876	4.54956e-08	3.10586e-05	chr14	50038196	OpenSea
cg09959515	-0.354349	4.5752e-08	3.12083e-05	chr6	110590378	OpenSea
cg24960964	-0.362155	4.59312e-08	3.13053e-05	chr9	99263119	OpenSea
cg00793342	-0.337433	4.59881e-08	3.13188e-05	chr11	67644822	OpenSea	ACY3	exon_7
cg24517899	-0.3097	4.62417e-08	3.14397e-05	chr10	124601524	OpenSea
cg20941045	-0.292338	4.62988e-08	3.14397e-05	chr16	678516	Shore
cg18473026	-0.299693	4.63064e-08	3.14397e-05	chr16	67995422	Shore	DPEP2	TSS1500
cg15939759	-0.507791	4.63406e-08	3.14397e-05	chr17	40542361	OpenSea
cg25561904	-0.24376	4.6354e-08	3.14397e-05	chr14	103699064	Shore
cg24727216	-0.39164	4.63893e-08	3.14397e-05	chr20	32359921	Shore
cg01519464	-0.361101	4.6462e-08	3.14638e-05	chr1	24535328	Island	RCAN3;RCAN3;RCAN3;RCAN3;RCAN3;RCAN3;RCAN3;RCAN3;RCAN3;RCAN3;RCAN3;RCAN3;RCAN3;RCAN3;RCAN3;RCAN3;RCAN3;RCAN3;RCAN3;RCAN3	exon_5;3UTR;exon_5;3UTR;exon_5;3UTR;exon_4;3UTR;exon_4;3UTR;exon_3;3UTR;exon_4;3UTR;exon_4;3UTR;exon_2;3UTR;exon_5;3UTR
cg12867664	-0.350242	4.65216e-08	3.14788e-05	chr8	95143641	OpenSea
cg12645712	-0.281165	4.66274e-08	3.15251e-05	chr8	63008146	OpenSea
cg14114461	-0.329727	4.67306e-08	3.15671e-05	chr9	111898418	Shore
cg02392467	-0.262836	4.67642e-08	3.15671e-05	chr19	42131378	Shore	POU2F2-AS1	TSS1500
cg00224386	-0.397555	4.70651e-08	3.17448e-05	chr1	11144039	OpenSea
cg15852732	-0.300897	4.72284e-08	3.18295e-05	chr1	234979312	OpenSea
cg04292053	-0.356946	4.73254e-08	3.18694e-05	chr7	106916145	OpenSea
cg17063127	-0.346951	4.74039e-08	3.18968e-05	chr22	46769296	OpenSea
cg07977783	-0.324368	4.74699e-08	3.19158e-05	chr14	102353321	OpenSea
cg22512386	-0.231567	4.77927e-08	3.21072e-05	chr17	39767476	OpenSea
cg26611328	-0.316376	4.79012e-08	3.21445e-05	chr17	40542641	OpenSea
cg22928365	-0.296578	4.79245e-08	3.21445e-05	chr3	42057683	OpenSea
cg16702313	-0.33699	4.80455e-08	3.22001e-05	chr14	73785223	Shore
cg05094429	-0.324312	4.81719e-08	3.22592e-05	chr6	167122696	OpenSea	CCR6;CCR6	TSS1500;TSS200
cg03216690	-0.322284	4.82542e-08	3.22887e-05	chr2	100114412	OpenSea
cg09108394	-0.300587	4.83852e-08	3.23507e-05	chr16	23838785	Shelf
cg12388888	-0.230862	4.86351e-08	3.2492e-05	chr19	54617019	OpenSea	LILRB1;LILRB1;LILRB1;LILRB1;LILRB1;LILRB1;LILRB1	5UTR;exon_1;5UTR;exon_1;5UTR;exon_1;TSS200
cg20364462	-0.24738	4.8679e-08	3.24956e-05	chr15	48719866	OpenSea
cg24116176	-0.270027	4.87187e-08	3.24964e-05	chr3	133491400	OpenSea	BFSP2-AS1;BFSP2-AS1	TSS1500;TSS1500
cg05961886	-0.345076	4.87951e-08	3.25217e-05	chr3	188358954	OpenSea
cg23870698	-0.238301	4.88762e-08	3.255e-05	chr19	1244965	Shelf
cg10958543	-0.296756	4.89209e-08	3.25541e-05	chr7	44633886	OpenSea
cg21756782	-0.322672	4.90778e-08	3.26327e-05	chr19	5974675	Shelf
cg13054358	-0.343428	4.92452e-08	3.26926e-05	chr11	10317539	OpenSea
cg08049649	-0.336344	4.92453e-08	3.26926e-05	chr11	71993646	OpenSea
cg00224834	-0.387963	4.93076e-08	3.27082e-05	chr4	48203485	OpenSea
cg13432087	-0.325999	4.93758e-08	3.27254e-05	chr8	41665962	OpenSea	ANK1;ANK1;ANK1	TSS1500;TSS1500;TSS1500
cg01204452	-0.331305	4.94111e-08	3.27254e-05	chr2	136057193	OpenSea
cg14284394	-0.292618	4.95887e-08	3.28173e-05	chr1	206774132	OpenSea
cg10217454	-0.314176	4.99801e-08	3.30504e-05	chr6	218489	OpenSea
cg26857968	-0.269645	5.04495e-08	3.33303e-05	chr2	230203104	OpenSea
cg06412241	-0.353632	5.04825e-08	3.33303e-05	chr2	200468933	OpenSea
cg13742977	-0.245422	5.06737e-08	3.34209e-05	chr10	43885586	OpenSea
cg17702388	-0.573649	5.07217e-08	3.34209e-05	chr19	16355669	Island	EPS15L1;EPS15L1;EPS15L1	3UTR;exon_24;exon_23
cg19661902	-0.384709	5.07384e-08	3.34209e-05	chr1	197776165	Shore	DENND1B;DENND1B;DENND1B;DENND1B;DENND1B	TSS1500;TSS1500;TSS1500;TSS1500;TSS1500
cg04255074	-0.332729	5.08634e-08	3.34771e-05	chr2	230257006	OpenSea
cg02239258	-0.378322	5.09417e-08	3.35025e-05	chr8	8384242	Shore
cg16180328	-0.302832	5.11529e-08	3.36152e-05	chr12	4116437	OpenSea
cg00464927	-0.601068	5.13081e-08	3.36784e-05	chr11	68371653	OpenSea
cg14359052	-0.325982	5.13289e-08	3.36784e-05	chr6	106098869	OpenSea	PRDM1	TSS200
cg24603041	-0.296816	5.15731e-08	3.38123e-05	chr6	150030138	OpenSea
cg02935802	-0.218557	5.17807e-08	3.39221e-05	chr20	37375617	OpenSea
cg04983146	-0.247883	5.18391e-08	3.3934e-05	chr18	48702856	OpenSea
cg18449516	-0.391903	5.23264e-08	3.42264e-05	chr22	22043982	OpenSea	PRAMENP	TSS200
cg14898767	-0.399328	5.23775e-08	3.42331e-05	chr11	67046854	OpenSea
cg02505177	-0.381559	5.24177e-08	3.42331e-05	chr10	101814869	Shelf
cg26180355	-0.349468	5.26324e-08	3.43387e-05	chr12	117889172	OpenSea
cg11562727	-0.403031	5.26608e-08	3.43387e-05	chr1	236159943	OpenSea
cg09292973	-0.330212	5.27762e-08	3.43848e-05	chr6	24949418	OpenSea
cg00314454	-0.257531	5.28181e-08	3.43848e-05	chr13	74063314	OpenSea
cg12237480	-0.305473	5.28538e-08	3.43848e-05	chr3	71128005	OpenSea
cg16134073	-0.355466	5.28963e-08	3.43859e-05	chr6	15359444	OpenSea
cg25194157	-0.39708	5.29779e-08	3.44125e-05	chr17	40602896	OpenSea
cg11024441	-0.306224	5.33224e-08	3.45942e-05	chr2	224971504	OpenSea
cg27232680	-0.266191	5.33396e-08	3.45942e-05	chr10	96244523	OpenSea
cg04222196	-0.346635	5.35139e-08	3.46594e-05	chr1	203754667	OpenSea
cg26312071	-0.349239	5.35377e-08	3.46594e-05	chr15	90184551	Shore	SEMA4B;SEMA4B;SEMA4B;SEMA4B	TSS1500;TSS1500;TSS1500;TSS1500
cg01719223	-0.319301	5.35634e-08	3.46594e-05	chr7	2166092	OpenSea
cg20767136	-0.342518	5.36588e-08	3.46945e-05	chr15	88646266	OpenSea
cg24479299	-0.334295	5.37377e-08	3.47189e-05	chr1	156149827	OpenSea	SEMA4A;SEMA4A;SEMA4A;SEMA4A;SEMA4A	TSS1500;TSS200;TSS200;TSS200;TSS200
cg09368774	-0.39563	5.38517e-08	3.47423e-05	chr1	206719349	OpenSea
cg11385249	-0.347651	5.38562e-08	3.47423e-05	chr19	17104792	Shelf
cg12580783	-0.390552	5.40502e-08	3.48351e-05	chr12	48968692	Shore
cg24610854	-0.444431	5.40827e-08	3.48351e-05	chr5	131174327	Shelf
cg02493364	-0.262737	5.44634e-08	3.50536e-05	chr19	35713376	Shelf
cg16128973	-0.535871	5.48013e-08	3.52329e-05	chr15	42457638	OpenSea	ZNF106;ZNF106	TSS200;TSS200
cg17672740	-0.354037	5.48255e-08	3.52329e-05	chr11	67487953	OpenSea
cg03194288	-0.338491	5.4991e-08	3.5292e-05	chr2	98028805	OpenSea
cg17078393	-0.382415	5.50011e-08	3.5292e-05	chr1	32251401	OpenSea
cg12780098	-0.450988	5.52307e-08	3.54124e-05	chr6	142855194	OpenSea
cg25823085	-0.624134	5.5502e-08	3.55593e-05	chr7	87476100	Shore	ABCB4;ABCB4;ABCB4	TSS1500;TSS1500;TSS1500
cg14454955	-0.3894	5.57221e-08	3.56597e-05	chr3	195065142	Shore
cg12444861	-0.234039	5.57433e-08	3.56597e-05	chr6	144065138	Shore	PLAGL1;PLAGL1;PLAGL1;PLAGL1;PLAGL1;PLAGL1;PLAGL1;PLAGL1;PLAGL1	TSS1500;TSS1500;TSS1500;TSS1500;TSS1500;TSS1500;TSS1500;TSS1500;TSS1500
cg16043888	-0.343119	5.6042e-08	3.58237e-05	chr19	6670854	OpenSea	TNFSF14;TNFSF14;TNFSF14	TSS1500;TSS1500;TSS1500
cg07604732	-0.242971	5.60861e-08	3.58247e-05	chr16	19284310	OpenSea	CLEC19A	TSS1500
cg22000430	-0.325426	5.6395e-08	3.59948e-05	chr14	22521226	OpenSea
cg02396703	-0.36184	5.65481e-08	3.60652e-05	chr18	59072885	OpenSea
cg25485235	-0.333036	5.66868e-08	3.61175e-05	chr16	78742805	OpenSea
cg26300517	-0.283168	5.67615e-08	3.61175e-05	chr4	38731040	OpenSea
cg11607342	-0.36708	5.67916e-08	3.61175e-05	chr1	109527342	OpenSea
cg07991686	-0.32907	5.68014e-08	3.61175e-05	chr7	2072315	OpenSea
cg07408633	-0.31231	5.71168e-08	3.62908e-05	chr8	42306106	OpenSea
cg08659902	-0.255885	5.71935e-08	3.63121e-05	chr19	57775363	OpenSea
cg23993825	-0.411889	5.72894e-08	3.63457e-05	chr19	5132052	Shore
cg09179958	-0.381762	5.76824e-08	3.65675e-05	chr6	13455876	OpenSea
cg08783988	-0.324511	5.77782e-08	3.66007e-05	chr10	62048991	OpenSea	ARID5B	TSS1500
cg26802494	-0.544064	5.79937e-08	3.67097e-05	chr11	93530187	OpenSea
cg19744498	-0.392408	5.80733e-08	3.67325e-05	chr2	207766357	Shore	FZD5;FZD5	3UTR;exon_2
cg00474696	-0.302254	5.81796e-08	3.67722e-05	chr2	223956396	Shore	MRPL44	TSS1500
cg14536906	-0.413276	5.84709e-08	3.69287e-05	chr9	124292525	OpenSea	NEK6	exon_1
cg22449918	-0.286716	5.86959e-08	3.70366e-05	chr1	178544765	Shore
cg14454186	-0.362525	5.87295e-08	3.70366e-05	chr10	3758269	OpenSea
cg14178364	-0.392884	5.87984e-08	3.70523e-05	chr9	37529131	OpenSea	FBXO10	exon_5
cg20546903	-0.214354	5.90478e-08	3.71817e-05	chr1	38073057	OpenSea
cg06481875	-0.382437	5.94334e-08	3.73749e-05	chr4	40305384	OpenSea
cg13810195	-0.314617	5.94481e-08	3.73749e-05	chr4	105306643	OpenSea
cg18725092	-0.387959	5.95168e-08	3.73749e-05	chr11	48105609	OpenSea
cg10575067	-0.346325	5.95318e-08	3.73749e-05	chr19	39405575	Shore	ZFP36	TSS1500
cg09302369	-0.370725	5.96018e-08	3.7391e-05	chr2	64934176	OpenSea
cg04930638	-0.38144	6.00321e-08	3.7633e-05	chr3	52891422	OpenSea
cg16730293	-0.266807	6.0178e-08	3.76545e-05	chr19	42131366	Shore	POU2F2-AS1	TSS1500
cg13976911	-0.363232	6.01875e-08	3.76545e-05	chr15	42734441	Shelf
cg03095321	-0.276613	6.02002e-08	3.76545e-05	chr10	128046074	OpenSea
cg05837922	-0.297805	6.02824e-08	3.7671e-05	chr2	127700759	Shore	SFT2D3	TSS1500
cg07667374	-0.315848	6.0344e-08	3.7671e-05	chr5	9047988	OpenSea
cg05941326	-0.295319	6.03606e-08	3.7671e-05	chr3	186256229	OpenSea
cg03609225	-0.36411	6.04727e-08	3.77131e-05	chr6	142802450	OpenSea
cg02896759	-0.336184	6.05444e-08	3.77299e-05	chr2	62305889	OpenSea
cg24511404	-0.306933	6.06808e-08	3.7787e-05	chr1	212433769	Shore
cg04298242	-0.313436	6.07471e-08	3.78004e-05	chr5	134370448	Shore	UBE2B	TSS1500
cg06076378	-0.340165	6.08662e-08	3.78274e-05	chr2	30326223	OpenSea
cg21551432	-0.290878	6.08801e-08	3.78274e-05	chr16	57358581	OpenSea	CCL22	TSS1500
cg18152470	-0.242747	6.09904e-08	3.7868e-05	chr3	195208554	OpenSea
cg27034755	-0.219359	6.10446e-08	3.78738e-05	chr20	58978755	Shelf
cg16447925	-0.345191	6.11129e-08	3.78883e-05	chr12	110718720	OpenSea
cg07263283	-0.318411	6.13901e-08	3.80322e-05	chr10	71698693	OpenSea
cg22600720	-0.291901	6.14758e-08	3.80573e-05	chr13	51781783	OpenSea
cg15431861	-0.330024	6.15253e-08	3.80601e-05	chr10	96997152	OpenSea
cg16406669	-0.300365	6.16042e-08	3.80809e-05	chr8	132918582	OpenSea
cg16848717	-0.297818	6.19461e-08	3.82642e-05	chr18	79398180	Island
cg07125412	-0.275063	6.20767e-08	3.83169e-05	chr14	60303487	OpenSea
cg25922935	-0.285412	6.23297e-08	3.84218e-05	chr3	157029702	OpenSea
cg15693635	-0.298851	6.23377e-08	3.84218e-05	chr6	167151428	OpenSea
cg07798250	-0.317764	6.25161e-08	3.85035e-05	chr7	130008678	OpenSea
cg05166027	-0.317327	6.25616e-08	3.85035e-05	chr6	32225005	OpenSea	NOTCH4;NOTCH4;NOTCH4	TSS1500;TSS1500;TSS1500
cg23328938	-0.253363	6.32542e-08	3.89014e-05	chr22	40051389	OpenSea
cg01455799	-0.403378	6.33519e-08	3.89313e-05	chr17	45353346	OpenSea
cg23539261	-0.392987	6.34106e-08	3.89313e-05	chr12	47835106	OpenSea
cg09574909	-0.354109	6.34412e-08	3.89313e-05	chr1	198598954	OpenSea
cg09580197	-0.325064	6.35731e-08	3.89586e-05	chr6	52552312	OpenSea
cg10207459	-0.309865	6.36127e-08	3.89586e-05	chr9	131725140	OpenSea
cg08017518	-0.320371	6.36242e-08	3.89586e-05	chr4	2696650	OpenSea
cg13534892	-0.341054	6.37811e-08	3.90264e-05	chr6	30737221	OpenSea
cg11328665	-0.365033	6.38591e-08	3.90285e-05	chr17	77450222	Shore	SEPTIN9;SEPTIN9	TSS1500;TSS1500
cg00916310	-0.274924	6.38771e-08	3.90285e-05	chr10	3810255	OpenSea
cg05344884	-0.303071	6.40671e-08	3.90568e-05	chr7	93037100	OpenSea
cg14749877	-0.356766	6.40707e-08	3.90568e-05	chr17	31919973	Shelf
cg20219911	-0.286939	6.41232e-08	3.90568e-05	chr3	52779636	OpenSea	ITIH1;ITIH1	TSS1500;TSS1500
cg00567854	-0.285963	6.41505e-08	3.90568e-05	chr1	203304565	Shore	BTG2-DT;BTG2	exon_2;TSS1500
cg09390135	-0.325841	6.41548e-08	3.90568e-05	chr6	33590943	Shelf
cg19775269	-0.361416	6.44735e-08	3.92225e-05	chr19	5288203	Shelf
cg14890331	-0.391241	6.46705e-08	3.9314e-05	chr17	28945417	Shelf
cg04961363	-0.335413	6.50352e-08	3.94777e-05	chr7	47481472	OpenSea
cg19014792	-0.366989	6.50845e-08	3.94777e-05	chr7	2979525	OpenSea
cg06506936	-0.304831	6.51218e-08	3.94777e-05	chr12	67758226	OpenSea
cg01863731	-0.277078	6.51269e-08	3.94777e-05	chr18	63143432	OpenSea
cg22014687	-0.379977	6.54073e-08	3.96192e-05	chr2	30156249	OpenSea
cg27627493	-0.237635	6.54574e-08	3.96211e-05	chr15	63475161	OpenSea
cg12053851	-0.293671	6.56097e-08	3.96848e-05	chr6	43008931	OpenSea
cg24416609	-0.334243	6.57328e-08	3.97308e-05	chr2	230908815	OpenSea	GPR55;GPR55	3UTR;exon_2
cg14149071	-0.255684	6.59105e-08	3.98097e-05	chr9	114989989	OpenSea
cg13916111	-0.334427	6.61478e-08	3.99124e-05	chr13	98487757	OpenSea
cg22790386	-0.331592	6.61752e-08	3.99124e-05	chr19	50417915	Shelf	POLD1;POLD1;POLD1;POLD1;SPIB;SPIB;SPIB;SPIB	exon_27;exon_26;exon_27;exon_26;TSS1500;TSS1500;TSS1500;TSS1500
cg10893439	-0.465741	6.62743e-08	3.9932e-05	chr11	64875132	Shelf
cg04212842	-0.39703	6.63024e-08	3.9932e-05	chr14	50082449	OpenSea
cg06742259	-0.263633	6.65594e-08	4.00582e-05	chr4	79170013	OpenSea
cg26272770	-0.253394	6.67769e-08	4.01605e-05	chr22	35349592	OpenSea
cg13861536	-0.280128	6.6991e-08	4.02605e-05	chr1	180935778	Shore	KIAA1614	exon_5
cg19356286	-0.338928	6.70651e-08	4.02764e-05	chr6	11722391	OpenSea
cg23812282	-0.32418	6.72167e-08	4.03387e-05	chr12	25187153	OpenSea
cg06948222	-0.296322	6.77118e-08	4.05874e-05	chr16	87924887	OpenSea
cg13089904	-0.296356	6.77274e-08	4.05874e-05	chr1	8283211	OpenSea
cg27579854	-0.303873	6.78907e-08	4.06564e-05	chr17	82861116	Shore
cg23647671	-0.445165	6.80174e-08	4.07035e-05	chr1	167492871	OpenSea
cg15128876	-0.33404	6.85761e-08	4.10087e-05	chr1	161176283	Shore
cg18832738	-0.355043	6.86818e-08	4.10188e-05	chr12	94816277	OpenSea
cg16767506	-0.406105	6.86901e-08	4.10188e-05	chr7	142796560	Shore
cg23526087	-0.200371	6.89982e-08	4.11736e-05	chr14	68506749	OpenSea
cg07575912	-0.196965	6.91238e-08	4.12193e-05	chr5	1315700	OpenSea
cg05737682	-0.421253	6.96947e-08	4.15305e-05	chr16	2971801	Shore	PAQR4;PAQR4;PAQR4;PAQR4	exon_3;exon_2;exon_3;exon_3
cg10951263	-0.253441	6.99155e-08	4.16326e-05	chr2	112199318	OpenSea
cg19574327	-0.405725	7.03165e-08	4.18419e-05	chr11	96595206	OpenSea
cg24863152	-0.196296	7.05007e-08	4.19219e-05	chr6	150813740	OpenSea
cg23846390	-0.36313	7.08839e-08	4.21201e-05	chr19	659551	Shelf
cg16389037	-0.312386	7.10974e-08	4.22172e-05	chr11	60457142	OpenSea
cg23249717	-0.330654	7.12452e-08	4.22555e-05	chr6	167093617	OpenSea
cg20321019	-0.521554	7.12619e-08	4.22555e-05	chr8	98309761	OpenSea
cg20772590	-0.338233	7.14315e-08	4.23263e-05	chr17	77450349	Shore	SEPTIN9;SEPTIN9	TSS1500;TSS1500
cg08742290	-0.246406	7.1577e-08	4.23828e-05	chr6	166957603	Shore	RNASET2	TSS1500
cg17898955	-0.294435	7.18675e-08	4.25249e-05	chr12	89707336	Shore
cg11737070	-0.317048	7.20844e-08	4.26233e-05	chr13	75416686	OpenSea
cg05990834	-0.307361	7.24345e-08	4.28003e-05	chr2	15646269	OpenSea
cg06343732	-0.342009	7.27702e-08	4.29687e-05	chr1	2236268	OpenSea
cg09252211	-0.335318	7.34004e-08	4.33104e-05	chr1	212859814	Shore
cg07034787	-0.287165	7.35703e-08	4.33804e-05	chr20	36132937	OpenSea
cg14599362	-0.35295	7.40334e-08	4.36229e-05	chr9	136241667	Shelf
cg22793204	-0.245099	7.43274e-08	4.37656e-05	chr3	56802533	Shore	ARHGEF3;ARHGEF3;ARHGEF3	TSS1500;TSS1500;TSS1500
cg08744915	-0.260525	7.44651e-08	4.38161e-05	chr12	121514475	OpenSea
cg15452970	0.793633	7.48636e-08	4.39913e-05	chr1	90725063	Island
cg06109284	-0.288919	7.4867e-08	4.39913e-05	chr4	6963330	OpenSea
cg25068347	-0.31512	7.52183e-08	4.41669e-05	chr11	128473889	OpenSea
cg08035913	-0.318687	7.52832e-08	4.41743e-05	chr11	113840121	OpenSea
cg26865263	-0.286512	7.53526e-08	4.41842e-05	chr18	9066932	OpenSea
cg03731316	-0.391862	7.54301e-08	4.4199e-05	chr6	148781198	OpenSea
cg21017349	-0.317085	7.54981e-08	4.42082e-05	chr6	14729504	OpenSea
cg20612593	-0.252504	7.60212e-08	4.44804e-05	chr9	136901841	OpenSea
cg11868273	-0.337285	7.60684e-08	4.44804e-05	chr14	92589391	OpenSea
cg09127129	-0.370067	7.61777e-08	4.45134e-05	chr11	67438171	Shore	PTPRCAP;CORO1B;CORO1B;CORO1B;CORO1B	TSS1500;3UTR;exon_12;3UTR;exon_11
cg24411075	-0.249456	7.63383e-08	4.45605e-05	chr1	158179915	Shore	CD1D;CD1D;CD1D;CD1D	TSS1500;TSS1500;TSS1500;TSS200
cg02593612	-0.334313	7.63639e-08	4.45605e-05	chr1	41637537	OpenSea
cg10923074	-0.218732	7.67377e-08	4.47407e-05	chr14	70184326	Shelf
cg07542096	-0.288256	7.67788e-08	4.47407e-05	chr8	100650268	Shore	SNX31	TSS1500
cg20698243	-0.288861	7.7433e-08	4.50908e-05	chr19	54949636	OpenSea
cg13083127	-0.408291	7.75967e-08	4.5155e-05	chr2	130370578	Shore	PTPN18;PTPN18	exon_5;exon_9
cg02511590	-0.433575	7.77032e-08	4.51858e-05	chr5	140131485	OpenSea
cg00659629	-0.396907	7.77766e-08	4.51973e-05	chr9	37300862	OpenSea
cg10150281	-0.424787	7.81449e-08	4.53801e-05	chr6	137871273	Shelf	TNFAIP3;TNFAIP3;TNFAIP3	exon_2;exon_2;exon_2
cg04619137	-0.235472	7.82928e-08	4.53828e-05	chr6	155104191	OpenSea
cg19337057	-0.315709	7.82986e-08	4.53828e-05	chr20	35506433	OpenSea
cg25404423	-0.393196	7.83954e-08	4.53828e-05	chr18	8673671	OpenSea
cg06598622	-0.208322	7.84e-08	4.53828e-05	chr6	16602337	OpenSea
cg24981097	-0.303982	7.84637e-08	4.53828e-05	chr13	98572440	Shelf
cg06130923	-0.322697	7.84723e-08	4.53828e-05	chr1	172639564	OpenSea
cg05694908	-0.328195	7.85496e-08	4.53892e-05	chr13	27113576	OpenSea
cg02393107	-0.353959	7.8591e-08	4.53892e-05	chr1	2584253	Shore	LOC100996583	exon_4
cg14021478	-0.490124	7.87834e-08	4.54692e-05	chr6	33416760	Shore	CUTA;CUTA;CUTA;CUTA;CUTA	exon_6;exon_6;exon_6;exon_6;exon_5
cg04625873	-0.357503	7.8918e-08	4.55158e-05	chr11	118883821	OpenSea	CXCR5	TSS200
cg04666465	-0.200538	7.94146e-08	4.57709e-05	chr16	23509242	Shore
cg05433111	-0.255574	7.95219e-08	4.58015e-05	chr16	28931911	OpenSea	CD19;CD19;CD19;CD19	TSS200;TSS200;TSS200;TSS200
cg06131393	-0.300285	7.97372e-08	4.58941e-05	chr4	2510755	OpenSea
cg14910490	-0.42669	8.01112e-08	4.60739e-05	chr6	144354224	OpenSea
cg04400594	-0.312433	8.01587e-08	4.60739e-05	chr4	39640569	Shore
cg02115302	-0.331746	8.03811e-08	4.61703e-05	chr16	27226398	OpenSea
cg12593027	-0.340516	8.08113e-08	4.63858e-05	chr8	55925689	OpenSea
cg01033844	-0.321632	8.10018e-08	4.64635e-05	chr20	3799939	Shelf	CDC25B	TSS200
cg00854314	-0.211043	8.11688e-08	4.65277e-05	chr15	88637568	OpenSea	ISG20;ISG20;ISG20	TSS1500;TSS1500;TSS1500
cg14079867	-0.348098	8.14062e-08	4.66321e-05	chr8	8284927	OpenSea
cg03364444	-0.384609	8.15432e-08	4.66789e-05	chr13	98523880	OpenSea
cg24682385	-0.343671	8.18229e-08	4.68073e-05	chr16	3863890	OpenSea
cg06732258	-0.378318	8.19782e-08	4.68643e-05	chr1	27106794	OpenSea
cg12687824	-0.28883	8.20426e-08	4.68694e-05	chr8	127980629	OpenSea
cg07160788	-0.330877	8.23582e-08	4.70178e-05	chr14	32572820	OpenSea
cg04501488	-0.323755	8.25995e-08	4.71237e-05	chr3	36894845	OpenSea
cg23262467	-0.215832	8.2662e-08	4.71275e-05	chr9	128881014	Shore	LRRC8A;LRRC8A	TSS1500;TSS1500
cg05792379	-0.393568	8.30661e-08	4.73259e-05	chr1	37293533	OpenSea
cg17816219	-0.324423	8.32138e-08	4.73781e-05	chr6	90079106	OpenSea
cg23304156	-0.361444	8.3821e-08	4.76916e-05	chr19	16355610	Island	EPS15L1;EPS15L1;EPS15L1	3UTR;exon_24;exon_23
cg01890333	-0.34609	8.47076e-08	4.81636e-05	chr3	41525861	OpenSea
cg15566669	-0.248565	8.47877e-08	4.81766e-05	chr10	110356032	OpenSea
cg17083614	-0.326967	8.48958e-08	4.81975e-05	chr17	78724512	OpenSea	CYTH1;CYTH1;CYTH1	TSS1500;TSS1500;TSS1500
cg04641647	-0.332346	8.49387e-08	4.81975e-05	chr3	21802968	OpenSea
cg19982046	-0.271431	8.50551e-08	4.82312e-05	chr14	101825329	OpenSea
cg11055234	-0.418591	8.544e-08	4.83861e-05	chr7	55568756	Shelf
cg09572816	-0.269051	8.54431e-08	4.83861e-05	chr14	101774575	OpenSea
cg13002086	-0.309518	8.58664e-08	4.85064e-05	chr4	153483900	OpenSea
cg04705080	-0.332882	8.58776e-08	4.85064e-05	chr14	22488606	OpenSea
cg11016305	-0.277991	8.59371e-08	4.85064e-05	chr7	50856959	OpenSea
cg03746125	-0.32323	8.59418e-08	4.85064e-05	chr2	164914484	OpenSea
cg07646874	-0.393058	8.59428e-08	4.85064e-05	chr5	6660502	OpenSea
cg23143512	-0.283023	8.62806e-08	4.86644e-05	chr2	232958068	OpenSea
cg25757345	-0.415495	8.64071e-08	4.8701e-05	chr5	171537459	OpenSea
cg21497038	-0.323181	8.64608e-08	4.8701e-05	chr3	71083677	OpenSea
cg26477856	-0.221507	8.67237e-08	4.88165e-05	chr12	55931131	Shore	DGKA;DGKA;DGKA;DGKA;DGKA;DGKA;DGKA;DGKA;DGKA;DGKA;DGKA;DGKA	TSS1500;TSS1500;TSS1500;TSS1500;TSS1500;TSS1500;TSS1500;TSS1500;TSS1500;TSS200;TSS1500;TSS1500
cg16209730	-0.398643	8.70411e-08	4.89625e-05	chr11	36354803	OpenSea
cg15646287	-0.228346	8.74173e-08	4.91413e-05	chr10	78763959	OpenSea
cg08407403	-0.266604	8.76229e-08	4.92241e-05	chr6	116047292	OpenSea
cg22489204	-0.359882	8.77014e-08	4.92354e-05	chr1	226119189	Shelf
cg26217402	-0.451995	8.78685e-08	4.92559e-05	chr14	73771678	OpenSea
cg06659951	-0.37532	8.7952e-08	4.92559e-05	chr16	88983105	OpenSea
cg15981488	-0.287299	8.79614e-08	4.92559e-05	chr11	7496101	OpenSea
cg14449358	-0.27884	8.80247e-08	4.92559e-05	chr14	22888112	Shore
cg04822808	0.560709	8.80298e-08	4.92559e-05	chr15	100341957	Island	ADAMTS17;ADAMTS17	exon_1;5UTR
cg08950751	-0.284832	8.82313e-08	4.93076e-05	chr11	67488021	OpenSea
cg05372614	-0.32799	8.8239e-08	4.93076e-05	chr2	230000428	OpenSea
cg26475821	-0.394673	8.83963e-08	4.93347e-05	chr22	46425141	OpenSea
cg25335609	-0.30657	8.84044e-08	4.93347e-05	chr20	47416861	OpenSea
cg27377289	-0.299061	8.86464e-08	4.9437e-05	chr7	7772642	OpenSea
cg07686035	-0.372062	8.90285e-08	4.96173e-05	chr7	107659963	Shore	SLC26A4;SLC26A4-AS1	TSS1500;exon_2
cg03957124	-0.305148	8.91523e-08	4.96535e-05	chr6	37049093	Shelf
cg19792261	-0.256637	8.96547e-08	4.99004e-05	chr16	23506842	Shelf
cg09473442	-0.523683	8.98768e-08	4.99911e-05	chr6	40485787	OpenSea
cg11809779	-0.385392	8.99736e-08	4.9995e-05	chr17	63951225	OpenSea
cg12616112	-0.358229	9.00024e-08	4.9995e-05	chr8	58765108	OpenSea
cg19828062	-0.34321	9.03893e-08	5.01212e-05	chr13	40598209	OpenSea
cg19021885	-0.397397	9.03967e-08	5.01212e-05	chr19	11438101	Shelf	PRKCSH;PRKCSH;PRKCSH;PRKCSH;PRKCSH;PRKCSH;PRKCSH	exon_5;exon_4;exon_5;exon_5;exon_5;exon_5;exon_5
cg00988641	-0.339252	9.04162e-08	5.01212e-05	chr6	33306188	OpenSea
cg22434289	-0.340778	9.04672e-08	5.01212e-05	chr17	33354826	OpenSea
cg01235583	-0.302668	9.06136e-08	5.01498e-05	chr11	996011	Shelf
cg03540148	-0.331477	9.0639e-08	5.01498e-05	chr17	58342260	OpenSea
cg01564211	-0.380485	9.07675e-08	5.01498e-05	chr8	29472724	OpenSea
cg26163153	-0.223275	9.08087e-08	5.01498e-05	chr4	40196292	OpenSea	RHOH;RHOH;RHOH;RHOH;RHOH;RHOH	TSS1500;TSS1500;TSS1500;TSS1500;TSS1500;TSS1500
cg25534249	-0.342026	9.08159e-08	5.01498e-05	chr2	64987406	Shore	SLC1A4;SLC1A4;SLC1A4	TSS1500;TSS1500;TSS1500
cg08436481	-0.281802	9.10637e-08	5.02537e-05	chr20	45419706	Shelf
cg22012156	-0.327653	9.13294e-08	5.03674e-05	chr1	155946614	OpenSea
cg21840248	-0.289773	9.22808e-08	5.08588e-05	chr1	172639426	OpenSea
cg03372653	-0.359127	9.24653e-08	5.09272e-05	chr1	25046398	OpenSea
cg17972162	-0.308174	9.27177e-08	5.1033e-05	chr22	39100382	OpenSea	APOBEC3H;APOBEC3H;APOBEC3H;APOBEC3H	exon_2;exon_2;exon_2;exon_2
cg05790248	-0.226427	9.3316e-08	5.12962e-05	chr7	24877880	OpenSea
cg17390876	-0.413794	9.33175e-08	5.12962e-05	chr12	25058035	OpenSea
cg14315130	-0.449206	9.37288e-08	5.14887e-05	chr6	11786446	OpenSea
cg00418342	-0.379429	9.39447e-08	5.15737e-05	chr1	24186574	Shore
cg26196671	-0.237373	9.45894e-08	5.18939e-05	chr1	201430481	OpenSea
cg21769820	-0.489695	9.4775e-08	5.1962e-05	chr7	585499	OpenSea
cg12842517	-0.312197	9.49391e-08	5.20181e-05	chr20	46407544	Shore	ELMO2;ELMO2;ELMO2	TSS1500;TSS1500;TSS1500
cg08462194	-0.224872	9.52316e-08	5.21445e-05	chr6	33416402	Shore	PHF1;PHF1;PHF1;PHF1;PHF1	exon_14;3UTR;exon_15;3UTR;exon_15
cg03035167	-0.274618	9.53152e-08	5.21564e-05	chr2	200471546	OpenSea
cg16714907	-0.341071	9.5434e-08	5.21876e-05	chr7	30239676	OpenSea
cg12492087	-0.62208	9.5603e-08	5.22462e-05	chr15	42457687	OpenSea	ZNF106;ZNF106	TSS200;TSS200
cg05496913	-0.248868	9.57929e-08	5.2316e-05	chr5	131283264	OpenSea
cg00826839	-0.195848	9.59142e-08	5.23484e-05	chr5	134555225	OpenSea
cg08658787	0.531103	9.62832e-08	5.2493e-05	chr12	113478841	Island
cg13641591	-0.261789	9.63035e-08	5.2493e-05	chr11	75817489	Shore
cg08118034	-0.181945	9.66204e-08	5.26003e-05	chr22	29310605	Island
cg03698019	-0.388925	9.66379e-08	5.26003e-05	chr7	24304972	OpenSea
cg17010880	-0.378358	9.67355e-08	5.26003e-05	chr11	122745285	OpenSea
cg27070084	-0.275672	9.67497e-08	5.26003e-05	chr22	29245850	OpenSea
cg01810713	-0.249096	9.68861e-08	5.26087e-05	chr16	85932425	OpenSea
cg12092786	-0.365738	9.68898e-08	5.26087e-05	chr22	41936404	OpenSea
cg00942631	-0.345922	9.7054e-08	5.26639e-05	chr1	101247429	OpenSea
cg27108059	-0.273616	9.72293e-08	5.26855e-05	chr1	154439921	OpenSea
cg00813509	-0.487354	9.72778e-08	5.26855e-05	chr12	124456771	Island
cg07237926	-0.276039	9.73419e-08	5.26855e-05	chr11	117986915	Shore
cg26177155	-0.321878	9.73881e-08	5.26855e-05	chr11	83023513	OpenSea
cg26561582	-0.306762	9.74342e-08	5.26855e-05	chr22	50470728	Shelf
cg02890315	-0.380144	9.74683e-08	5.26855e-05	chr15	63556507	OpenSea
cg21155663	-0.380768	9.75975e-08	5.27162e-05	chr4	184504552	OpenSea
cg20741105	-0.299583	9.76501e-08	5.27162e-05	chr7	43647290	OpenSea	COA1;COA1;COA1;COA1;COA1;COA1;COA1;COA1	3UTR;exon_4;3UTR;exon_3;3UTR;exon_4;3UTR;exon_4
cg00256294	-0.258279	9.78077e-08	5.27485e-05	chr12	86553678	OpenSea
cg17970555	-0.426362	9.78351e-08	5.27485e-05	chr12	98754080	OpenSea
cg06889086	-0.256646	9.81454e-08	5.28617e-05	chr7	55570537	Shore
cg25408708	-0.315348	9.81703e-08	5.28617e-05	chr16	89953989	OpenSea
cg20634477	-0.425145	9.85351e-08	5.29999e-05	chr15	75446407	OpenSea
cg24111520	-0.30353	9.85526e-08	5.29999e-05	chr19	10876977	OpenSea
cg14278148	-0.322422	9.87562e-08	5.30756e-05	chr9	111901346	Shelf
cg20840157	-0.341217	9.88329e-08	5.30768e-05	chr16	81335833	OpenSea
cg26117693	-0.323694	9.8981e-08	5.30768e-05	chr22	23269897	OpenSea
cg04544875	-0.446729	9.90481e-08	5.30768e-05	chr1	157806659	OpenSea
cg26104920	-0.212677	9.90546e-08	5.30768e-05	chr22	22157109	OpenSea
cg26812615	-0.313315	9.90729e-08	5.30768e-05	chr12	116558968	OpenSea	MAP1LC3B2	TSS1500
cg04204337	-0.405793	9.92086e-08	5.31158e-05	chr2	223956575	Shore	MRPL44	TSS1500
cg15579502	-0.315485	9.9367e-08	5.31668e-05	chr16	57339806	OpenSea
cg21962865	-0.279456	1.00102e-07	5.35131e-05	chr20	46375910	OpenSea
cg11361954	-0.296976	1.00141e-07	5.35131e-05	chr7	47661533	OpenSea	LINC02902	exon_3
cg03241016	-0.352376	1.00331e-07	5.35805e-05	chr3	15051146	OpenSea	MRPS25;MRPS25;MRPS25;MRPS25	3UTR;exon_4;exon_4;exon_4
cg01204715	-0.324367	1.00434e-07	5.36019e-05	chr1	111723627	OpenSea	INKA2;INKA2;INKA2;INKA2	3UTR;exon_2;3UTR;exon_2
cg13420642	-0.350923	1.00531e-07	5.36196e-05	chr2	7052544	OpenSea
cg25381098	-0.253608	1.00731e-07	5.36923e-05	chr20	50519780	OpenSea
cg02643815	-0.380338	1.00963e-07	5.37517e-05	chr18	79398004	Island
cg05209514	-0.357186	1.0097e-07	5.37517e-05	chr12	68959720	OpenSea
cg04812333	-0.29185	1.01115e-07	5.37675e-05	chr22	41746084	OpenSea
cg19273816	-0.253267	1.01127e-07	5.37675e-05	chr14	22479509	OpenSea
cg03989598	-0.351284	1.01337e-07	5.38157e-05	chr20	59123435	OpenSea	ZNF831;ZNF831	5UTR;exon_1
cg06762457	-0.334763	1.01345e-07	5.38157e-05	chr6	149485499	OpenSea	ZC3H12D	TSS1500
cg02580045	-0.323108	1.01496e-07	5.38617e-05	chr12	110011418	OpenSea
cg00517080	-0.338059	1.01575e-07	5.38699e-05	chr11	134228689	Shelf
cg25818759	-0.233914	1.01991e-07	5.40305e-05	chr21	35228085	OpenSea
cg26780108	-0.31402	1.02006e-07	5.40305e-05	chr15	70269271	OpenSea
cg19920134	-0.207719	1.02136e-07	5.40646e-05	chr7	38188268	OpenSea
cg04651018	-0.294261	1.02198e-07	5.40646e-05	chr14	68249132	OpenSea
cg03789038	-0.377835	1.02288e-07	5.4078e-05	chr15	44671080	OpenSea
cg23453101	-0.317098	1.02503e-07	5.4158e-05	chr1	235048169	OpenSea
cg22969924	-0.217051	1.02789e-07	5.4246e-05	chr17	76271749	OpenSea
cg06860267	-0.247729	1.02819e-07	5.4246e-05	chr2	156456862	OpenSea
cg09644952	-0.326	1.02911e-07	5.4246e-05	chr3	122077224	OpenSea	CD86;CD86	TSS1500;TSS1500
cg09399981	-0.410622	1.02927e-07	5.4246e-05	chr3	59452075	OpenSea
cg00781782	-0.190029	1.03062e-07	5.42832e-05	chr8	28338132	OpenSea	PNOC	TSS1500
cg17127042	-0.354622	1.03515e-07	5.44877e-05	chr22	37120121	OpenSea
cg21381845	-0.508415	1.03826e-07	5.46173e-05	chr7	602490	Shelf	PRKAR1B-AS1;PRKAR1B-AS1	TSS1500;TSS1500
cg25920814	-0.330289	1.0427e-07	5.47727e-05	chr20	44581498	OpenSea	PKIG	TSS1500
cg17703860	-0.346932	1.04356e-07	5.47727e-05	chr10	103777534	OpenSea
cg13885720	-0.413292	1.044e-07	5.47727e-05	chr10	124704303	OpenSea	FAM53B-AS1;FAM53B-AS1	exon_1;exon_1
cg06389950	-0.338942	1.04478e-07	5.47727e-05	chr16	75206638	OpenSea
cg14505065	-0.288678	1.04529e-07	5.47727e-05	chr7	36944117	OpenSea
cg20127957	-0.417842	1.04576e-07	5.47727e-05	chr7	133051323	OpenSea
cg13335659	-0.573762	1.04599e-07	5.47727e-05	chr14	105856319	Shore
cg13353542	-0.423543	1.0464e-07	5.47727e-05	chr9	78211209	OpenSea
cg10528361	-0.286913	1.04968e-07	5.49028e-05	chr10	100020648	OpenSea
cg07626384	-0.322183	1.05084e-07	5.49028e-05	chr4	143355549	OpenSea
cg00073460	-0.269025	1.05084e-07	5.49028e-05	chr6	149485366	OpenSea	ZC3H12D	TSS1500
cg25309768	-0.34286	1.05436e-07	5.50528e-05	chr16	47047678	OpenSea
cg08298696	-0.251225	1.06037e-07	5.53324e-05	chr12	101768356	OpenSea
cg03870371	-0.276162	1.06301e-07	5.54355e-05	chr2	180359909	OpenSea
cg02400725	-0.45694	1.07097e-07	5.58164e-05	chr6	69869726	Shelf
cg03764544	-0.283376	1.07516e-07	5.60003e-05	chr1	33369412	OpenSea
cg01197869	-0.249167	1.07585e-07	5.60017e-05	chr1	110788120	OpenSea
cg15149219	-0.347512	1.07842e-07	5.61006e-05	chr14	22556058	OpenSea
cg04210039	-0.264313	1.08116e-07	5.61741e-05	chr4	140675795	OpenSea
cg12070987	0.501225	1.08116e-07	5.61741e-05	chr11	68036588	Shelf	NDUFS8	exon_7
cg25978632	-0.290996	1.08554e-07	5.63665e-05	chr2	203948784	OpenSea
cg26878209	-0.282908	1.08621e-07	5.63668e-05	chr10	110615717	OpenSea
cg03244990	-0.353736	1.08699e-07	5.63726e-05	chr18	3586330	OpenSea
cg16958695	-0.337949	1.08786e-07	5.63831e-05	chr1	202162756	OpenSea	PTPN7;PTPN7;PTPN7;PTPN7	TSS1500;TSS1500;TSS1500;TSS1500
cg04477628	-0.339081	1.09255e-07	5.65916e-05	chr6	137678516	OpenSea
cg19746681	-0.238203	1.09382e-07	5.6593e-05	chr15	38058933	OpenSea
cg09948374	-0.346565	1.09392e-07	5.6593e-05	chr1	174875379	OpenSea	RABGAP1L	TSS200
cg14007785	-0.257435	1.09641e-07	5.66871e-05	chr6	118354935	OpenSea
cg27192313	0.195017	1.1036e-07	5.7024e-05	chr4	25760752	OpenSea
cg24874025	-0.310861	1.10793e-07	5.71995e-05	chr10	48671330	OpenSea
cg17289605	-0.271171	1.10836e-07	5.71995e-05	chr12	11762421	OpenSea
cg22325958	-0.521173	1.11052e-07	5.72572e-05	chr12	131775363	Shelf
cg17819085	-0.309376	1.11083e-07	5.72572e-05	chr1	234987056	OpenSea
cg25245701	-0.33685	1.11311e-07	5.73144e-05	chr20	38813070	OpenSea
cg08120692	-0.373396	1.1133e-07	5.73144e-05	chr7	149410171	OpenSea
cg24255209	-0.403966	1.11442e-07	5.73162e-05	chr11	73152763	OpenSea
cg22470465	-0.34419	1.11469e-07	5.73162e-05	chr19	19167703	Shelf
cg06616903	-0.282462	1.11859e-07	5.74817e-05	chr1	172818889	OpenSea
cg04444027	-0.296745	1.12011e-07	5.75245e-05	chr16	8892235	OpenSea	USP7;USP7;USP7;USP7;USP7;USP7;USP7;USP7;USP7	3UTR;exon_31;3UTR;exon_32;3UTR;exon_31;3UTR;exon_31;exon_31
cg00431146	-0.226291	1.12127e-07	5.7549e-05	chr14	102066316	OpenSea
cg24558480	-0.31672	1.12354e-07	5.76308e-05	chr15	100927500	OpenSea
cg17804959	-0.274489	1.12669e-07	5.77204e-05	chr15	63668966	OpenSea
cg26181096	-0.267323	1.12689e-07	5.77204e-05	chr22	41480615	OpenSea
cg16951622	-0.276423	1.12734e-07	5.77204e-05	chr11	117817657	OpenSea	DSCAML1	TSS200
cg16235962	-0.326929	1.12859e-07	5.77494e-05	chr11	118883798	OpenSea	CXCR5	TSS200
cg00198066	-0.306389	1.13122e-07	5.78153e-05	chr2	136206982	OpenSea
cg12086281	-0.296559	1.13133e-07	5.78153e-05	chr7	135239832	OpenSea
cg11562025	-0.166533	1.13238e-07	5.78153e-05	chr10	14740981	OpenSea
cg09959020	-0.220063	1.13262e-07	5.78153e-05	chr20	36845230	OpenSea
cg06580770	-0.322541	1.13612e-07	5.79587e-05	chr6	32087013	Shore
cg18702655	-0.330999	1.14478e-07	5.83651e-05	chr17	5234998	OpenSea	ZNF594-DT;SCIMP;SCIMP;SCIMP	exon_8;TSS200;TSS200;TSS200
cg24124941	-0.296024	1.1456e-07	5.83716e-05	chr19	11438412	Shelf
cg00161556	-0.319559	1.14961e-07	5.85147e-05	chr11	19116498	Shore	ZDHHC13;ZDHHC13	TSS1500;TSS1500
cg14098952	-0.298324	1.15039e-07	5.85147e-05	chr9	110110508	OpenSea
cg01027941	-0.295564	1.15048e-07	5.85147e-05	chr3	56917570	OpenSea	ARHGEF3	TSS1500
cg21192337	-0.231453	1.1589e-07	5.89071e-05	chr16	15632629	OpenSea
cg04046247	-0.339051	1.16024e-07	5.89219e-05	chr11	67590627	OpenSea
cg21204860	-0.260975	1.16059e-07	5.89219e-05	chr17	77450483	Shore	SEPTIN9;SEPTIN9	TSS1500;TSS1500
cg12493107	-0.185506	1.16272e-07	5.8995e-05	chr20	23363442	Shore	GZF1	TSS1500
cg16111604	-0.350322	1.16528e-07	5.90684e-05	chr6	110186017	OpenSea
cg25882873	-0.318501	1.16557e-07	5.90684e-05	chr22	17220657	OpenSea	ADA2;ADA2;ADA2;ADA2	TSS1500;TSS1500;TSS1500;TSS1500
cg16777216	-0.244176	1.16637e-07	5.90694e-05	chr2	23379470	OpenSea
cg05106401	-0.362272	1.16699e-07	5.90694e-05	chr9	70110918	OpenSea
cg18742502	-0.370147	1.16796e-07	5.90829e-05	chr9	33185418	OpenSea
cg14562054	-0.318569	1.16894e-07	5.90969e-05	chr11	66337014	Shelf	RIN1;RIN1;RIN1	TSS1500;TSS1500;TSS1500
cg18348886	-0.426306	1.17166e-07	5.91994e-05	chr12	40511382	OpenSea
cg19045191	-0.374412	1.17647e-07	5.94066e-05	chr11	34146308	OpenSea	NAT10;NAT10;NAT10;NAT10	exon_27;3UTR;exon_29;3UTR
cg19273180	-0.410027	1.17745e-07	5.94206e-05	chr14	22390389	OpenSea
cg25022301	-0.330024	1.18016e-07	5.95201e-05	chr20	17854217	OpenSea
cg12139005	-0.235616	1.18083e-07	5.95201e-05	chr7	6621527	Shore	ZNF853;ZNF853	exon_3;exon_3
cg21774136	-0.313702	1.18531e-07	5.97101e-05	chr1	8533436	OpenSea
cg13227833	-0.299585	1.18776e-07	5.97975e-05	chr17	78903690	Shelf	CEP295NL;CEP295NL	TSS1500;TSS1500
cg20998539	-0.287249	1.19164e-07	5.99572e-05	chr17	64131014	Shore	ERN1	TSS1500
cg04501020	-0.313901	1.19292e-07	5.99581e-05	chr13	80012447	OpenSea
cg12615906	-0.278888	1.19308e-07	5.99581e-05	chr13	114280862	Shore	UPF3A;UPF3A;UPF3A;UPF3A;UPF3A;UPF3A;UPF3A;UPF3A;UPF3A;UPF3A;UPF3A;UPF3A;UPF3A;UPF3A;UPF3A;UPF3A;UPF3A;UPF3A;UPF3A;UPF3A;UPF3A;UPF3A;UPF3A;UPF3A;UPF3A	TSS1500;TSS1500;TSS1500;TSS1500;TSS1500;TSS1500;TSS1500;TSS1500;TSS1500;TSS1500;TSS1500;TSS1500;TSS1500;TSS1500;TSS1500;TSS1500;TSS1500;TSS1500;TSS1500;TSS1500;TSS1500;TSS1500;TSS1500;TSS1500;TSS1500
cg03466326	-0.40472	1.19506e-07	6.00223e-05	chr1	205301431	OpenSea
cg10881616	-0.342806	1.19641e-07	6.00542e-05	chr17	28746596	Shelf
cg21331070	-0.307567	1.20062e-07	6.02296e-05	chr16	28310208	OpenSea
cg16513400	-0.362831	1.20252e-07	6.02889e-05	chr17	28712788	Shore	PROCA1;PROCA1;PROCA1;PROCA1;PROCA1;PROCA1;PROCA1;PROCA1	TSS1500;TSS1500;TSS1500;TSS1500;TSS1500;TSS1500;TSS1500;TSS1500
cg06348484	-0.274929	1.20349e-07	6.0302e-05	chr3	183512062	OpenSea
cg20399401	-0.32134	1.20494e-07	6.03389e-05	chr15	52709803	OpenSea	FAM214A;FAM214A;FAM214A;FAM214A;FAM214A;FAM214A;FAM214A;FAM214A;FAM214A	5UTR;exon_1;5UTR;exon_1;5UTR;exon_1;5UTR;exon_1;exon_1
cg25520710	-0.347783	1.20875e-07	6.04934e-05	chr20	47352556	OpenSea	LOC101927377;ZMYND8	TSS200;TSS1500
cg21610125	-0.274139	1.21116e-07	6.05783e-05	chr20	51529549	OpenSea
cg16594403	-0.319127	1.21228e-07	6.05982e-05	chr8	130317714	OpenSea
cg16390380	-0.369738	1.21318e-07	6.06075e-05	chr17	3557846	OpenSea	TRPV3;TRPV3	TSS200;TSS200
cg00433177	-0.355672	1.21631e-07	6.07058e-05	chr10	3676858	OpenSea
cg00604994	-0.292277	1.21659e-07	6.07058e-05	chr5	78728506	OpenSea
cg10855489	-0.326556	1.22314e-07	6.09966e-05	chr6	158660547	OpenSea
cg20700506	-0.253967	1.22749e-07	6.11715e-05	chr15	81292609	OpenSea	IL16;IL16;IL16;IL16;IL16;IL16;IL16	exon_12;5UTR;exon_12;exon_13;exon_12;exon_12;exon_12
cg23865040	-0.295471	1.2286e-07	6.11715e-05	chr3	9125106	OpenSea
cg23737062	-0.401741	1.22994e-07	6.11715e-05	chr15	63602097	Shore	USP3-AS1;FBXL22;FBXL22;FBXL22;FBXL22	TSS1500;3UTR;exon_3;exon_2;3UTR
cg08542564	-0.194553	1.23003e-07	6.11715e-05	chr5	133935003	OpenSea
cg25818761	-0.270631	1.23027e-07	6.11715e-05	chr21	35228153	OpenSea
cg09966085	-0.336804	1.23383e-07	6.13076e-05	chr18	45008974	OpenSea
cg20928842	-0.30346	1.2345e-07	6.13076e-05	chr1	23889091	OpenSea
cg19880947	-0.373011	1.2363e-07	6.13076e-05	chr17	1606706	Island
cg25376651	-0.248398	1.23647e-07	6.13076e-05	chr13	31930998	OpenSea
cg01187914	-0.280791	1.23664e-07	6.13076e-05	chr1	109895032	OpenSea
cg27101620	-0.345798	1.23755e-07	6.13168e-05	chr2	12077000	OpenSea
cg24322380	-0.339581	1.24004e-07	6.13729e-05	chr16	74464047	OpenSea
cg18724135	-0.34957	1.24112e-07	6.13729e-05	chr7	140214160	OpenSea
cg24763966	-0.376998	1.24112e-07	6.13729e-05	chr14	22476112	OpenSea
cg17146596	-0.35551	1.24159e-07	6.13729e-05	chr1	155980627	Shore	ARHGEF2;ARHGEF2	TSS1500;TSS1500
cg19908114	-0.28806	1.24364e-07	6.14379e-05	chr7	22696707	OpenSea
cg04490045	-0.278343	1.24521e-07	6.14796e-05	chr15	88640399	OpenSea
cg17328407	-0.31252	1.24732e-07	6.15478e-05	chr5	157861513	Shelf
cg14834949	-0.22899	1.24872e-07	6.15808e-05	chr11	9745185	OpenSea
cg11241851	-0.330925	1.25078e-07	6.16464e-05	chr19	51711195	Shelf
cg25268526	-0.323561	1.25407e-07	6.17724e-05	chr16	17409029	OpenSea
cg02711637	-0.227658	1.25529e-07	6.17953e-05	chr10	80196475	OpenSea
cg07636338	-0.374899	1.256e-07	6.17953e-05	chr19	45710850	Shore	FBXO46;FBXO46;FBXO46;FBXO46;FBXO46;FBXO46;FBXO46;FBXO46	3UTR;exon_2;3UTR;exon_2;3UTR;exon_2;3UTR;exon_2
cg11380669	-0.405149	1.25703e-07	6.17991e-05	chr11	36569359	OpenSea
cg18906596	-0.29885	1.25755e-07	6.17991e-05	chr17	4248178	OpenSea
cg06883317	-0.256016	1.25827e-07	6.17991e-05	chr7	12257725	OpenSea
cg14245199	-0.301852	1.26289e-07	6.19899e-05	chr14	100073954	OpenSea
cg21656011	-0.332865	1.26901e-07	6.2254e-05	chr16	68284087	OpenSea
cg20611907	-0.388403	1.26988e-07	6.22604e-05	chr6	5665239	OpenSea	LOC101927950	exon_4
cg27618173	-0.30802	1.27976e-07	6.27082e-05	chr8	133057618	OpenSea	PTCSC1	exon_1
cg10461803	-0.393557	1.28092e-07	6.27288e-05	chr8	66513971	OpenSea
cg08799257	-0.322923	1.28257e-07	6.27732e-05	chr11	61091606	OpenSea
cg25488905	-0.344989	1.28414e-07	6.28138e-05	chr3	175121202	OpenSea
cg19620383	-0.306259	1.28613e-07	6.28746e-05	chr15	60568568	OpenSea
cg15832376	-0.356492	1.2913e-07	6.30906e-05	chr10	132452415	Shore
cg15674627	-0.354415	1.29252e-07	6.30932e-05	chr11	1488022	OpenSea	MOB2	TSS1500
cg13588301	-0.366537	1.29285e-07	6.30932e-05	chr16	24975917	OpenSea
cg26429850	-0.188007	1.29501e-07	6.31622e-05	chr16	4414426	Shore
cg02556649	-0.507258	1.30004e-07	6.3371e-05	chr11	1924334	Shore
cg12063018	-0.267038	1.30294e-07	6.3468e-05	chr14	92543086	OpenSea
cg11544537	-0.339114	1.30354e-07	6.3468e-05	chr10	48672512	OpenSea
cg25825266	-0.4266	1.30582e-07	6.35423e-05	chr5	113049490	OpenSea
cg02631420	-0.310861	1.30702e-07	6.35642e-05	chr2	31252901	OpenSea
cg19274194	-0.288316	1.3081e-07	6.35801e-05	chr14	22531840	OpenSea
cg08760589	-0.338045	1.32021e-07	6.40961e-05	chr1	25675960	OpenSea
cg19477712	-0.314478	1.32023e-07	6.40961e-05	chr14	50083115	OpenSea
cg22441948	-0.409173	1.32356e-07	6.42207e-05	chr5	126969895	OpenSea
cg19952521	-0.349724	1.32928e-07	6.44611e-05	chr14	100068152	OpenSea
cg07686837	-0.387964	1.33324e-07	6.45954e-05	chr2	68790523	OpenSea
cg12133736	-0.254017	1.33358e-07	6.45954e-05	chr12	113062361	OpenSea
cg05849013	-0.36739	1.33537e-07	6.46448e-05	chr16	12317282	OpenSea
cg22969959	-0.274948	1.33951e-07	6.48081e-05	chr17	76272480	OpenSea
cg14691556	-0.213557	1.34207e-07	6.48949e-05	chr20	47413219	OpenSea	LINC01754	TSS1500
cg22241838	-0.296209	1.34468e-07	6.49837e-05	chr11	60912534	Shore
cg21995800	-0.301948	1.35056e-07	6.52305e-05	chr1	111441754	OpenSea
cg07076751	-0.339515	1.3568e-07	6.54579e-05	chr6	30679762	OpenSea
cg05329317	-0.340533	1.35682e-07	6.54579e-05	chr16	30115274	OpenSea
cg19602539	-0.302213	1.36357e-07	6.57459e-05	chr12	116123918	OpenSea
cg16495530	-0.451778	1.36467e-07	6.57614e-05	chr11	122726319	OpenSea
cg10983484	-0.268738	1.3664e-07	6.58012e-05	chr15	51726565	OpenSea
cg03216669	-0.351921	1.36705e-07	6.58012e-05	chr2	100110514	OpenSea
cg20542597	-0.281366	1.36836e-07	6.58106e-05	chr15	67087771	OpenSea
cg12413156	-0.346242	1.36983e-07	6.58106e-05	chr20	63736904	Shore
cg19273102	-0.418684	1.3701e-07	6.58106e-05	chr14	22384670	OpenSea
cg16401465	-0.276856	1.37037e-07	6.58106e-05	chr10	62049411	OpenSea	ARID5B;ARID5B	5UTR;exon_1
cg21871091	-0.488728	1.37255e-07	6.58484e-05	chr21	36977637	Shelf
cg02870465	-0.305243	1.37277e-07	6.58484e-05	chr9	37187509	OpenSea
cg22577878	-0.321478	1.3735e-07	6.58484e-05	chr2	230203034	OpenSea
cg16567319	-0.290103	1.37812e-07	6.60323e-05	chr11	534558	Shore
cg03793846	-0.293581	1.38367e-07	6.62375e-05	chr5	141514480	Shore
cg02243700	-0.343193	1.38397e-07	6.62375e-05	chr19	38074001	OpenSea
cg26498670	-0.290889	1.38493e-07	6.62458e-05	chr2	231672592	OpenSea
cg02124046	-0.348207	1.38925e-07	6.6415e-05	chr1	232951486	Shore
cg06368200	-0.300267	1.39152e-07	6.64858e-05	chr5	54774838	OpenSea
cg18706247	-0.349305	1.39411e-07	6.65717e-05	chr13	46578172	OpenSea
cg03982376	-0.358059	1.40296e-07	6.69567e-05	chr6	149485523	OpenSea	ZC3H12D	TSS1500
cg21318228	-0.161022	1.40478e-07	6.70057e-05	chr16	27408301	OpenSea
cg07478776	-0.268081	1.40635e-07	6.70118e-05	chr4	184805901	Shelf	ACSL1;ACSL1;ACSL1;ACSL1;ACSL1;ACSL1;ACSL1	TSS1500;TSS1500;TSS1500;TSS1500;TSS1500;TSS1500;TSS1500
cg03309308	-0.293479	1.4065e-07	6.70118e-05	chr16	68491426	OpenSea
cg26301707	-0.25267	1.41194e-07	6.72328e-05	chr22	37225481	OpenSea	RAC2;RAC2	3UTR;exon_7
cg22021597	-0.211882	1.41297e-07	6.72441e-05	chr1	226653539	OpenSea
cg09662269	-0.321211	1.4138e-07	6.72458e-05	chr15	75095912	OpenSea
cg03860768	-0.281123	1.4146e-07	6.72458e-05	chr8	11494062	OpenSea	BLK;BLK	TSS1500;TSS1500
cg08165960	0.313941	1.41652e-07	6.72993e-05	chr15	101237595	OpenSea
cg25616056	-0.323016	1.4223e-07	6.75357e-05	chr1	24925672	Shelf
cg16965730	-0.351721	1.42503e-07	6.75963e-05	chr11	118887226	OpenSea
cg26243277	-0.27981	1.42518e-07	6.75963e-05	chr12	56766889	OpenSea
cg25989836	-0.366365	1.42988e-07	6.77655e-05	chr21	46504286	OpenSea
cg04257407	-0.374591	1.4308e-07	6.77655e-05	chr12	1555398	OpenSea
cg12067865	-0.302698	1.43134e-07	6.77655e-05	chr8	140169383	OpenSea
cg13086593	-0.328603	1.43331e-07	6.77655e-05	chr14	35416047	OpenSea
cg05288253	-0.327126	1.43379e-07	6.77655e-05	chr16	89485851	Shelf
cg05381256	-0.678604	1.43437e-07	6.77655e-05	chr21	34717643	OpenSea	CLIC6;CLIC6;CLIC6;CLIC6	exon_7;3UTR;exon_6;3UTR
cg22602715	-0.343923	1.435e-07	6.77655e-05	chr10	96276038	OpenSea
cg15296868	-0.251185	1.43517e-07	6.77655e-05	chr10	80203379	Shore
cg12304254	-0.191567	1.43776e-07	6.78498e-05	chr8	23221039	Shelf
cg22760608	-0.366942	1.44336e-07	6.80762e-05	chr17	59846780	OpenSea
cg07243762	-0.35382	1.44518e-07	6.81239e-05	chr12	124546198	Shelf
cg11293816	-0.184518	1.44798e-07	6.82177e-05	chr2	179096289	OpenSea
cg09146347	-0.286762	1.44926e-07	6.82243e-05	chr8	133153893	OpenSea
cg10353005	0.228478	1.44974e-07	6.82243e-05	chr6	159806231	OpenSea
cg10893268	-0.303697	1.45328e-07	6.8353e-05	chr1	93702892	OpenSea
cg02210077	-0.329688	1.46034e-07	6.85299e-05	chr18	36067866	Shore	RPRD1A;RPRD1A;RPRD1A;RPRD1A	TSS1500;TSS1500;TSS1500;TSS1500
cg09250976	-0.315543	1.46051e-07	6.85299e-05	chr17	39770749	OpenSea
cg11420364	-0.311901	1.46093e-07	6.85299e-05	chr8	38965356	OpenSea
cg03649016	-0.317198	1.46122e-07	6.85299e-05	chr5	151141879	OpenSea	ANXA6	TSS200
cg19954286	-0.35695	1.46188e-07	6.85299e-05	chr6	167122568	OpenSea	CCR6;CCR6	TSS1500;TSS200
cg13942103	-0.367291	1.46234e-07	6.85299e-05	chr1	110635207	OpenSea
cg15193853	-0.334165	1.46294e-07	6.85299e-05	chr10	70656742	OpenSea
cg15569640	-0.347535	1.46354e-07	6.85299e-05	chr6	143534973	Shore
cg20262076	-0.284966	1.46561e-07	6.85888e-05	chr15	38673218	OpenSea
cg14665412	-0.328772	1.46956e-07	6.87355e-05	chr10	11687913	OpenSea
cg26643650	-0.455698	1.47048e-07	6.87403e-05	chr6	53282272	OpenSea
cg01276000	-0.355757	1.47363e-07	6.88151e-05	chr1	120109297	OpenSea
cg03201697	-0.295426	1.47371e-07	6.88151e-05	chr6	36559552	OpenSea
cg24214164	-0.25767	1.47979e-07	6.9061e-05	chr1	25031679	OpenSea
cg25526001	-0.304957	1.48182e-07	6.91172e-05	chr10	84179695	OpenSea
cg27084944	-0.327903	1.48934e-07	6.94298e-05	chr16	4529279	OpenSea
cg17067489	-0.236217	1.49446e-07	6.96301e-05	chr11	128290445	OpenSea
cg12551957	-0.411561	1.50145e-07	6.99173e-05	chr7	5495375	Shore
cg13916556	-0.293971	1.50521e-07	7.00535e-05	chr5	132020421	OpenSea
cg19981970	-0.302166	1.50734e-07	7.01022e-05	chr14	101819939	OpenSea
cg23206644	-0.295556	1.50792e-07	7.01022e-05	chr4	26142256	OpenSea
cg09287933	-0.302002	1.51469e-07	7.03784e-05	chr6	33416696	Shore	CUTA;CUTA;CUTA;CUTA;CUTA	exon_6;exon_6;exon_6;exon_6;exon_5
cg25668626	-0.416671	1.51603e-07	7.04019e-05	chr12	112905798	OpenSea	OAS1;OAS1;OAS1;OAS1	TSS1500;TSS1500;TSS1500;TSS1500
cg11894057	-0.261195	1.51936e-07	7.05175e-05	chr1	203286715	OpenSea	LINC01353;LINC01353	TSS1500;TSS1500
cg09722212	-0.244467	1.52162e-07	7.05552e-05	chr2	37005453	OpenSea
cg17720880	-0.233883	1.52184e-07	7.05552e-05	chr6	44257814	Shore	SLC35B2;SLC35B2;SLC35B2;SLC35B2;SLC35B2;SLC35B2;SLC35B2;SLC35B2;SLC35B2;SLC35B2	5UTR;exon_1;TSS1500;TSS1500;TSS1500;TSS1500;TSS1500;TSS1500;TSS1500;TSS1500
cg04953120	-0.271949	1.52414e-07	7.05868e-05	chr3	169841532	OpenSea
cg04269510	-0.333643	1.5242e-07	7.05868e-05	chr6	167114056	OpenSea
cg27220401	-0.363586	1.52768e-07	7.0709e-05	chr12	47811663	Shore
cg22070396	-0.303612	1.52889e-07	7.07264e-05	chr17	3966979	Shelf
cg11807814	-0.238999	1.53042e-07	7.07586e-05	chr5	40578948	OpenSea
cg22995019	-0.330099	1.53808e-07	7.1053e-05	chr17	77492052	OpenSea
cg21254855	-0.437391	1.53848e-07	7.1053e-05	chr2	231701648	OpenSea
cg15823461	-0.377929	1.54005e-07	7.10868e-05	chr11	60932094	Shelf	TMEM132A;TMEM132A	exon_7;exon_7
cg02035751	-0.306791	1.54299e-07	7.11679e-05	chr1	206555771	Shore	RASSF5	TSS1500
cg03284132	-0.24388	1.54382e-07	7.11679e-05	chr20	50849185	OpenSea
cg04688889	-0.40175	1.54434e-07	7.11679e-05	chr12	57188189	Shelf
cg14328581	-0.392106	1.54628e-07	7.12183e-05	chr9	129989342	OpenSea
cg20063214	-0.349158	1.5519e-07	7.14386e-05	chr2	45905784	OpenSea
cg01138448	-0.234285	1.55291e-07	7.14459e-05	chr15	44736397	OpenSea	TRIM69;TRIM69;TRIM69;TRIM69;TRIM69	TSS200;TSS200;TSS200;TSS200;TSS200
cg17346017	-0.27119	1.55447e-07	7.14786e-05	chr5	40653532	OpenSea
cg25957435	-0.328998	1.55877e-07	7.16044e-05	chr21	45104522	Shelf
cg12653452	-0.3012	1.5589e-07	7.16044e-05	chr6	155116620	OpenSea
cg21788755	-0.331844	1.5719e-07	7.21418e-05	chr3	48466992	OpenSea	ATRIP;ATRIP;ATRIP;ATRIP;ATRIP;ATRIP;ATRIP;ATRIP;ATRIP-TREX1;TREX1;TREX1	exon_14;3UTR;exon_13;3UTR;exon_12;3UTR;exon_13;3UTR;exon_15;exon_2;exon_2
cg07218880	-0.216047	1.57231e-07	7.21418e-05	chr13	114280804	Shore	UPF3A;UPF3A;UPF3A;UPF3A;UPF3A;UPF3A;UPF3A;UPF3A;UPF3A;UPF3A;UPF3A;UPF3A;UPF3A;UPF3A;UPF3A;UPF3A;UPF3A;UPF3A;UPF3A;UPF3A;UPF3A;UPF3A;UPF3A;UPF3A;UPF3A	TSS1500;TSS1500;TSS1500;TSS1500;TSS1500;TSS1500;TSS1500;TSS1500;TSS1500;TSS1500;TSS1500;TSS1500;TSS1500;TSS1500;TSS1500;TSS1500;TSS1500;TSS1500;TSS1500;TSS1500;TSS1500;TSS1500;TSS1500;TSS1500;TSS1500
cg25957301	-0.262489	1.57432e-07	7.21947e-05	chr15	78841989	OpenSea
cg11381564	-0.330522	1.57554e-07	7.22114e-05	chr6	32840842	Shore	PSMB8;PSMB8;PSMB8;PSMB8	3UTR;exon_6;3UTR;exon_6
cg04683450	-0.246297	1.57833e-07	7.22649e-05	chr22	22910960	OpenSea
cg07711900	-0.315661	1.57842e-07	7.22649e-05	chr6	13379052	OpenSea
cg19265110	-0.257994	1.58101e-07	7.23441e-05	chr14	101774650	OpenSea
cg18552897	-0.283538	1.58186e-07	7.23441e-05	chr3	13084235	OpenSea
cg14042308	-0.313775	1.58414e-07	7.2409e-05	chr11	66336997	Shelf	RIN1;RIN1;RIN1	TSS1500;TSS1500;TSS1500
cg07164152	-0.309668	1.58543e-07	7.24288e-05	chr11	62922852	Shore	CHRM1	TSS1500
cg19051580	-0.308906	1.58754e-07	7.24467e-05	chr13	98664230	OpenSea
cg17717866	-0.245815	1.58773e-07	7.24467e-05	chr6	142913047	OpenSea
cg24873280	-0.378488	1.58923e-07	7.24467e-05	chr6	154330024	OpenSea	IPCEF1;IPCEF1	5UTR;exon_1
cg20794313	-0.320327	1.58926e-07	7.24467e-05	chr2	60353154	OpenSea
cg15617059	-0.320548	1.59524e-07	7.26801e-05	chr13	98523639	OpenSea
cg07856168	-0.429583	1.60023e-07	7.28681e-05	chr10	99938944	OpenSea
cg02371766	-0.291966	1.60457e-07	7.30263e-05	chr12	92445514	OpenSea
cg11149424	-0.415359	1.60672e-07	7.30846e-05	chr7	66679049	Shelf
cg08715148	-0.260176	1.6082e-07	7.30926e-05	chr6	113632637	OpenSea
cg10518739	-0.21463	1.60863e-07	7.30926e-05	chr8	100430969	OpenSea
cg24767651	-0.318843	1.62116e-07	7.36225e-05	chr19	1664230	OpenSea
cg27510885	-0.35764	1.62292e-07	7.36346e-05	chr2	101090230	OpenSea	TBC1D8	exon_2
cg02146167	-0.271637	1.62333e-07	7.36346e-05	chr1	235079815	OpenSea
cg22949006	-0.287652	1.62424e-07	7.36346e-05	chr17	75320486	OpenSea	GRB2;GRB2	exon_6;exon_5
cg12482109	-0.324929	1.62496e-07	7.36346e-05	chr8	42292790	OpenSea
cg05892486	-0.33016	1.62579e-07	7.36346e-05	chr7	44150329	Shelf
cg16269641	-0.256471	1.63075e-07	7.38171e-05	chr11	44943827	OpenSea
cg02075791	-0.540545	1.63157e-07	7.38171e-05	chr10	91414741	Shelf
cg10222255	-0.208191	1.63403e-07	7.38889e-05	chr19	44960786	OpenSea
cg06746816	0.161438	1.643e-07	7.42187e-05	chr4	80017007	OpenSea
cg02835462	-0.24825	1.64309e-07	7.42187e-05	chr1	45925895	OpenSea
cg15709405	-0.274744	1.64792e-07	7.43973e-05	chr10	124095251	Shore
cg14165142	-0.264598	1.65768e-07	7.47978e-05	chr20	3798008	Shore
cg20563072	-0.378057	1.66263e-07	7.4981e-05	chr11	48009166	OpenSea
cg21707219	-0.404337	1.66734e-07	7.51198e-05	chr16	72013196	OpenSea
cg17068863	-0.359093	1.66749e-07	7.51198e-05	chr11	128468438	OpenSea
cg08657729	-0.335551	1.66886e-07	7.51417e-05	chr22	35750020	OpenSea
cg00177058	-0.263978	1.67106e-07	7.52007e-05	chr16	27453567	OpenSea	IL21R-AS1	TSS200
cg16835833	-0.412203	1.67285e-07	7.52375e-05	chr5	17269271	OpenSea
cg12606401	-0.330079	1.67366e-07	7.52375e-05	chr2	204011324	OpenSea
cg13113654	-0.373522	1.68022e-07	7.54919e-05	chr8	128150739	OpenSea
cg00945108	-0.49115	1.68305e-07	7.55788e-05	chr1	12746079	OpenSea	CFAP107;CFAP107	TSS200;TSS200
cg11851174	-0.298623	1.68449e-07	7.56033e-05	chr17	17809295	Shore
cg17020230	-0.26276	1.69025e-07	7.58216e-05	chr11	123481134	OpenSea
cg02026773	-0.451782	1.70144e-07	7.62635e-05	chr6	111724469	OpenSea
cg07646869	-0.269197	1.70274e-07	7.62635e-05	chr5	6660106	OpenSea
cg22661400	-0.418637	1.70281e-07	7.62635e-05	chr17	49716164	OpenSea
cg23006863	-0.263301	1.70408e-07	7.62798e-05	chr17	78177340	OpenSea
cg00521221	-0.361056	1.70714e-07	7.63759e-05	chr8	127307416	OpenSea
cg13724812	-0.297999	1.72455e-07	7.71143e-05	chr3	30648343	OpenSea
cg11071523	-0.219513	1.7276e-07	7.72098e-05	chr17	16988025	OpenSea	LINC02090	TSS1500
cg14120571	-0.3028	1.73017e-07	7.72834e-05	chr15	90184131	Shore	SEMA4B;SEMA4B;SEMA4B;SEMA4B	TSS1500;TSS1500;TSS1500;TSS1500
cg12483843	-0.240735	1.73495e-07	7.74049e-05	chr10	59907329	Shore	CCDC6	TSS1500
cg02874624	-0.304015	1.73548e-07	7.74049e-05	chr2	60447175	OpenSea
cg04185438	-0.323443	1.73564e-07	7.74049e-05	chr10	112202817	OpenSea
cg09208449	-0.397289	1.74147e-07	7.76239e-05	chr6	15908157	OpenSea
cg14153689	-0.365122	1.74257e-07	7.76321e-05	chr4	10730779	OpenSea
cg25288165	-0.298416	1.75308e-07	7.80588e-05	chr20	43681745	OpenSea
cg01757753	-0.334173	1.76155e-07	7.83946e-05	chr1	193396397	OpenSea
cg11009960	-0.368547	1.76253e-07	7.83968e-05	chr7	50327660	OpenSea	IKZF1;IKZF1;IKZF1;IKZF1;IKZF1;IKZF1;IKZF1;IKZF1;IKZF1;IKZF1;IKZF1;IKZF1;IKZF1;IKZF1;IKZF1;IKZF1;IKZF1	exon_3;exon_2;exon_2;exon_2;exon_2;exon_3;exon_3;exon_3;exon_2;exon_2;exon_2;exon_2;exon_2;exon_3;exon_3;exon_3;exon_3
cg08753560	-0.301374	1.7685e-07	7.86004e-05	chr7	35575917	OpenSea
cg04669022	-0.364958	1.7694e-07	7.86004e-05	chr6	4789423	OpenSea
cg20050590	-0.320732	1.7699e-07	7.86004e-05	chr14	105063109	OpenSea
cg01005506	-0.255213	1.77471e-07	7.87728e-05	chr10	62806008	Island	ADO;ADO	exon_1;3UTR
cg16295342	-0.382567	1.78102e-07	7.9011e-05	chr3	56789008	OpenSea
cg20753201	-0.317914	1.78239e-07	7.90303e-05	chr10	102002314	OpenSea
cg18276249	-0.317484	1.78346e-07	7.90362e-05	chr15	63627121	OpenSea
cg18696237	-0.28566	1.78443e-07	7.90378e-05	chr22	39095970	OpenSea	APOBEC3H;APOBEC3H;APOBEC3H;APOBEC3H	TSS1500;TSS1500;TSS1500;TSS1500
cg23322868	-0.278992	1.79349e-07	7.93975e-05	chr9	21993973	Shore	CDKN2B-AS1;CDKN2B-AS1;CDKN2B-AS1;CDKN2B-AS1;CDKN2B-AS1;CDKN2B-AS1;CDKN2B-AS1;CDKN2B-AS1;CDKN2B-AS1;CDKN2B-AS1;CDKN2B-AS1;CDKN2B-AS1;CDKN2B-AS1;CDKN2B-AS1	TSS1500;TSS1500;TSS1500;TSS1500;TSS1500;TSS1500;TSS1500;TSS1500;TSS1500;TSS1500;TSS1500;TSS1500;TSS1500;TSS1500
cg06100210	-0.302044	1.79703e-07	7.95124e-05	chr9	124254587	Shelf
cg00383136	-0.338252	1.79899e-07	7.95174e-05	chr6	32442470	OpenSea	HLA-DRA	exon_2
cg25030266	-0.274832	1.79903e-07	7.95174e-05	chr10	104317983	Shore
cg12302985	-0.266253	1.80022e-07	7.95286e-05	chr8	23050034	OpenSea
cg00623141	-0.223702	1.80196e-07	7.9536e-05	chr1	39086678	OpenSea
cg01837443	-0.339227	1.80296e-07	7.9536e-05	chr1	203346706	OpenSea
cg04049051	-0.403062	1.80322e-07	7.9536e-05	chr2	205700678	OpenSea
cg12732077	-0.332901	1.80706e-07	7.96398e-05	chr1	150836659	OpenSea
cg06353167	-0.4101	1.80746e-07	7.96398e-05	chr11	2393789	Shelf
cg11443341	-0.295175	1.81064e-07	7.97383e-05	chr7	99381271	OpenSea
cg15188217	-0.242597	1.81582e-07	7.99108e-05	chr6	106141843	OpenSea
cg10667810	-0.179113	1.81707e-07	7.99108e-05	chr19	36214020	Shore	ZNF146;ZNF146;ZNF146;ZNF565	TSS1500;TSS1500;TSS1500;TSS1500
cg01868869	-0.332174	1.8174e-07	7.99108e-05	chr14	50400017	Shelf
cg17674911	-0.365007	1.81891e-07	7.99357e-05	chr20	58712625	OpenSea
cg13106996	-0.279998	1.8213e-07	7.99945e-05	chr8	127566011	OpenSea
cg07307153	-0.320985	1.82215e-07	7.99945e-05	chr12	123456501	Shore
cg23219954	-0.408846	1.82513e-07	8.00479e-05	chr18	8621122	OpenSea
cg18140642	-0.296412	1.82526e-07	8.00479e-05	chr1	235931505	OpenSea
cg16146253	-0.359331	1.84168e-07	8.0726e-05	chr6	25597706	OpenSea
cg04922949	-0.300172	1.84266e-07	8.07273e-05	chr19	2216111	Shore
cg27567284	-0.454503	1.84889e-07	8.09332e-05	chr17	67813432	OpenSea
cg00806211	-0.287773	1.84967e-07	8.09332e-05	chr6	118280296	OpenSea
cg10177287	-0.304159	1.85024e-07	8.09332e-05	chr11	60454699	OpenSea	MS4A1;MS4A1;MS4A1	TSS1500;TSS1500;TSS1500
cg17609020	-0.267837	1.85157e-07	8.09495e-05	chr12	51357803	OpenSea
cg00963675	-0.345501	1.85539e-07	8.10743e-05	chr10	62812821	Shore	EGR2;EGR2;EGR2;EGR2;EGR2;EGR2;EGR2;EGR2;EGR2;EGR2	3UTR;exon_2;3UTR;exon_3;3UTR;exon_4;3UTR;exon_3;3UTR;exon_3
cg21427932	-0.272165	1.8591e-07	8.11945e-05	chr3	39281868	OpenSea	CX3CR1;CX3CR1;CX3CR1	TSS1500;TSS1500;TSS200
cg14936008	-0.287896	1.86175e-07	8.12678e-05	chr14	106851799	OpenSea	MIR5195	TSS1500
cg12430627	-0.433124	1.86423e-07	8.13343e-05	chr17	78173268	OpenSea
cg15244436	-0.383768	1.86586e-07	8.13631e-05	chr11	940272	Shelf
cg22376872	-0.292902	1.86711e-07	8.13757e-05	chr14	92668762	OpenSea
cg24515883	-0.300528	1.87233e-07	8.15531e-05	chr2	18312942	OpenSea
cg15215531	-0.346586	1.87429e-07	8.15531e-05	chr10	72245338	OpenSea
cg24424889	-0.322523	1.87473e-07	8.15531e-05	chr22	39098170	OpenSea
cg17924795	-0.566162	1.87516e-07	8.15531e-05	chr1	153190656	OpenSea	LOC101928009	exon_3
cg18633711	-0.335529	1.87601e-07	8.15531e-05	chr6	37155495	OpenSea
cg24654664	-0.34166	1.88771e-07	8.20058e-05	chr7	50364982	OpenSea
cg07613362	-0.367611	1.88916e-07	8.20058e-05	chr19	16351365	OpenSea
cg02091031	-0.349728	1.88934e-07	8.20058e-05	chr4	6591343	OpenSea
cg16283731	-0.309886	1.8942e-07	8.21745e-05	chr16	11386637	OpenSea
cg21184859	0.271809	1.89569e-07	8.21966e-05	chr12	27970121	Island	PTHLH;PTHLH;PTHLH;PTHLH;PTHLH;PTHLH	5UTR;exon_2;5UTR;exon_3;TSS200;TSS200
cg06577400	-0.34171	1.89706e-07	8.2214e-05	chr5	56639139	OpenSea
cg23555872	-0.202563	1.90039e-07	8.23161e-05	chr18	51153753	OpenSea
cg24256129	-0.229642	1.9043e-07	8.24432e-05	chr19	18089656	OpenSea
cg09470643	-0.327836	1.90637e-07	8.24904e-05	chr1	11783756	OpenSea
cg22628240	-0.457805	1.91252e-07	8.26935e-05	chr1	234972090	OpenSea
cg07232256	-0.347521	1.91454e-07	8.26935e-05	chr4	152552539	OpenSea
cg21362426	-0.322237	1.91456e-07	8.26935e-05	chr16	30115347	OpenSea
cg22021420	-0.306017	1.91499e-07	8.26935e-05	chr1	156836336	OpenSea
cg08760518	-0.290874	1.92094e-07	8.2908e-05	chr5	157267282	Shore
cg07549118	-0.262709	1.9227e-07	8.29416e-05	chr5	317214	Shelf
cg19020299	-0.207588	1.92439e-07	8.29721e-05	chr12	6427093	OpenSea
cg09485437	-0.324108	1.92674e-07	8.3031e-05	chr3	187975708	OpenSea
cg22602443	-0.337889	1.92802e-07	8.30436e-05	chr17	45387108	OpenSea
cg14249987	-0.287484	1.93028e-07	8.30987e-05	chr9	125649793	OpenSea
cg14885883	-0.281354	1.93259e-07	8.31557e-05	chr10	32944193	OpenSea
cg10808914	-0.301599	1.93423e-07	8.31822e-05	chr7	6621309	Shore	ZNF853;ZNF853	exon_3;exon_3
cg10343719	-0.301429	1.93563e-07	8.31822e-05	chr8	11545724	OpenSea
cg12936255	-0.421271	1.93616e-07	8.31822e-05	chr3	186996640	OpenSea
cg11143475	-0.311158	1.93748e-07	8.31966e-05	chr2	65027785	OpenSea
cg14820316	-0.271668	1.93915e-07	8.32258e-05	chr10	26449060	OpenSea
cg01156293	-0.319484	1.9424e-07	8.33229e-05	chr6	42772049	OpenSea
cg10654162	-0.272227	1.94345e-07	8.33256e-05	chr7	7201611	OpenSea
cg01595555	-0.273861	1.94577e-07	8.33826e-05	chr1	40400476	OpenSea
cg26821362	-0.304352	1.95013e-07	8.35272e-05	chr6	52595466	OpenSea
cg01754642	-0.327452	1.95143e-07	8.35346e-05	chr3	39108753	Shore	GORASP1;GORASP1;GORASP1;GORASP1;GORASP1	TSS1500;TSS1500;TSS1500;TSS1500;TSS1500
cg21446918	-0.362233	1.95228e-07	8.35346e-05	chr16	46922667	OpenSea
cg09214668	-0.342927	1.95541e-07	8.36258e-05	chr17	82861277	Island
cg26643681	-0.386181	1.95978e-07	8.37703e-05	chr1	23629578	OpenSea
cg06284954	-0.294858	1.96627e-07	8.40053e-05	chr4	13600875	OpenSea	BOD1L1	exon_10
cg15295948	-0.363228	1.97594e-07	8.43743e-05	chr2	65026947	OpenSea
cg06871578	-0.308036	1.97772e-07	8.43743e-05	chr1	111601217	OpenSea
cg10551409	-0.260619	1.97791e-07	8.43743e-05	chr15	84603705	Shelf
cg26482626	-0.29773	1.98169e-07	8.44928e-05	chr7	151815612	OpenSea	PRKAG2	TSS1500
cg22601341	-0.242446	1.9842e-07	8.45571e-05	chr17	45313516	Shelf
cg10258591	-0.343429	1.98704e-07	8.46356e-05	chr8	19849023	OpenSea
cg01860767	-0.280727	1.99031e-07	8.47321e-05	chr1	205274642	OpenSea
cg20763765	-0.285422	1.9923e-07	8.47741e-05	chr14	100140262	Shelf
cg10212985	-0.25869	1.99966e-07	8.50442e-05	chr3	143751889	OpenSea
cg01835527	-0.403633	2.00785e-07	8.53496e-05	chr5	148834888	OpenSea
cg23045459	-0.358059	2.0143e-07	8.55804e-05	chr1	199510706	OpenSea
cg25537618	-0.366325	2.01985e-07	8.57465e-05	chr20	62299840	Shelf
cg14514981	-0.382187	2.02024e-07	8.57465e-05	chr9	137760480	OpenSea
cg19637634	-0.377286	2.02331e-07	8.58092e-05	chr15	36905565	OpenSea
cg12377473	-0.288991	2.02453e-07	8.58092e-05	chr11	128624902	OpenSea
cg23654793	-0.254371	2.02573e-07	8.58092e-05	chr19	16117741	OpenSea
cg14250032	-0.238052	2.02578e-07	8.58092e-05	chr3	196186930	OpenSea
cg18122958	-0.408526	2.02952e-07	8.59244e-05	chr9	95820885	OpenSea
cg10161121	-0.352788	2.03465e-07	8.60984e-05	chr1	172658880	OpenSea	FASLG;FASLG	TSS1500;TSS1500
cg05484458	-0.286845	2.04167e-07	8.63137e-05	chr12	6840096	OpenSea	GNB3;GNB3	TSS1500;TSS1500
cg12435538	-0.240301	2.04181e-07	8.63137e-05	chr14	22485879	OpenSea
cg01867764	-0.324803	2.04281e-07	8.63137e-05	chr14	22517488	OpenSea
cg17062546	-0.274369	2.04596e-07	8.64034e-05	chr8	55891756	OpenSea
[truncated: 15,474 more rows]

## Sheet: 34_Sig_Tumor_Burden_Adj_B_Index
CpGs FDR-significant differentially methylated with tumor burden metric, adjusting for B-Index, Age and Sex. FDR<0.05 included.
CpG	logFC	P.Value	adj.P.Val	chr	pos	Relation_to_Island	UCSC_RefGene_Name	UCSC_RefGene_Group
cg17071868	-0.488829	1.2013e-13	8.29827e-08	chr6	33079279	Shore
cg13689667	-0.416961	2.88994e-13	8.29827e-08	chr7	25968228	OpenSea
cg22229948	-0.51438	2.95038e-13	8.29827e-08	chr3	48017300	OpenSea	MAP4;MAP4;MAP4;MAP4;MAP4;MAP4;MAP4;MAP4;MAP4;MAP4;MAP4;MAP4;MAP4;MAP4;MAP4;MAP4	TSS1500;TSS1500;TSS1500;TSS1500;TSS1500;TSS1500;TSS1500;TSS1500;TSS1500;TSS1500;TSS1500;TSS1500;TSS1500;TSS1500;TSS1500;TSS1500
cg24897408	-0.446164	4.19151e-13	8.84181e-08	chr18	35410736	OpenSea
cg15256491	-0.579187	6.92086e-13	9.8782e-08	chr7	4689979	OpenSea
cg01717524	-0.622909	7.02423e-13	9.8782e-08	chr1	119662257	OpenSea
cg06943988	-0.424721	1.01234e-12	1.22028e-07	chr1	110631837	OpenSea	KCNA2	TSS1500
cg16968897	-0.442502	1.51992e-12	1.57541e-07	chr2	222423494	Shore	SGPP2;SGPP2;SGPP2	TSS1500;TSS1500;TSS1500
cg00808869	-0.424198	1.72189e-12	1.57541e-07	chr9	112783814	OpenSea
cg12525810	-0.361631	2.02779e-12	1.57541e-07	chr8	47878557	OpenSea
cg11417426	-0.692839	2.08054e-12	1.57541e-07	chr19	11577823	Shore	ACP5	TSS200
cg11005400	-0.466933	2.2405e-12	1.57541e-07	chr3	191295789	OpenSea
cg19120513	-0.394522	2.96918e-12	1.86206e-07	chr11	102318572	Shore
cg09959515	-0.464476	3.08953e-12	1.86206e-07	chr6	110590378	OpenSea
cg09689741	-0.337363	3.80568e-12	1.89486e-07	chr16	69692665	OpenSea	NFAT5;NFAT5;NFAT5;NFAT5;NFAT5;NFAT5;NFAT5	exon_13;exon_12;exon_12;exon_13;exon_14;exon_13;exon_13
cg01746550	-0.472741	4.26018e-12	1.89486e-07	chr2	60316656	OpenSea
cg01860774	-0.500372	4.27324e-12	1.89486e-07	chr14	64502656	Shore	ZBTB25;ZBTB25;ZBTB25;ZBTB25	5UTR;exon_3;5UTR;exon_3
cg20488123	-0.454346	4.50075e-12	1.89486e-07	chr6	20688830	OpenSea
cg25727023	-0.461918	4.53225e-12	1.89486e-07	chr21	25567641	OpenSea
cg01965027	-0.439317	4.59583e-12	1.89486e-07	chr11	14312836	OpenSea
cg04213684	-0.454005	4.71591e-12	1.89486e-07	chr2	224958164	OpenSea
cg02686809	-0.409083	5.3087e-12	1.9498e-07	chr8	100907563	OpenSea
cg19653221	-0.546142	5.3148e-12	1.9498e-07	chr11	82997546	OpenSea
cg20055861	-0.44039	6.08711e-12	2.03554e-07	chr15	67762955	OpenSea
cg03302822	-0.402789	6.25931e-12	2.03554e-07	chr10	98168310	OpenSea
cg24054898	-0.471495	6.27223e-12	2.03554e-07	chr3	149004081	OpenSea
cg08870112	0.743438	7.85587e-12	2.45505e-07	chr5	170861926	Island	RANBP17	TSS200
cg05694908	-0.426689	9.3081e-12	2.70675e-07	chr13	27113576	OpenSea
cg20385395	-0.384066	9.76599e-12	2.70675e-07	chr5	139277341	Shelf	SNORA74A	TSS1500
cg21764632	-0.410181	1.0145e-11	2.70675e-07	chr7	5230922	Shelf	WIPI2;WIPI2;WIPI2;WIPI2;WIPI2;WIPI2	exon_13;exon_12;exon_10;exon_13;exon_13;exon_12
cg23671795	-0.363866	1.02225e-11	2.70675e-07	chr14	65336383	OpenSea	MIR4708	TSS1500
cg17406943	-0.430754	1.02652e-11	2.70675e-07	chr7	69898488	OpenSea
cg23341890	-0.61179	1.14413e-11	2.89242e-07	chr18	23330706	OpenSea
cg18079617	-0.42634	1.19481e-11	2.89242e-07	chr12	110165687	OpenSea
cg13349503	-0.440165	1.19977e-11	2.89242e-07	chr1	81325685	OpenSea
cg21594685	-0.450811	1.27491e-11	2.98819e-07	chr2	171510137	OpenSea
cg03151645	-0.48697	1.34463e-11	3.06641e-07	chr2	101900660	OpenSea
cg24173387	-0.459624	1.46781e-11	3.25924e-07	chr22	24292149	OpenSea
cg08615553	-0.356999	1.53606e-11	3.32333e-07	chr6	15612709	OpenSea
cg08753999	-0.504821	1.73363e-11	3.65701e-07	chr1	206662849	OpenSea
cg26019523	-0.450353	1.84616e-11	3.79942e-07	chr4	184818490	OpenSea
cg03089056	-0.349456	2.22794e-11	4.47595e-07	chr6	138818762	OpenSea
cg09950449	-0.387356	2.3255e-11	4.56328e-07	chr14	62081154	OpenSea	SYT16;SYT16;SYT16;SYT16;SYT16;SYT16;SYT16;SYT16;SYT16;SYT16	exon_5;exon_5;exon_4;exon_6;exon_5;exon_6;exon_7;exon_6;exon_6;exon_6
cg01190071	-0.479237	2.46189e-11	4.72113e-07	chr4	113639679	OpenSea
cg00601368	-0.412469	2.57786e-11	4.83366e-07	chr7	149620990	Shelf
cg09035609	-0.474481	2.9157e-11	5.34829e-07	chr11	9855983	OpenSea
cg06694446	-0.471017	3.06899e-11	5.3577e-07	chr3	191330964	Shore	UTS2B	TSS1500
cg24638257	-0.370645	3.08399e-11	5.3577e-07	chr14	22383988	OpenSea
cg08273635	-0.379733	3.23004e-11	5.3577e-07	chr15	74798741	OpenSea
cg10032269	-0.417187	3.23857e-11	5.3577e-07	chr14	62081051	OpenSea	SYT16;SYT16;SYT16;SYT16;SYT16;SYT16;SYT16;SYT16;SYT16;SYT16	exon_5;exon_5;exon_4;exon_6;exon_5;exon_6;exon_7;exon_6;exon_6;exon_6
cg18627139	-0.433365	3.30809e-11	5.3577e-07	chr14	62081315	OpenSea
cg17885415	-0.42763	3.35536e-11	5.3577e-07	chr7	43622193	OpenSea
cg18485831	-0.440056	3.3653e-11	5.3577e-07	chr15	59413081	OpenSea
cg12867664	-0.440666	3.95535e-11	6.18047e-07	chr8	95143641	OpenSea
cg20270835	-0.531753	4.18643e-11	6.42261e-07	chr2	60977366	OpenSea
cg10311950	-0.426743	4.38774e-11	6.61125e-07	chr6	156752876	OpenSea
cg11306217	-0.366444	4.47826e-11	6.62925e-07	chr3	114307402	OpenSea
cg23655517	-0.51316	4.70132e-11	6.64146e-07	chr18	63292619	OpenSea
cg06738507	-0.461673	4.7032e-11	6.64146e-07	chr22	24433085	OpenSea
cg10307082	-0.499449	4.73169e-11	6.64146e-07	chr6	156250806	OpenSea
cg04116507	-0.395299	4.85483e-11	6.64146e-07	chr11	78323770	OpenSea
cg12086840	-0.693312	4.88006e-11	6.64146e-07	chr20	43681106	OpenSea
cg17444327	-0.409991	5.43004e-11	7.16329e-07	chr12	31662294	Shelf
cg23812282	-0.407501	5.43328e-11	7.16329e-07	chr12	25187153	OpenSea
cg05891759	-0.417067	5.66901e-11	7.35909e-07	chr3	121992876	Shore
cg05251678	-0.387291	5.86555e-11	7.44468e-07	chr12	47313171	OpenSea
cg17467243	-0.488852	5.98252e-11	7.44468e-07	chr8	30556402	OpenSea
cg18536500	-0.521644	5.99964e-11	7.44468e-07	chr9	125647556	OpenSea
cg12890080	-0.448067	6.47676e-11	7.92026e-07	chr12	91007911	OpenSea
cg01078772	-0.424266	6.63678e-11	7.94331e-07	chr20	32332683	OpenSea	KIF3B;KIF3B	exon_9;3UTR
cg10416668	-0.331695	6.68389e-11	7.94331e-07	chr16	27426409	OpenSea	IL21R	TSS1500
cg14557522	-0.435377	6.97668e-11	8.05289e-07	chr11	66618857	Shore
cg24649967	-0.452514	7.05122e-11	8.05289e-07	chr11	82997555	OpenSea
cg09820351	-0.39233	7.06241e-11	8.05289e-07	chr6	90425480	OpenSea
cg00733115	-0.302386	7.21348e-11	8.0936e-07	chr6	37137630	OpenSea
cg22906796	-0.399361	7.34298e-11	8.0936e-07	chr14	70184106	Shelf
cg06650250	-0.397496	7.38588e-11	8.0936e-07	chr13	46622923	OpenSea
cg22953519	-0.515567	7.50681e-11	8.12066e-07	chr11	83055020	OpenSea
cg27520924	-0.440737	7.707e-11	8.16183e-07	chr3	152127267	OpenSea
cg06094002	-0.320405	7.85112e-11	8.16183e-07	chr5	124524962	OpenSea
cg09996019	-0.394216	7.87055e-11	8.16183e-07	chr2	70069257	OpenSea
cg16711522	-0.285465	8.02346e-11	8.16183e-07	chr15	52466080	OpenSea
cg10270798	-0.420585	8.02852e-11	8.16183e-07	chr10	14556239	OpenSea	FAM107B	TSS200
cg16148346	-0.49021	8.39609e-11	8.4339e-07	chr11	59059002	Shelf	LOC283194	TSS1500
cg04487638	-0.35794	8.51907e-11	8.45675e-07	chr5	96870982	OpenSea
cg00464927	-0.74818	8.69669e-11	8.53269e-07	chr11	68371653	OpenSea
cg14178364	-0.490439	9.06816e-11	8.79489e-07	chr9	37529131	OpenSea	FBXO10	exon_5
cg16444826	-0.473824	9.42112e-11	9.03337e-07	chr2	30218378	OpenSea
cg03638822	-0.325863	9.5306e-11	9.03567e-07	chr2	149093184	OpenSea
cg08947790	-0.454657	9.79107e-11	9.17948e-07	chr1	17550956	OpenSea
cg14197113	-0.365309	1.01619e-10	9.40106e-07	chr4	173802016	OpenSea
cg04716201	-0.443645	1.03857e-10	9.40106e-07	chr5	159782360	OpenSea
cg12263716	-0.355159	1.04438e-10	9.40106e-07	chr15	81316278	OpenSea
cg00505318	-0.387318	1.04731e-10	9.40106e-07	chr3	69081767	Shore	UBA3;UBA3;UBA3	TSS1500;TSS1500;TSS1500
cg07164152	-0.389971	1.06812e-10	9.48695e-07	chr11	62922852	Shore	CHRM1	TSS1500
cg03700780	-0.411526	1.09209e-10	9.59881e-07	chr14	75539629	OpenSea
cg25920814	-0.41689	1.13073e-10	9.7484e-07	chr20	44581498	OpenSea	PKIG	TSS1500
cg01070948	-0.422963	1.1351e-10	9.7484e-07	chr14	53614109	OpenSea
cg11193641	-0.470057	1.14377e-10	9.7484e-07	chr7	70764237	OpenSea
cg11592804	-0.350501	1.15595e-10	9.7537e-07	chr7	114931735	OpenSea
cg18234857	-0.418021	1.16757e-10	9.75421e-07	chr3	105837199	OpenSea
cg19715463	-0.455677	1.19409e-10	9.87798e-07	chr14	75539988	OpenSea
cg01865255	-0.43094	1.28948e-10	1.05635e-06	chr1	205595570	Shelf
cg06008511	-0.413001	1.32765e-10	1.06688e-06	chr15	90184654	Island	SEMA4B;SEMA4B;SEMA4B;SEMA4B	TSS1500;TSS1500;TSS1500;TSS1500
cg01601926	-0.564584	1.33908e-10	1.06688e-06	chr16	8892451	OpenSea	USP7;USP7;USP7;USP7;USP7;USP7;USP7;USP7;USP7	3UTR;exon_31;3UTR;exon_32;3UTR;exon_31;3UTR;exon_31;exon_31
cg17479280	-0.534873	1.34479e-10	1.06688e-06	chr1	156496296	Shelf
cg05677428	-0.350825	1.35291e-10	1.06688e-06	chr12	39373230	OpenSea
cg19989287	-0.391132	1.37866e-10	1.06789e-06	chr10	96677681	OpenSea
cg01485693	-0.389075	1.3917e-10	1.06789e-06	chr7	44274237	OpenSea
cg15384319	-0.468929	1.39216e-10	1.06789e-06	chr14	23093858	Shore
cg18146927	-0.437478	1.45438e-10	1.10557e-06	chr1	200866760	OpenSea
cg08781403	-0.348133	1.51821e-10	1.13037e-06	chr8	66522633	OpenSea
cg14249834	-0.347579	1.52428e-10	1.13037e-06	chr9	125631690	OpenSea
cg17402332	-0.35861	1.53751e-10	1.13037e-06	chr7	37784052	OpenSea
cg01500760	-0.454009	1.54059e-10	1.13037e-06	chr10	14588460	OpenSea
cg27457191	-0.402802	1.55599e-10	1.13182e-06	chr7	77800449	Shore
cg19786983	-0.436298	1.58236e-10	1.14117e-06	chr15	87793420	OpenSea
cg21301614	-0.457482	1.64102e-10	1.17344e-06	chr2	18209992	OpenSea
cg24086101	-0.440644	1.6714e-10	1.18512e-06	chr19	9809025	OpenSea
cg07160788	-0.411423	1.71026e-10	1.19552e-06	chr14	32572820	OpenSea
cg27583604	-0.527538	1.7144e-10	1.19552e-06	chr1	44801673	Shore	PLK3	exon_4
cg13400720	-0.495792	1.77274e-10	1.20178e-06	chr6	16413624	OpenSea
cg14829190	-0.391174	1.77359e-10	1.20178e-06	chr18	13893807	OpenSea
cg06099459	-0.442896	1.776e-10	1.20178e-06	chr12	24997596	OpenSea	IRAG2;IRAG2;LINC02909	5UTR;exon_1;TSS200
cg15117088	-0.476682	1.78035e-10	1.20178e-06	chr10	62000113	OpenSea	ARID5B	exon_4
cg02637584	-0.365077	1.82107e-10	1.21951e-06	chr12	89858105	OpenSea
cg16789764	-0.359093	1.83909e-10	1.22188e-06	chr14	88599869	OpenSea
cg03832206	-0.414818	1.89868e-10	1.25162e-06	chr3	101997100	OpenSea	LINC02085	exon_4
cg06674986	-0.423701	1.93543e-10	1.26595e-06	chr7	89622031	OpenSea
cg12000848	-0.367289	1.98147e-10	1.2861e-06	chr17	75272571	Shore	MIF4GD-DT;MIF4GD;MIF4GD;MIF4GD;MIF4GD;MIF4GD;MIF4GD;MIF4GD;MIF4GD	exon_1;TSS1500;TSS1500;TSS1500;TSS1500;TSS1500;TSS1500;TSS1500;TSS1500
cg27051683	-0.63813	1.99995e-10	1.28818e-06	chr2	241859917	Shelf	PDCD1	TSS1500
cg17816219	-0.401476	2.04403e-10	1.3066e-06	chr6	90079106	OpenSea
cg22489204	-0.444856	2.08921e-10	1.32544e-06	chr1	226119189	Shelf
cg05005082	-0.394756	2.13134e-10	1.34208e-06	chr2	24576858	OpenSea
cg20928802	-0.333504	2.15e-10	1.3438e-06	chr2	31253110	OpenSea
cg01135588	-0.395485	2.16609e-10	1.34391e-06	chr1	212267641	OpenSea
cg26023027	-0.471392	2.18967e-10	1.34862e-06	chr14	68491899	OpenSea
cg16375691	-0.348609	2.23747e-10	1.36807e-06	chr17	16287081	OpenSea
cg04624693	-0.525767	2.25684e-10	1.36999e-06	chr10	59971162	OpenSea
cg10164437	-0.381233	2.27552e-10	1.37146e-06	chr6	72689221	OpenSea
cg20221930	-0.474225	2.29404e-10	1.37282e-06	chr9	131645137	OpenSea
cg21255908	-0.489266	2.46778e-10	1.46639e-06	chr17	39307224	OpenSea
cg14097513	-0.454941	2.53312e-10	1.49469e-06	chr9	109966922	OpenSea
cg19458529	-0.385451	2.55823e-10	1.49764e-06	chr5	67051336	OpenSea
cg20249461	-0.339403	2.57362e-10	1.49764e-06	chr20	32252332	OpenSea
cg19730887	-0.44884	2.68449e-10	1.55145e-06	chr3	15043639	OpenSea	NR2C2;NR2C2;NR2C2;NR2C2	exon_14;3UTR;exon_15;3UTR
cg11992467	-0.371976	2.73071e-10	1.56743e-06	chr12	93247868	OpenSea
cg00912580	-0.43226	2.89998e-10	1.64724e-06	chr2	134411962	OpenSea
cg17164161	-0.466399	2.90879e-10	1.64724e-06	chr16	53061619	OpenSea
cg19724968	-0.445832	2.96052e-10	1.66536e-06	chr20	44596202	OpenSea
cg19611582	-0.399493	3.12054e-10	1.7223e-06	chr2	196783817	OpenSea
cg24020152	-0.473238	3.1509e-10	1.7223e-06	chr4	153498402	OpenSea
cg21920303	-0.336828	3.15474e-10	1.7223e-06	chr1	160647566	OpenSea	SLAMF1;SLAMF1;SLAMF1;SLAMF1;SLAMF1	TSS1500;TSS1500;TSS1500;TSS1500;TSS1500
cg15460816	-0.281532	3.16107e-10	1.7223e-06	chr12	24997468	OpenSea	IRAG2;LINC02909	TSS200;TSS200
cg03886837	-0.517438	3.17558e-10	1.7223e-06	chr3	10220981	OpenSea
cg04157658	-0.345038	3.18422e-10	1.7223e-06	chr11	110373270	OpenSea
cg16968898	-0.404516	3.23692e-10	1.73109e-06	chr11	119051882	OpenSea	HYOU1;HYOU1	exon_12;exon_12
cg01969278	-0.482826	3.2415e-10	1.73109e-06	chr10	62049189	OpenSea	ARID5B	TSS200
cg16009175	-0.341191	3.33356e-10	1.76905e-06	chr11	10077046	OpenSea
cg17292541	-0.341454	3.35832e-10	1.77105e-06	chr12	12025413	OpenSea
cg21760988	-0.54992	3.39135e-10	1.77736e-06	chr5	131496006	OpenSea
cg06530347	-0.394216	3.47165e-10	1.80822e-06	chr12	24996009	OpenSea	LINC02909	exon_3
cg03771282	-0.325236	3.52073e-10	1.81501e-06	chr2	197198026	OpenSea	ANKRD44-AS1	exon_1
cg09530275	-0.323821	3.54464e-10	1.81501e-06	chr10	119087450	OpenSea
cg25981934	-0.475255	3.56505e-10	1.81501e-06	chr17	4396393	OpenSea
cg20024658	-0.361647	3.60193e-10	1.81501e-06	chr6	132491514	OpenSea
cg02532928	-0.278818	3.60418e-10	1.81501e-06	chr16	57357888	OpenSea	CCL22	TSS1500
cg18030943	-0.352365	3.63204e-10	1.81501e-06	chr3	183158768	Shelf
cg03322258	-0.422984	3.63526e-10	1.81501e-06	chr2	111100602	OpenSea	ACOXL-AS1	exon_4
cg08125521	-0.397813	3.66576e-10	1.81738e-06	chr5	73649529	OpenSea
cg11701413	-0.346663	3.68308e-10	1.81738e-06	chr7	130149818	OpenSea
cg14118175	-0.292173	3.71489e-10	1.82242e-06	chr13	93500131	OpenSea
cg15798153	-0.436187	3.74814e-10	1.8281e-06	chr7	90709547	OpenSea	CDK14;CDK14;CDK14	exon_1;TSS1500;TSS1500
cg06218685	-0.520825	3.77863e-10	1.83238e-06	chr14	31129154	OpenSea	HECTD1	exon_25
cg05099985	-0.347466	3.93646e-10	1.89217e-06	chr1	15919436	OpenSea	SPEN	exon_8
cg00107097	-0.478564	3.96131e-10	1.89217e-06	chr2	207621911	Shelf	METTL21A;METTL21A;METTL21A;METTL21A;METTL21A;METTL21A;METTL21A;METTL21A;METTL21A;METTL21A;METTL21A;METTL21A;METTL21A;METTL21A;METTL21A;METTL21A;METTL21A;METTL21A;METTL21A;METTL21A;METTL21A;METTL21A;METTL21A;METTL21A;METTL21A;METTL21A	exon_3;exon_3;exon_3;exon_3;exon_3;exon_3;exon_3;exon_3;exon_3;exon_3;exon_3;exon_2;exon_2;exon_3;exon_2;exon_3;exon_3;exon_2;exon_3;exon_3;exon_3;exon_3;exon_3;exon_2;exon_3;exon_3
cg03975542	-0.424871	3.96919e-10	1.89217e-06	chr2	197274549	OpenSea
cg14283682	-0.336657	4.04826e-10	1.91902e-06	chr9	127906146	OpenSea	ST6GALNAC6;ST6GALNAC6;ST6GALNAC6;ST6GALNAC6	5UTR;exon_1;TSS1500;TSS1500
cg01498530	-0.35494	4.14188e-10	1.95243e-06	chr3	177441921	OpenSea	LINC00578;LINC00578	exon_1;TSS200
cg07726632	-0.428161	4.29295e-10	2.0124e-06	chr7	30237388	OpenSea
cg03744192	-0.41815	4.32068e-10	2.01421e-06	chr20	44581514	OpenSea	PKIG	TSS1500
cg16401108	-0.400847	4.34847e-10	2.01602e-06	chr17	40599674	OpenSea
cg10934249	-0.458821	4.40132e-10	2.02937e-06	chr8	100355916	OpenSea
cg17769836	-0.367557	4.44393e-10	2.03789e-06	chr19	44942180	OpenSea	APOC4-APOC2;APOC4	TSS200;TSS200
cg25122699	-0.573418	4.49598e-10	2.05061e-06	chr5	173887528	Shore	CPEB4;CPEB4;CPEB4	TSS1500;TSS1500;TSS1500
cg04930062	-0.357728	4.59395e-10	2.08403e-06	chr9	37369885	OpenSea
cg11871968	-0.336767	4.6824e-10	2.1128e-06	chr7	148914421	OpenSea
cg11710372	-0.513341	4.75438e-10	2.13246e-06	chr7	130994796	OpenSea
cg26263390	-0.267945	4.81721e-10	2.13246e-06	chr15	52234783	OpenSea
cg19273180	-0.501978	4.82097e-10	2.13246e-06	chr14	22390389	OpenSea
cg08052751	-0.44345	4.82708e-10	2.13246e-06	chr18	44786978	OpenSea
cg23320499	-0.466313	4.88346e-10	2.14613e-06	chr12	12506243	OpenSea
cg07996037	-0.397679	4.92536e-10	2.15333e-06	chr8	29202010	OpenSea
cg24264962	-0.395516	4.97904e-10	2.16558e-06	chr3	31917160	OpenSea
cg05351767	-0.49311	5.08479e-10	2.18905e-06	chr15	52235283	OpenSea
cg13596402	-0.398628	5.08488e-10	2.18905e-06	chr9	35397416	OpenSea
cg21604944	-0.389539	5.11781e-10	2.19204e-06	chr12	31603995	OpenSea
cg26140228	-0.394714	5.16417e-10	2.20072e-06	chr12	106303844	Shore
cg05022030	-0.411435	5.39711e-10	2.278e-06	chr1	204530971	OpenSea
cg22509132	-0.368001	5.3995e-10	2.278e-06	chr12	75738706	OpenSea
cg02471183	-0.272705	5.45477e-10	2.28839e-06	chr8	66544448	Shore
cg23018719	-0.352315	5.47836e-10	2.28839e-06	chr17	78706388	OpenSea
cg07470391	-0.379697	5.54828e-10	2.30229e-06	chr2	180360433	OpenSea
cg15829166	-0.498555	5.58415e-10	2.30229e-06	chr11	10489274	OpenSea
cg17292520	-0.440317	5.59349e-10	2.30229e-06	chr12	12024294	OpenSea
cg08742290	-0.298786	5.64632e-10	2.31275e-06	chr6	166957603	Shore	RNASET2	TSS1500
cg07456052	-0.31149	5.70993e-10	2.3275e-06	chr15	64009585	OpenSea
cg12766607	-0.400363	5.80586e-10	2.35523e-06	chr2	226906493	OpenSea
cg21545720	-0.575001	5.90858e-10	2.38543e-06	chr1	31939482	Shore	PTP4A2;PTP4A2;PTP4A2	TSS1500;TSS1500;TSS1500
cg05961569	-0.456203	5.97432e-10	2.40049e-06	chr3	188323395	OpenSea
cg26987083	-0.365609	6.11643e-10	2.42767e-06	chr12	25269795	OpenSea
cg08733208	-0.386809	6.11717e-10	2.42767e-06	chr5	153959385	OpenSea
cg23953820	-0.557787	6.12828e-10	2.42767e-06	chr6	30883274	Shore	DDR1;DDR1;DDR1;DDR1;DDR1;DDR1;DDR1;DDR1;DDR1;DDR1;DDR1;DDR1;DDR1;DDR1;DDR1;DDR1	TSS1500;TSS1500;TSS1500;TSS1500;TSS1500;TSS1500;TSS1500;TSS1500;TSS1500;TSS1500;TSS1500;TSS1500;TSS1500;TSS1500;TSS1500;TSS1500
cg07388313	-0.404251	6.28828e-10	2.47941e-06	chr18	74942593	OpenSea
cg19274017	-0.491388	6.34751e-10	2.49112e-06	chr14	22506501	OpenSea
cg20088478	-0.396258	6.38926e-10	2.4959e-06	chr1	181014968	OpenSea
cg06717754	-0.491354	6.52639e-10	2.5324e-06	chr3	112338223	OpenSea
cg05140943	-0.469062	6.57871e-10	2.5324e-06	chr9	92729953	OpenSea
cg08273607	-0.547431	6.61776e-10	2.5324e-06	chr1	226030121	OpenSea
cg26068447	-0.38552	6.64529e-10	2.5324e-06	chr6	53070830	OpenSea	FBXO9	TSS200
cg18449888	-0.382837	6.64923e-10	2.5324e-06	chr1	205311256	OpenSea
cg03975541	-0.403159	6.68123e-10	2.5324e-06	chr2	197274529	OpenSea
cg01915389	-0.441299	6.69278e-10	2.5324e-06	chr3	149091044	OpenSea
cg03950000	-0.324672	6.77583e-10	2.55238e-06	chr1	160647537	OpenSea	SLAMF1;SLAMF1;SLAMF1;SLAMF1;SLAMF1	TSS1500;TSS1500;TSS1500;TSS1500;TSS1500
cg01758575	-0.436361	6.90787e-10	2.5793e-06	chr16	28931967	OpenSea	CD19;CD19;CD19;CD19	TSS200;TSS200;TSS200;TSS200
cg00374627	-0.284988	6.90845e-10	2.5793e-06	chr1	234246975	OpenSea
cg07135561	-0.360028	7.33255e-10	2.71393e-06	chr4	139267022	OpenSea	MGARP	exon_4
cg15062718	-0.481587	7.33337e-10	2.71393e-06	chr10	6037135	OpenSea
cg01877466	-0.431317	7.43194e-10	2.7384e-06	chr1	206794358	OpenSea
cg07265015	-0.406931	7.7146e-10	2.81874e-06	chr5	177511521	OpenSea	DOK3;DOK3;DOK3;DOK3;DOK3;DOK3;DOK3;DOK3;DOK3	TSS1500;TSS1500;TSS1500;TSS1500;TSS1500;TSS1500;TSS1500;TSS1500;TSS1500
cg27168830	-0.479703	7.71975e-10	2.81874e-06	chr12	110620072	OpenSea
cg12580783	-0.462479	7.77182e-10	2.81874e-06	chr12	48968692	Shore
cg05106401	-0.442288	7.81901e-10	2.81874e-06	chr9	70110918	OpenSea
cg12903966	-0.364695	7.86099e-10	2.81874e-06	chr5	78367779	OpenSea
cg16196663	-0.383091	7.87865e-10	2.81874e-06	chr3	15362815	OpenSea
cg22095192	-0.435817	7.88381e-10	2.81874e-06	chr17	5227796	OpenSea
cg10544954	-0.385072	8.2527e-10	2.93818e-06	chr12	92466312	OpenSea	LINC02397	TSS1500
cg04352288	-0.629207	8.41904e-10	2.97847e-06	chr16	87924801	OpenSea
cg22765373	-0.406268	8.43646e-10	2.97847e-06	chr9	108183188	OpenSea
cg21677940	-0.412095	8.5259e-10	2.9975e-06	chr1	192626884	OpenSea
cg03095321	-0.329377	8.56663e-10	2.99932e-06	chr10	128046074	OpenSea
cg02236672	-0.241738	8.6365e-10	3.00106e-06	chr5	133113524	OpenSea
cg26826884	-0.388133	8.64272e-10	3.00106e-06	chr18	46169429	Shelf
cg18156685	-0.497622	8.79086e-10	3.02764e-06	chr6	53232266	OpenSea
cg25485235	-0.396888	8.79105e-10	3.02764e-06	chr16	78742805	OpenSea
cg19686753	-0.448049	8.85496e-10	3.03726e-06	chr14	73414700	OpenSea
cg19104068	-0.401779	8.90664e-10	3.04083e-06	chr13	32041748	OpenSea
cg12377473	-0.357745	8.93745e-10	3.04083e-06	chr11	128624902	OpenSea
cg10069298	-0.428942	8.99864e-10	3.04935e-06	chr7	21946468	Shore	CDCA7L;CDCA7L;CDCA7L	TSS1500;TSS1500;TSS1500
cg02144855	-0.445359	9.12857e-10	3.05731e-06	chr1	234988075	OpenSea
cg14726968	-0.423526	9.14324e-10	3.05731e-06	chr9	37324382	OpenSea
cg16720882	-0.360486	9.17296e-10	3.05731e-06	chr11	86214678	OpenSea
cg13782548	-0.353243	9.1765e-10	3.05731e-06	chr4	56818380	Shelf
cg10867767	-0.398972	9.22501e-10	3.05731e-06	chr2	11904139	OpenSea
cg12184409	-0.366419	9.23953e-10	3.05731e-06	chr8	11506511	OpenSea
cg21589498	-0.330101	9.29771e-10	3.06455e-06	chr2	224942548	OpenSea
cg13259415	-0.3422	9.37907e-10	3.07933e-06	chr17	48299902	OpenSea
cg23867673	-0.32188	9.42288e-10	3.08093e-06	chr10	71644413	OpenSea
cg07632771	-0.341068	9.45695e-10	3.08093e-06	chr7	148914731	OpenSea
cg01066046	-0.356092	9.53633e-10	3.09233e-06	chr21	31732975	Shore	SCAF4;SCAF4;SCAF4	TSS1500;TSS1500;TSS1500
cg22298956	-0.419884	9.57966e-10	3.09233e-06	chr13	40933727	OpenSea	ELF1;ELF1;ELF1;ELF1;ELF1;ELF1	exon_8;exon_10;exon_9;exon_9;exon_11;exon_9
cg08912106	-0.416557	9.62737e-10	3.09233e-06	chr10	93267883	OpenSea
cg16805334	-0.432657	9.63855e-10	3.09233e-06	chr10	101901519	OpenSea
cg01475971	-0.305954	9.79776e-10	3.1315e-06	chr1	156488875	OpenSea
cg24705939	-0.686852	9.85288e-10	3.13724e-06	chr8	30556347	OpenSea
cg08813663	-0.460963	9.94518e-10	3.15472e-06	chr5	164204722	OpenSea
cg19693961	-0.496164	1.02893e-09	3.25167e-06	chr14	73871918	OpenSea
cg26215915	-0.355939	1.04325e-09	3.28462e-06	chr6	106142460	OpenSea
cg15403725	-0.421281	1.04821e-09	3.28797e-06	chr10	93715487	OpenSea
cg05288075	-0.435238	1.06909e-09	3.32897e-06	chr7	77393411	OpenSea
cg18539608	-0.455234	1.07231e-09	3.32897e-06	chr2	233109281	OpenSea
cg20331147	-0.385501	1.07462e-09	3.32897e-06	chr1	160474432	OpenSea
cg16777216	-0.296023	1.07706e-09	3.32897e-06	chr2	23379470	OpenSea
cg24236953	-0.460127	1.0898e-09	3.35604e-06	chr10	121556840	OpenSea
cg15862137	-0.335179	1.13583e-09	3.48505e-06	chr13	42406626	OpenSea
cg08274139	-0.505717	1.14245e-09	3.48708e-06	chr14	31015262	OpenSea	MIR624	TSS1500
cg01650104	-0.376095	1.14629e-09	3.48708e-06	chr1	178607582	OpenSea
cg23581104	-0.351776	1.14888e-09	3.48708e-06	chr18	55069595	OpenSea
cg06968294	-0.416044	1.15415e-09	3.49052e-06	chr14	22482404	OpenSea
cg04579254	-0.500083	1.16654e-09	3.51539e-06	chr2	230226030	OpenSea	SP110;SP110;SP110;SP110;SP110	TSS1500;TSS1500;TSS1500;TSS1500;TSS1500
cg05859308	-0.505165	1.18475e-09	3.55755e-06	chr14	71245928	OpenSea
cg12430627	-0.53171	1.19955e-09	3.58923e-06	chr17	78173268	OpenSea
cg14345836	-0.525686	1.22567e-09	3.6189e-06	chr9	130870996	OpenSea
cg11055234	-0.500628	1.22618e-09	3.6189e-06	chr7	55568756	Shelf
cg25259754	-0.396622	1.22629e-09	3.6189e-06	chr1	157700430	OpenSea
cg25425374	-0.451349	1.22663e-09	3.6189e-06	chr20	53917879	OpenSea
cg24863152	-0.233528	1.24059e-09	3.64736e-06	chr6	150813740	OpenSea
cg19611563	-0.306416	1.24524e-09	3.64831e-06	chr14	65302759	OpenSea
cg16714907	-0.409101	1.29228e-09	3.77303e-06	chr7	30239676	OpenSea
cg01441027	-0.375187	1.33244e-09	3.87345e-06	chr1	154366243	OpenSea
cg11010681	-0.589887	1.33586e-09	3.87345e-06	chr7	50394118	OpenSea
cg17516947	-0.364193	1.34068e-09	3.87413e-06	chr12	41764347	OpenSea
cg09071662	-0.347114	1.3602e-09	3.91709e-06	chr10	100326738	OpenSea
cg18316498	-0.513806	1.37754e-09	3.95356e-06	chr11	111379471	OpenSea	POU2AF1	TSS200
cg20667479	-0.558229	1.38347e-09	3.9571e-06	chr1	13762852	OpenSea
cg06265301	-0.394288	1.40838e-09	4.00599e-06	chr4	10730371	OpenSea
cg15592555	-0.366438	1.41006e-09	4.00599e-06	chr2	160940877	OpenSea
cg18856559	-0.196315	1.4445e-09	4.09009e-06	chr15	31474667	OpenSea
cg00718336	-0.466809	1.45573e-09	4.10809e-06	chr3	100023246	OpenSea
cg01145975	-0.466967	1.48893e-09	4.16941e-06	chr6	106114738	OpenSea
cg01608315	0.199163	1.49142e-09	4.16941e-06	chr19	739936	Shore
cg08599249	-0.382101	1.495e-09	4.16941e-06	chr8	127253657	OpenSea
cg22366787	-0.39901	1.49722e-09	4.16941e-06	chr12	123085153	OpenSea
cg07478776	-0.319141	1.52783e-09	4.24063e-06	chr4	184805901	Shelf	ACSL1;ACSL1;ACSL1;ACSL1;ACSL1;ACSL1;ACSL1	TSS1500;TSS1500;TSS1500;TSS1500;TSS1500;TSS1500;TSS1500
cg03909644	-0.368365	1.53618e-09	4.24985e-06	chr9	107218939	OpenSea
cg06290379	-0.399431	1.54541e-09	4.26139e-06	chr5	134042133	OpenSea
cg27405030	-0.273612	1.55772e-09	4.28137e-06	chr7	140224045	OpenSea
cg06097168	-0.299004	1.56943e-09	4.29953e-06	chr16	14658256	OpenSea
cg06571552	-0.388553	1.58864e-09	4.32066e-06	chr13	99543004	OpenSea
cg27541604	-0.438703	1.59065e-09	4.32066e-06	chr1	159076661	OpenSea	AIM2;AIM2;AIM2;AIM2	5UTR;exon_1;5UTR;exon_1
cg27622172	-0.461206	1.5925e-09	4.32066e-06	chr4	55980870	OpenSea
cg19792261	-0.305201	1.60105e-09	4.32992e-06	chr16	23506842	Shelf
cg22328989	-0.430358	1.62028e-09	4.36282e-06	chr13	51331800	OpenSea
cg19920134	-0.246365	1.62355e-09	4.36282e-06	chr7	38188268	OpenSea
cg22690773	-0.370098	1.63791e-09	4.38742e-06	chr16	11782589	OpenSea
cg27158579	-0.358378	1.66448e-09	4.44449e-06	chr14	22494828	OpenSea
cg23526087	-0.237161	1.7222e-09	4.5841e-06	chr14	68506749	OpenSea
cg01016038	-0.476324	1.72974e-09	4.58969e-06	chr12	125149909	OpenSea
cg20794313	-0.384975	1.73912e-09	4.60012e-06	chr2	60353154	OpenSea
cg13188263	-0.393149	1.74784e-09	4.60874e-06	chr1	160547749	OpenSea	CD84;CD84;CD84;CD84;CD84;CD84;CD84;CD84;CD84;CD84	3UTR;exon_8;3UTR;exon_6;3UTR;exon_6;3UTR;exon_8;3UTR;exon_7
cg27034755	-0.255347	1.76744e-09	4.64589e-06	chr20	58978755	Shelf
cg16004768	-0.35083	1.78683e-09	4.68229e-06	chr11	9600804	OpenSea
cg11534154	-0.426802	1.81676e-09	4.69604e-06	chr8	134565148	OpenSea	ZFAT	exon_12
cg19581730	-0.464031	1.81793e-09	4.69604e-06	chr22	24432073	OpenSea	ADORA2A;ADORA2A	TSS200;TSS200
cg01524690	-0.284649	1.81952e-09	4.69604e-06	chr19	11577838	Shore	ACP5	TSS200
cg14283816	-0.278207	1.8229e-09	4.69604e-06	chr9	127911255	Shore
cg12330748	-0.342413	1.82373e-09	4.69604e-06	chr15	51303824	OpenSea
cg20786697	-0.393153	1.82547e-09	4.69604e-06	chr11	67438179	Shore	PTPRCAP;CORO1B;CORO1B;CORO1B;CORO1B	TSS1500;3UTR;exon_12;3UTR;exon_11
cg02054003	-0.426651	1.83121e-09	4.69647e-06	chr1	40186543	OpenSea
cg05181290	-0.370713	1.83915e-09	4.70256e-06	chr1	203764786	OpenSea	LAX1;LAX1	TSS1500;TSS1500
cg15695155	-0.387261	1.8814e-09	4.79604e-06	chr12	121535966	Shore
cg14003265	-0.354373	1.89439e-09	4.81461e-06	chr9	136902047	OpenSea
cg01299332	-0.447467	1.92497e-09	4.86335e-06	chr5	80110452	OpenSea
cg27367992	-0.391659	1.93431e-09	4.86335e-06	chr3	187021384	OpenSea	ST6GAL1	TSS1500
cg10096208	-0.503239	1.93611e-09	4.86335e-06	chr2	230202708	OpenSea	SP110;SP110;SP110;SP110;SP110;SP110;SP110;SP110;SP110	exon_10;exon_10;exon_9;exon_10;exon_10;exon_10;exon_9;exon_9;exon_9
cg08971415	-0.478695	1.93662e-09	4.86335e-06	chr1	157776227	OpenSea
cg08282589	-0.45124	1.9517e-09	4.88224e-06	chr1	217621086	OpenSea
cg15823461	-0.456367	1.95571e-09	4.88224e-06	chr11	60932094	Shelf	TMEM132A;TMEM132A	exon_7;exon_7
cg20396557	-0.331972	1.96618e-09	4.8939e-06	chr3	71226842	OpenSea
cg22760735	-0.399238	1.9737e-09	4.89815e-06	chr17	59853513	OpenSea
cg21448937	-0.394895	1.99823e-09	4.94449e-06	chr5	123549653	OpenSea
cg24316405	-0.341247	2.00441e-09	4.94529e-06	chr2	18903824	OpenSea
cg22290930	-0.357098	2.01359e-09	4.95343e-06	chr17	19397738	OpenSea
cg26272688	-0.504676	2.0389e-09	5.00112e-06	chr22	35345184	OpenSea
cg23100976	-0.461335	2.04692e-09	5.00546e-06	chr9	130016850	OpenSea
cg27106078	-0.334318	2.05499e-09	5.00546e-06	chr21	34987566	OpenSea
cg27101620	-0.413484	2.05846e-09	5.00546e-06	chr2	12077000	OpenSea
cg17390628	-0.518901	2.07382e-09	5.02832e-06	chr20	54072028	OpenSea	BCAS1;BCAS1;BCAS1;BCAS1;BCAS1;BCAS1	TSS1500;TSS1500;TSS1500;TSS1500;TSS1500;TSS1500
cg16146253	-0.430981	2.10435e-09	5.08772e-06	chr6	25597706	OpenSea
cg12485727	-0.404192	2.12557e-09	5.12433e-06	chr20	41134113	Shelf
cg20763765	-0.345169	2.16747e-09	5.21046e-06	chr14	100140262	Shelf
cg03746125	-0.382799	2.17898e-09	5.21598e-06	chr2	164914484	OpenSea
cg19620383	-0.366739	2.18213e-09	5.21598e-06	chr15	60568568	OpenSea
cg24039541	-0.43401	2.2021e-09	5.24607e-06	chr13	97290945	OpenSea
cg01268058	-0.369703	2.20715e-09	5.24607e-06	chr15	75446322	OpenSea
cg23585600	-0.445199	2.22803e-09	5.28082e-06	chr7	7675868	OpenSea
cg11210357	-0.55346	2.23835e-09	5.29042e-06	chr8	143461781	OpenSea
cg22546573	-0.297981	2.24488e-09	5.29104e-06	chr17	4394041	OpenSea
cg09232924	-0.456351	2.26126e-09	5.31479e-06	chr2	25460595	OpenSea
cg12164351	-0.431218	2.32012e-09	5.43799e-06	chr14	89378357	OpenSea
cg26575166	-0.41489	2.34136e-09	5.47257e-06	chr15	70014863	OpenSea
cg11824750	-0.363276	2.38601e-09	5.56153e-06	chr20	3907390	OpenSea
cg04060411	-0.392911	2.39898e-09	5.57635e-06	chr2	206803030	OpenSea
cg16914953	-0.261436	2.42508e-09	5.62153e-06	chr7	101155528	Shore
cg15721198	-0.296935	2.44043e-09	5.64162e-06	chr12	92466411	OpenSea	LINC02397	TSS1500
cg09249617	-0.459938	2.46463e-09	5.68201e-06	chr6	20117752	OpenSea
cg20540345	-0.369719	2.49475e-09	5.73576e-06	chr6	96611878	OpenSea
cg17150898	-0.622048	2.53108e-09	5.80348e-06	chr12	1592950	Shore	FBXL14	exon_1
cg02695653	-0.337558	2.55673e-09	5.84639e-06	chr7	90816730	OpenSea
cg20753201	-0.382975	2.59006e-09	5.8895e-06	chr10	102002314	OpenSea
cg08286566	-0.497041	2.59513e-09	5.8895e-06	chr5	95883965	OpenSea
cg00418342	-0.444408	2.61313e-09	5.8895e-06	chr1	24186574	Shore
cg19126910	-0.361127	2.61336e-09	5.8895e-06	chr11	111378934	OpenSea
cg13621818	-0.415721	2.61608e-09	5.8895e-06	chr9	37409540	OpenSea
cg27473165	-0.354518	2.61746e-09	5.8895e-06	chr1	15616628	Shore	DDI2	TSS1500
cg04669022	-0.439755	2.64512e-09	5.89629e-06	chr6	4789423	OpenSea
cg11878712	-0.377953	2.65117e-09	5.89629e-06	chr2	134260882	OpenSea
cg24673600	-0.413961	2.66008e-09	5.89629e-06	chr14	75539586	OpenSea
cg19307389	-0.627179	2.66743e-09	5.89629e-06	chr1	1093203	Shore
cg07864342	-0.386456	2.6693e-09	5.89629e-06	chr18	44887661	OpenSea
cg04987939	-0.319202	2.67012e-09	5.89629e-06	chr7	127898281	OpenSea
cg26888870	-0.328702	2.67788e-09	5.89629e-06	chr3	56917688	OpenSea	ARHGEF3	TSS1500
cg01628062	-0.360997	2.68109e-09	5.89629e-06	chr15	52394421	OpenSea
cg03216668	-0.389507	2.68778e-09	5.89629e-06	chr2	100110504	OpenSea
cg03789038	-0.44772	2.694e-09	5.89629e-06	chr15	44671080	OpenSea
cg25261265	-0.267078	2.69734e-09	5.89629e-06	chr1	157727259	OpenSea
cg16128973	-0.623762	2.73801e-09	5.96972e-06	chr15	42457638	OpenSea	ZNF106;ZNF106	TSS200;TSS200
cg01488635	-0.382565	2.76631e-09	6.01588e-06	chr1	157497387	OpenSea
cg19393302	-0.329438	2.80831e-09	6.08727e-06	chr22	24433076	OpenSea
cg02068351	-0.476581	2.81356e-09	6.08727e-06	chr6	132511197	Shore
cg04135728	-0.394756	2.82264e-09	6.08746e-06	chr3	71101271	OpenSea
cg23431786	-0.400541	2.82808e-09	6.08746e-06	chr18	35409002	OpenSea
cg07162699	-0.302953	2.83927e-09	6.09599e-06	chr1	108071803	OpenSea
cg06478249	-0.588681	2.90096e-09	6.19145e-06	chr3	187025468	OpenSea
cg22493042	-0.353683	2.90358e-09	6.19145e-06	chr7	2166110	OpenSea
cg26453130	-0.386722	2.90575e-09	6.19145e-06	chr6	30043130	OpenSea
cg27108059	-0.319695	2.935e-09	6.23422e-06	chr1	154439921	OpenSea
cg04880620	-0.28777	2.94353e-09	6.23422e-06	chr12	112978140	OpenSea	OAS2;OAS2;OAS2	TSS1500;TSS1500;TSS1500
cg00591949	-0.389308	2.94798e-09	6.23422e-06	chr3	191330650	Shore	UTS2B	TSS200
cg17756730	-0.287609	2.98986e-09	6.30483e-06	chr1	172639504	OpenSea
cg17268758	-0.388806	3.00548e-09	6.30483e-06	chr13	100128297	OpenSea
cg02504211	-0.612757	3.01084e-09	6.30483e-06	chr3	195094705	OpenSea
cg18695689	-0.32174	3.01171e-09	6.30483e-06	chr8	127802698	OpenSea
cg14959707	-0.427899	3.02529e-09	6.30483e-06	chr16	11782535	OpenSea
cg04049051	-0.483592	3.0262e-09	6.30483e-06	chr2	205700678	OpenSea
cg25823085	-0.706882	3.06611e-09	6.37224e-06	chr7	87476100	Shore	ABCB4;ABCB4;ABCB4	TSS1500;TSS1500;TSS1500
cg04746287	-0.312643	3.09455e-09	6.41179e-06	chr6	14094513	OpenSea
cg01789471	-0.424505	3.11024e-09	6.41179e-06	chr14	91410198	OpenSea
cg08595439	-0.369191	3.11391e-09	6.41179e-06	chr13	42405891	OpenSea
cg26521448	-0.334209	3.11554e-09	6.41179e-06	chr16	11782570	OpenSea
cg05984226	-0.347333	3.13752e-09	6.44132e-06	chr3	191359129	OpenSea
cg21307484	-0.276083	3.18205e-09	6.51689e-06	chr22	37150180	OpenSea	IL2RB	TSS1500
cg09364675	-0.312995	3.20215e-09	6.52164e-06	chr16	24980730	OpenSea
cg23259038	-0.361256	3.20992e-09	6.52164e-06	chr1	235492836	OpenSea
cg11693424	-0.353179	3.21704e-09	6.52164e-06	chr4	98581463	OpenSea
cg17328407	-0.369466	3.22039e-09	6.52164e-06	chr5	157861513	Shelf
cg14505608	-0.319608	3.22302e-09	6.52164e-06	chr2	25708196	OpenSea
cg19122723	-0.33415	3.26874e-09	6.59833e-06	chr18	13611212	OpenSea	LDLRAD4;LDLRAD4;LDLRAD4	TSS1500;TSS1500;TSS1500
cg17680837	-0.225888	3.30147e-09	6.6485e-06	chr12	57093594	OpenSea	NAB2	exon_6
cg01727923	-0.421755	3.37537e-09	6.7795e-06	chr2	98027920	OpenSea
cg05753072	-0.422225	3.38259e-09	6.7795e-06	chr15	79015560	OpenSea
cg16408820	-0.442272	3.40648e-09	6.79864e-06	chr8	133153117	OpenSea
cg08549220	-0.281836	3.41209e-09	6.79864e-06	chr5	134446139	OpenSea
cg04842755	-0.427422	3.41631e-09	6.79864e-06	chr3	46974445	Shore
cg14007076	-0.351516	3.42554e-09	6.80096e-06	chr12	31662358	Shelf
cg14933225	-0.42499	3.45086e-09	6.82114e-06	chr7	55527464	OpenSea	VOPP1	TSS1500
cg12645712	-0.323583	3.4579e-09	6.82114e-06	chr8	63008146	OpenSea
cg11527921	-0.3109	3.45995e-09	6.82114e-06	chr2	165897518	OpenSea
cg26865263	-0.334124	3.48921e-09	6.86277e-06	chr18	9066932	OpenSea
cg17346017	-0.321559	3.5141e-09	6.89566e-06	chr5	40653532	OpenSea
cg09658958	-0.331862	3.5277e-09	6.90629e-06	chr8	55991700	OpenSea
cg12551957	-0.489453	3.54645e-09	6.9174e-06	chr7	5495375	Shore
cg12627845	-0.479673	3.56716e-09	6.9174e-06	chr8	60525468	OpenSea
cg22525433	-0.349434	3.57297e-09	6.9174e-06	chr17	40597992	OpenSea
cg14180330	-0.342035	3.57426e-09	6.9174e-06	chr5	40224359	OpenSea
cg08026836	-0.402183	3.57437e-09	6.9174e-06	chr3	150743692	OpenSea
cg03395573	-0.402275	3.58803e-09	6.91798e-06	chr2	108629871	OpenSea
cg17184370	-0.405613	3.59106e-09	6.91798e-06	chr7	69839765	OpenSea
cg16621079	-0.466565	3.63639e-09	6.98934e-06	chr11	74019979	OpenSea
cg14278148	-0.377963	3.66554e-09	7.02004e-06	chr9	111901346	Shelf
cg11008803	-0.364913	3.669e-09	7.02004e-06	chr7	50197743	OpenSea
cg16554785	-0.327383	3.68893e-09	7.03758e-06	chr11	69547168	OpenSea
cg06285032	-0.329958	3.69485e-09	7.03758e-06	chr4	13611404	OpenSea
cg06860267	-0.27975	3.70465e-09	7.04035e-06	chr2	156456862	OpenSea
cg11744787	-0.401518	3.72507e-09	7.06325e-06	chr10	45253428	OpenSea
cg11868273	-0.391078	3.76295e-09	7.09832e-06	chr14	92589391	OpenSea
cg25044615	0.27571	3.76531e-09	7.09832e-06	chr1	100631501	OpenSea
cg22928365	-0.338526	3.7688e-09	7.09832e-06	chr3	42057683	OpenSea
cg04757806	0.698001	3.80274e-09	7.14628e-06	chr11	94545429	Island	FUT4;PIWIL4-AS1	exon_1;exon_5
cg05425600	-0.296891	3.83003e-09	7.18157e-06	chr3	122679897	Shore	PARP14	TSS1500
cg27564955	-0.249096	3.87856e-09	7.24659e-06	chr1	33058594	OpenSea
cg22949006	-0.341224	3.88188e-09	7.24659e-06	chr17	75320486	OpenSea	GRB2;GRB2	exon_6;exon_5
cg05983613	-0.326092	3.95233e-09	7.36183e-06	chr3	191296429	OpenSea
cg08933467	-0.413741	3.9671e-09	7.37305e-06	chr1	157806900	OpenSea
cg25141265	-0.218005	3.97861e-09	7.3782e-06	chr2	60353187	OpenSea
cg21756782	-0.370804	4.02191e-09	7.44213e-06	chr19	5974675	Shelf
cg26908895	-0.398165	4.06499e-09	7.5054e-06	chr3	151265943	OpenSea
cg04086935	-0.418397	4.1481e-09	7.64212e-06	chr6	5314726	OpenSea
cg12388888	-0.265307	4.18449e-09	7.69238e-06	chr19	54617019	OpenSea	LILRB1;LILRB1;LILRB1;LILRB1;LILRB1;LILRB1;LILRB1	5UTR;exon_1;5UTR;exon_1;5UTR;exon_1;TSS200
cg13630694	-0.383665	4.22387e-09	7.74789e-06	chr17	30921399	Shore	ADAP2;ADAP2;ADAP2;ADAP2;ADAP2	TSS1500;TSS1500;TSS1500;TSS1500;TSS1500
cg24782904	-0.546869	4.29427e-09	7.83114e-06	chr8	102931629	OpenSea
cg06475245	-0.326904	4.29707e-09	7.83114e-06	chr12	110668131	OpenSea
cg01922475	-0.322117	4.30354e-09	7.83114e-06	chr1	226133123	OpenSea
cg01884715	-0.408589	4.30638e-09	7.83114e-06	chr17	75320373	OpenSea	GRB2;GRB2	exon_6;exon_5
cg13223677	-0.402539	4.32122e-09	7.84123e-06	chr6	10534540	OpenSea
cg11681353	-0.275674	4.3449e-09	7.84261e-06	chr3	42713743	OpenSea
cg11187739	-0.240891	4.34522e-09	7.84261e-06	chr7	28119509	OpenSea
cg13051970	-0.273615	4.34987e-09	7.84261e-06	chr7	50561271	OpenSea	DDC;DDC;DDC;DDC;DDC;DDC;DDC;DDC;DDC;DDC;DDC;DDC	TSS200;TSS1500;TSS200;TSS1500;TSS200;TSS1500;TSS200;TSS1500;TSS200;TSS1500;TSS200;TSS1500
cg24701602	-0.256423	4.36673e-09	7.85622e-06	chr20	62182245	Shore	SS18L1;SS18L1;SS18L1;SS18L1;SS18L1;SS18L1;MTG2;MTG2;MTG2;MTG2;MTG2;MTG2;MTG2;MTG2;MTG2;MTG2;MTG2;MTG2;MTG2;MTG2;MTG2;MTG2;MTG2	exon_12;3UTR;exon_11;3UTR;exon_13;exon_12;TSS1500;TSS1500;TSS1500;TSS1500;TSS1500;TSS1500;TSS1500;TSS1500;TSS1500;TSS1500;TSS1500;TSS1500;TSS1500;TSS1500;TSS1500;TSS1500;TSS1500
cg12647054	-0.410498	4.38337e-09	7.85641e-06	chr12	4119523	OpenSea
cg24727216	-0.43666	4.38546e-09	7.85641e-06	chr20	32359921	Shore
cg01460835	-0.383437	4.39734e-09	7.86068e-06	chr11	10489172	OpenSea
cg01604264	-0.387957	4.40647e-09	7.86068e-06	chr1	172185135	OpenSea
cg06412241	-0.403338	4.41759e-09	7.86389e-06	chr2	200468933	OpenSea
cg00347500	-0.37062	4.47438e-09	7.94755e-06	chr2	189834333	OpenSea
cg13605555	-0.336218	4.48342e-09	7.94755e-06	chr9	36153316	OpenSea
cg03651509	-0.403334	4.53911e-09	8.02939e-06	chr1	179299195	OpenSea
cg27426713	-0.363103	4.56974e-09	8.06667e-06	chr6	89354266	Shore
cg10195619	-0.538278	4.59247e-09	8.08605e-06	chr14	31015290	OpenSea	MIR624	TSS1500
cg11400153	-0.443305	4.59989e-09	8.08605e-06	chr4	153486596	OpenSea
cg16621078	-0.423333	4.62932e-09	8.11696e-06	chr11	74019924	OpenSea
cg13152557	-0.394755	4.63952e-09	8.11696e-06	chr2	108608927	OpenSea
cg06536988	-0.388542	4.65149e-09	8.11696e-06	chr4	152665288	OpenSea
cg15822093	-0.389491	4.66081e-09	8.11696e-06	chr21	25189008	OpenSea
cg24575926	-0.349106	4.66557e-09	8.11696e-06	chr10	74751052	OpenSea
cg13506158	-0.383413	4.72979e-09	8.21173e-06	chr3	191330588	Shore	UTS2B	TSS200
cg09073497	-0.355758	4.74733e-09	8.21173e-06	chr12	14191865	OpenSea
cg17819085	-0.361521	4.75113e-09	8.21173e-06	chr1	234987056	OpenSea
cg26857968	-0.309242	4.75897e-09	8.21173e-06	chr2	230203104	OpenSea
cg24925028	-0.306591	4.78362e-09	8.23439e-06	chr6	11830300	OpenSea
cg12743031	-0.459996	4.79162e-09	8.23439e-06	chr8	27361995	OpenSea
cg11003133	-0.447503	4.80781e-09	8.24542e-06	chr1	159076601	OpenSea
cg12273426	-0.315551	4.84023e-09	8.28418e-06	chr9	5438510	Shore	PLGRKT	TSS1500
cg11685223	-0.263429	4.87837e-09	8.33256e-06	chr20	23363533	Shore	GZF1	TSS1500
cg15295948	-0.432101	4.96988e-09	8.46564e-06	chr2	65026947	OpenSea
cg17067710	-0.321296	4.98614e-09	8.46564e-06	chr11	128323504	OpenSea
cg01481224	-0.348814	4.98638e-09	8.46564e-06	chr7	47720909	OpenSea
cg23431787	-0.571227	5.04038e-09	8.52956e-06	chr18	35409007	OpenSea
cg21253189	-0.56864	5.04425e-09	8.52956e-06	chr16	21360098	OpenSea
cg17032689	-0.380317	5.07764e-09	8.56884e-06	chr11	102304852	OpenSea
cg10877430	-0.640708	5.17441e-09	8.71472e-06	chr12	113089531	Shelf
cg03541550	-0.354317	5.19094e-09	8.72515e-06	chr2	134294339	OpenSea
cg19750321	-0.35599	5.20382e-09	8.72941e-06	chr1	150836497	OpenSea
cg20000806	-0.375153	5.22141e-09	8.74153e-06	chr14	102807632	OpenSea
cg08582164	-0.369704	5.25532e-09	8.78088e-06	chr9	81827946	OpenSea
cg13279847	-0.337533	5.27139e-09	8.78466e-06	chr10	35149484	OpenSea
cg14518276	-0.411125	5.2784e-09	8.78466e-06	chr9	120924992	Shelf
cg26244575	-0.277486	5.34676e-09	8.87506e-06	chr12	75960235	OpenSea
cg17626378	-0.295357	5.35618e-09	8.87506e-06	chr3	53845482	Shore	IL17RB	TSS1500
cg10923074	-0.249148	5.36428e-09	8.87506e-06	chr14	70184326	Shelf
cg03887528	-0.377105	5.40805e-09	8.92997e-06	chr2	230225816	OpenSea	SP140;SP140;SP140;SP140;SP140;SP140;SP140;SP140;SP140;SP140;SP110;SP110;SP110;SP110;SP110	5UTR;exon_1;5UTR;exon_1;5UTR;exon_1;5UTR;exon_1;5UTR;exon_1;TSS200;TSS200;TSS200;TSS200;TSS200
cg12912323	-0.43045	5.42896e-09	8.94573e-06	chr16	66549141	Shore	TK2	exon_1
cg01150646	-0.29518	5.4388e-09	8.94573e-06	chr17	1474010	Shore
cg20793224	-0.302456	5.60142e-09	9.19528e-06	chr15	90419728	OpenSea
cg02867514	-0.345178	5.65215e-09	9.26055e-06	chr17	35880337	OpenSea	CCL5;CCL5;CCL5;CCL5	exon_1;5UTR;exon_1;5UTR
cg00713460	-0.363089	5.74362e-09	9.39218e-06	chr10	73993619	OpenSea
cg00714874	-0.249161	5.75773e-09	9.39704e-06	chr1	161709671	OpenSea
cg00676984	-0.309849	5.82025e-09	9.45746e-06	chr7	2312506	Shore
cg03394664	-0.402834	5.83538e-09	9.45746e-06	chr21	42218059	Shore	ABCG1;ABCG1	TSS1500;TSS1500
cg06460868	-0.340821	5.83789e-09	9.45746e-06	chr19	51549649	OpenSea
cg11180237	-0.43743	5.83959e-09	9.45746e-06	chr1	23577305	OpenSea
cg25306012	-0.537151	5.8544e-09	9.46329e-06	chr20	45088330	OpenSea
cg04599830	-0.402717	5.86794e-09	9.46705e-06	chr10	62671229	OpenSea
cg13185289	-0.494862	5.88725e-09	9.48007e-06	chr1	1776218	Shore
cg01864326	-0.357207	5.95517e-09	9.57117e-06	chr6	53188574	OpenSea
cg20399401	-0.373344	5.99651e-09	9.61929e-06	chr15	52709803	OpenSea	FAM214A;FAM214A;FAM214A;FAM214A;FAM214A;FAM214A;FAM214A;FAM214A;FAM214A	5UTR;exon_1;5UTR;exon_1;5UTR;exon_1;5UTR;exon_1;exon_1
cg04819260	-0.43441	6.01187e-09	9.62564e-06	chr22	46421464	OpenSea
cg19016062	-0.304027	6.09316e-09	9.72645e-06	chr10	5862598	OpenSea	ANKRD16;ANKRD16	3UTR;exon_8
cg23654793	-0.301528	6.09789e-09	9.72645e-06	chr19	16117741	OpenSea
cg25784565	-0.410771	6.16836e-09	9.80879e-06	chr17	50131112	Shore	SAMD14;SAMD14	TSS1500;TSS1500
cg05976481	-0.343933	6.17276e-09	9.80879e-06	chr12	92131192	OpenSea
cg04204337	-0.469941	6.20541e-09	9.84213e-06	chr2	223956575	Shore	MRPL44	TSS1500
cg18707120	-0.445947	6.23606e-09	9.87218e-06	chr7	36943230	OpenSea
cg27424960	-0.310165	6.29115e-09	9.89895e-06	chr6	12370044	OpenSea
cg19746681	-0.276378	6.29704e-09	9.89895e-06	chr15	38058933	OpenSea
cg08120692	-0.432888	6.29997e-09	9.89895e-06	chr7	149410171	OpenSea
cg06650496	-0.426704	6.30966e-09	9.89895e-06	chr4	146062093	OpenSea
cg10056061	-0.205015	6.31162e-09	9.89895e-06	chr12	74112593	OpenSea
cg18488660	-0.366655	6.35585e-09	9.94981e-06	chr14	31488308	OpenSea	GPR33	TSS1500
cg17653942	-0.374809	6.39533e-09	9.98718e-06	chr3	42088942	OpenSea
cg17318188	-0.358702	6.40339e-09	9.98718e-06	chr12	14613698	OpenSea
cg05449238	-0.384206	6.42424e-09	1.00012e-05	chr3	125120639	OpenSea	SLC12A8;SLC12A8	exon_6;exon_7
cg23205886	-0.321337	6.45993e-09	1.00383e-05	chr5	139276077	Shore	SNORA74D	TSS200
cg03216690	-0.36354	6.49687e-09	1.00771e-05	chr2	100114412	OpenSea
cg02225867	-0.308867	6.55039e-09	1.01339e-05	chr5	72301809	OpenSea
cg12551718	-0.367143	6.55752e-09	1.01339e-05	chr4	13379433	OpenSea
cg26734930	-0.32577	6.57184e-09	1.01375e-05	chr8	119644187	OpenSea
cg10910629	-0.296786	6.6042e-09	1.01688e-05	chr12	94109379	OpenSea
cg24379812	-0.355716	6.67149e-09	1.02537e-05	chr2	73986265	Shore	TET3;TET3	5UTR;exon_2
cg08232500	-0.389553	6.71402e-09	1.03003e-05	chr8	8286063	OpenSea
cg06581317	-0.257121	6.74868e-09	1.03347e-05	chr20	48642788	OpenSea
cg15130393	-0.444633	6.85607e-09	1.04397e-05	chr10	63553195	OpenSea
cg01197869	-0.289424	6.87657e-09	1.04397e-05	chr1	110788120	OpenSea
cg04579507	-0.275394	6.87677e-09	1.04397e-05	chr12	21171651	OpenSea
cg26888012	-0.436973	6.87906e-09	1.04397e-05	chr6	31123606	OpenSea
cg14707665	-0.391923	6.8791e-09	1.04397e-05	chr10	14584191	OpenSea
cg25089643	-0.386711	6.91659e-09	1.04777e-05	chr12	116336158	OpenSea
cg11036151	-0.377109	6.93865e-09	1.04923e-05	chr12	46108696	OpenSea
cg25616056	-0.376473	7.09114e-09	1.06879e-05	chr1	24925672	Shelf
cg19515108	-0.355004	7.09336e-09	1.06879e-05	chr12	123115326	OpenSea
cg20840157	-0.389103	7.12475e-09	1.07161e-05	chr16	81335833	OpenSea
cg10958539	-0.321591	7.16429e-09	1.07564e-05	chr7	44633608	OpenSea
cg07563556	-0.394695	7.18146e-09	1.0763e-05	chr4	6970393	OpenSea
cg07217718	-0.381867	7.22709e-09	1.08122e-05	chr18	3585486	OpenSea
cg12304254	-0.220937	7.26064e-09	1.0815e-05	chr8	23221039	Shelf
cg00607630	-0.358732	7.26153e-09	1.0815e-05	chr16	8936236	OpenSea
cg05741884	-0.475785	7.2674e-09	1.0815e-05	chr3	160554170	OpenSea
cg10958543	-0.334775	7.37186e-09	1.09511e-05	chr7	44633886	OpenSea
cg20902975	-0.367466	7.40602e-09	1.09825e-05	chr8	11280894	Shelf
cg22991506	-0.31357	7.54109e-09	1.11602e-05	chr14	50001523	Shore	LINC01588	exon_3
cg14807945	-0.395089	7.57798e-09	1.11602e-05	chr2	144431535	OpenSea
cg01890333	-0.398208	7.58519e-09	1.11602e-05	chr3	41525861	OpenSea
cg23262619	-0.349201	7.58995e-09	1.11602e-05	chr15	41429299	OpenSea
cg27232680	-0.30234	7.59194e-09	1.11602e-05	chr10	96244523	OpenSea
cg11737070	-0.354562	7.60738e-09	1.11634e-05	chr13	75416686	OpenSea
cg06506936	-0.347691	7.6461e-09	1.12008e-05	chr12	67758226	OpenSea
cg16209730	-0.457629	7.66003e-09	1.12017e-05	chr11	36354803	OpenSea
cg23138435	-0.374863	7.69567e-09	1.12344e-05	chr5	146888483	OpenSea
cg10728551	-0.37818	7.75378e-09	1.12704e-05	chr7	18509389	OpenSea	HDAC9;HDAC9;HDAC9;HDAC9	5UTR;exon_1;5UTR;exon_1
cg10413915	-0.299213	7.75525e-09	1.12704e-05	chr10	80539925	Shelf	SH2D4B	TSS1500
cg01503516	-0.328728	7.76044e-09	1.12704e-05	chr15	84659175	Shore	NMB;NMB	TSS1500;TSS1500
cg06949933	-0.341972	7.90262e-09	1.14572e-05	chr2	61179356	Shore
cg05590570	-0.432246	7.93997e-09	1.14846e-05	chr6	149468743	OpenSea
cg08624834	-0.370274	7.94877e-09	1.14846e-05	chr1	169681434	OpenSea
cg03270204	-0.467594	7.98056e-09	1.15109e-05	chr6	30883861	Shore	DDR1;DDR1;DDR1;DDR1;DDR1;DDR1;DDR1;DDR1;DDR1;DDR1;DDR1;DDR1;DDR1;DDR1;DDR1;DDR1;DDR1;DDR1	TSS1500;TSS1500;TSS1500;TSS1500;TSS1500;TSS1500;TSS1500;TSS1500;TSS1500;TSS1500;TSS1500;TSS1500;TSS1500;TSS1500;TSS1500;TSS1500;TSS1500;TSS200
cg11832095	-0.349805	8.0323e-09	1.15637e-05	chr20	62654361	Shelf
cg12493107	-0.21349	8.04458e-09	1.15637e-05	chr20	23363442	Shore	GZF1	TSS1500
cg10207459	-0.34859	8.10341e-09	1.16153e-05	chr9	131725140	OpenSea
cg24462247	-0.385502	8.10802e-09	1.16153e-05	chr4	1769110	Shore
cg05931054	-0.326338	8.13685e-09	1.16368e-05	chr6	11654413	OpenSea
cg10018644	-0.402526	8.15517e-09	1.16433e-05	chr7	77556532	OpenSea
cg12492087	-0.716062	8.3909e-09	1.19596e-05	chr15	42457687	OpenSea	ZNF106;ZNF106	TSS200;TSS200
cg11024441	-0.34591	8.41598e-09	1.19751e-05	chr2	224971504	OpenSea
cg06076378	-0.386706	8.44142e-09	1.19911e-05	chr2	30326223	OpenSea
cg09485437	-0.380389	8.53404e-09	1.21023e-05	chr3	187975708	OpenSea
cg15149219	-0.401301	8.63279e-09	1.22218e-05	chr14	22556058	OpenSea
cg17727820	-0.422189	8.6627e-09	1.223e-05	chr1	92976505	OpenSea
cg04985318	-0.465196	8.67579e-09	1.223e-05	chr11	66611661	OpenSea
cg10654162	-0.319967	8.69543e-09	1.223e-05	chr7	7201611	OpenSea
cg19899066	-0.260696	8.70961e-09	1.223e-05	chr11	72740813	OpenSea
cg23317091	-0.330364	8.7204e-09	1.223e-05	chr18	21106136	OpenSea
cg25756434	-0.42435	8.73073e-09	1.223e-05	chr1	206932473	OpenSea	PIGR	exon_8
cg21155663	-0.434403	8.74535e-09	1.223e-05	chr4	184504552	OpenSea
cg03764544	-0.3271	8.75452e-09	1.223e-05	chr1	33369412	OpenSea
cg22251804	-0.359541	8.77151e-09	1.22335e-05	chr17	16964849	OpenSea
cg16533359	-0.452937	8.87565e-09	1.23496e-05	chr6	11710364	OpenSea
cg15111872	-0.485879	8.88404e-09	1.23496e-05	chr18	22823073	OpenSea
cg05837922	-0.337388	8.93147e-09	1.23951e-05	chr2	127700759	Shore	SFT2D3	TSS1500
cg27018424	-0.397704	8.96954e-09	1.24275e-05	chr6	33205648	Shore	HSD17B8	exon_5
cg12043187	-0.394389	9.03228e-09	1.24939e-05	chr1	226786732	OpenSea
cg08224216	-0.42159	9.07615e-09	1.2534e-05	chr5	18698149	OpenSea
cg05304729	-0.31806	9.24908e-09	1.2746e-05	chr1	158830234	OpenSea	MNDA	TSS1500
cg15591699	-0.224774	9.26347e-09	1.2746e-05	chr2	106424696	OpenSea	RGPD3	exon_20
cg22459858	-0.375278	9.2911e-09	1.2746e-05	chr9	112076905	OpenSea
cg24687287	-0.376219	9.29624e-09	1.2746e-05	chr19	38699154	OpenSea
cg18009069	-0.413247	9.31241e-09	1.2746e-05	chr5	78764177	OpenSea
cg00177542	-0.438045	9.3258e-09	1.2746e-05	chr1	8632280	OpenSea
cg01089538	-0.328109	9.33539e-09	1.2746e-05	chr3	187027854	OpenSea
cg04010868	-0.292364	9.40547e-09	1.28209e-05	chr16	11782525	OpenSea
cg17755545	-0.389545	9.45214e-09	1.28574e-05	chr2	165587465	OpenSea
cg26209487	-0.245901	9.47385e-09	1.28574e-05	chr8	56019180	OpenSea
cg10221624	-0.432549	9.47791e-09	1.28574e-05	chr2	159922704	OpenSea
cg24639972	-0.380837	9.50537e-09	1.2858e-05	chr4	78737072	OpenSea
cg26069271	-0.338774	9.51812e-09	1.2858e-05	chr16	19210830	OpenSea
cg24223175	-0.383405	9.53122e-09	1.2858e-05	chr19	16586875	OpenSea
cg12494603	-0.45607	9.53934e-09	1.2858e-05	chr7	40715671	OpenSea
cg10250426	-0.33134	9.607e-09	1.29169e-05	chr6	157761381	OpenSea
cg08957513	-0.276372	9.62466e-09	1.29169e-05	chr18	55423693	OpenSea	TCF4;TCF4;TCF4	TSS1500;TSS1500;TSS1500
cg12483843	-0.276598	9.62894e-09	1.29169e-05	chr10	59907329	Shore	CCDC6	TSS1500
cg06639923	-0.338691	9.64477e-09	1.29176e-05	chr7	5495347	Shore
cg20741105	-0.343998	9.71543e-09	1.29916e-05	chr7	43647290	OpenSea	COA1;COA1;COA1;COA1;COA1;COA1;COA1;COA1	3UTR;exon_4;3UTR;exon_3;3UTR;exon_4;3UTR;exon_4
cg23280720	-0.370691	9.76496e-09	1.30372e-05	chr6	139162056	OpenSea
cg07713291	-0.497807	9.80618e-09	1.30715e-05	chr6	16577034	OpenSea
cg22427015	-0.363953	9.8308e-09	1.30837e-05	chr17	32569566	OpenSea
cg06175418	-0.51955	9.89592e-09	1.31415e-05	chr5	134118083	Shelf
cg21610125	-0.315638	9.90543e-09	1.31415e-05	chr20	51529549	OpenSea
cg14749877	-0.40328	9.92631e-09	1.31486e-05	chr17	31919973	Shelf
cg07044414	-0.364354	9.94953e-09	1.31587e-05	chr17	75320541	OpenSea	GRB2;GRB2	exon_6;exon_5
cg09296510	-0.474701	9.97563e-09	1.31726e-05	chr6	25370583	OpenSea
cg14477973	-0.407942	1.0027e-08	1.3197e-05	chr17	79398076	OpenSea
cg10985070	-0.456817	1.00366e-08	1.3197e-05	chr7	47362055	OpenSea
cg27225991	-0.229176	1.00411e-08	1.3197e-05	chr4	40516940	OpenSea	RBM47	TSS1500
cg22272473	-0.273574	1.00889e-08	1.32319e-05	chr18	63309715	OpenSea
cg08610921	-0.338791	1.0099e-08	1.32319e-05	chr1	175306859	OpenSea
cg15263802	-0.395954	1.01953e-08	1.33146e-05	chr1	38852935	OpenSea
cg03008855	-0.340561	1.01978e-08	1.33146e-05	chr22	24183486	Shelf
cg13991617	-0.423142	1.02094e-08	1.33146e-05	chr10	5862665	OpenSea	ANKRD16;ANKRD16	3UTR;exon_8
cg19734506	-0.29487	1.02439e-08	1.33389e-05	chr14	77122757	Shelf
cg08385375	-0.317017	1.03302e-08	1.34108e-05	chr5	34854607	OpenSea
cg24255209	-0.464675	1.03385e-08	1.34108e-05	chr11	73152763	OpenSea
cg25749708	-0.374072	1.03468e-08	1.34108e-05	chr6	159106597	OpenSea
cg26376706	-0.397619	1.03831e-08	1.34372e-05	chr2	230615071	OpenSea
cg02251850	-0.654061	1.04348e-08	1.34678e-05	chr17	80877703	Shore
cg11728446	-0.496204	1.04469e-08	1.34678e-05	chr20	59124188	OpenSea
cg13081658	-0.340917	1.04546e-08	1.34678e-05	chr8	124527155	OpenSea
cg06015579	-0.247571	1.05664e-08	1.35786e-05	chr6	2232541	OpenSea
cg23140149	-0.347808	1.0588e-08	1.35786e-05	chr19	37979910	OpenSea
cg00586720	-0.356396	1.05889e-08	1.35786e-05	chr1	36232830	OpenSea
cg03915429	-0.410133	1.07136e-08	1.37047e-05	chr2	223950575	OpenSea
cg26687322	-0.351624	1.07359e-08	1.37047e-05	chr7	106165531	OpenSea
cg22381443	-0.301969	1.07359e-08	1.37047e-05	chr8	51663417	OpenSea
cg12001120	-0.340185	1.0802e-08	1.37681e-05	chr2	218886620	Shelf
cg14773603	-0.422012	1.08837e-08	1.38514e-05	chr20	47392805	OpenSea
cg16389037	-0.354637	1.0937e-08	1.3891e-05	chr11	60457142	OpenSea
cg22979815	-0.226679	1.09477e-08	1.3891e-05	chr17	76728129	Shore
cg11442606	-0.369088	1.10074e-08	1.39457e-05	chr5	131274626	OpenSea
cg24600701	-0.32069	1.10375e-08	1.39543e-05	chr15	49216484	OpenSea
cg03797660	-0.5105	1.10472e-08	1.39543e-05	chr16	88968820	Shore
cg25335609	-0.34912	1.11043e-08	1.39945e-05	chr20	47416861	OpenSea
cg02896759	-0.378134	1.11122e-08	1.39945e-05	chr2	62305889	OpenSea
cg18765627	-0.423702	1.11927e-08	1.40748e-05	chr17	78768462	OpenSea
cg06691963	-0.438764	1.12381e-08	1.41109e-05	chr3	71100448	OpenSea
cg19622623	-0.375058	1.12714e-08	1.41316e-05	chr12	85837047	OpenSea	RASSF9	TSS1500
cg07103517	-0.34992	1.13013e-08	1.41396e-05	chr7	50308889	Shelf	IKZF1;IKZF1;IKZF1;IKZF1;IKZF1;IKZF1	5UTR;exon_1;5UTR;exon_1;5UTR;exon_1
cg17361576	-0.358666	1.13344e-08	1.41396e-05	chr18	70036867	OpenSea
cg20832020	-0.365742	1.13513e-08	1.41396e-05	chr3	114294065	OpenSea	TIGIT	exon_1
cg04587617	-0.61805	1.13532e-08	1.41396e-05	chr17	39751691	Shelf
cg13327838	-0.37824	1.13615e-08	1.41396e-05	chr11	111364430	OpenSea
cg04401876	-0.387277	1.14208e-08	1.41924e-05	chr19	44942192	OpenSea	APOC4-APOC2;APOC4	TSS200;TSS200
cg26561582	-0.350993	1.1448e-08	1.42053e-05	chr22	50470728	Shelf
cg24099084	-0.313613	1.14679e-08	1.42091e-05	chr19	10386186	OpenSea
cg06353167	-0.477234	1.15445e-08	1.42831e-05	chr11	2393789	Shelf
cg16948145	-0.349493	1.1599e-08	1.43295e-05	chr11	67272652	OpenSea
cg26301707	-0.291292	1.16163e-08	1.43299e-05	chr22	37225481	OpenSea	RAC2;RAC2	3UTR;exon_7
cg25792138	-0.335775	1.16683e-08	1.4373e-05	chr10	59876419	OpenSea
cg02892132	-0.358479	1.17098e-08	1.4403e-05	chr16	19210865	OpenSea
cg23923934	-0.494175	1.17271e-08	1.44034e-05	chr6	31355137	Shore	HLA-B	exon_5
cg08753560	-0.347863	1.1768e-08	1.44259e-05	chr7	35575917	OpenSea
cg17342997	-0.320874	1.17797e-08	1.44259e-05	chr5	110753209	OpenSea
cg16021052	-0.392963	1.18348e-08	1.44725e-05	chr5	172223981	OpenSea
cg09948374	-0.39499	1.1897e-08	1.44981e-05	chr1	174875379	OpenSea	RABGAP1L	TSS200
cg09767011	-0.404877	1.19119e-08	1.44981e-05	chr6	22036467	OpenSea
cg18140642	-0.344246	1.19156e-08	1.44981e-05	chr1	235931505	OpenSea
cg11722595	-0.374836	1.19245e-08	1.44981e-05	chr6	116445422	OpenSea
cg15860503	-0.295502	1.19665e-08	1.45122e-05	chr10	133362125	Shelf
cg25757345	-0.465334	1.19705e-08	1.45122e-05	chr5	171537459	OpenSea
cg05813265	-0.317272	1.20016e-08	1.45193e-05	chr10	95832736	OpenSea
cg16515966	-0.249432	1.20108e-08	1.45193e-05	chr12	113130355	OpenSea
cg03796224	-0.330109	1.20446e-08	1.45393e-05	chr8	30526111	OpenSea
cg13420642	-0.40128	1.20965e-08	1.45812e-05	chr2	7052544	OpenSea
cg15611912	-0.27069	1.22131e-08	1.47007e-05	chr10	119541345	Shore
cg10839320	-0.382063	1.22566e-08	1.4732e-05	chr2	84782074	OpenSea
cg05299836	-0.252852	1.23017e-08	1.47652e-05	chr16	31107746	Shore	BCKDK;BCKDK;BCKDK	TSS1500;TSS1500;TSS1500
cg02295831	-0.249524	1.23405e-08	1.47908e-05	chr3	16374660	OpenSea
cg17315172	-0.402339	1.2363e-08	1.47967e-05	chr12	14284281	OpenSea
cg19348050	-0.415185	1.24113e-08	1.48164e-05	chr20	19026200	OpenSea
cg00076107	-0.359176	1.24162e-08	1.48164e-05	chr12	123085117	OpenSea
cg22441948	-0.461905	1.24322e-08	1.48164e-05	chr5	126969895	OpenSea
cg09023816	-0.405905	1.24946e-08	1.48699e-05	chr14	22538691	OpenSea
cg02622288	-0.401442	1.25608e-08	1.49276e-05	chr12	92434662	OpenSea
cg22376758	-0.272457	1.25866e-08	1.49372e-05	chr6	2891816	Island
cg17152801	-0.224842	1.26394e-08	1.49788e-05	chr2	24919232	Shore
cg25309768	-0.389818	1.26968e-08	1.50257e-05	chr16	47047678	OpenSea
cg19240569	-0.355445	1.28801e-08	1.51934e-05	chr11	63564349	OpenSea	PLAAT2	TSS1500
cg25103895	-0.247828	1.28811e-08	1.51934e-05	chr10	62805882	Island	ADO;ADO	exon_1;3UTR
cg14153689	-0.420782	1.28925e-08	1.51934e-05	chr4	10730779	OpenSea
cg26498670	-0.335237	1.29618e-08	1.52537e-05	chr2	231672592	OpenSea
cg09766805	-0.452908	1.31197e-08	1.54181e-05	chr6	83309626	OpenSea
cg09825327	-0.264347	1.3144e-08	1.54251e-05	chr1	211329877	Shelf
cg26475821	-0.448549	1.31776e-08	1.54303e-05	chr22	46425141	OpenSea
cg07316730	-0.422735	1.3185e-08	1.54303e-05	chr17	75320640	OpenSea
cg01371776	-0.374229	1.32713e-08	1.55098e-05	chr20	59048194	OpenSea
cg16499236	-0.363853	1.33137e-08	1.55379e-05	chr11	66619159	Shore
cg03572505	-0.349093	1.33487e-08	1.55572e-05	chr2	202643319	OpenSea
cg09292244	-0.30668	1.35228e-08	1.57384e-05	chr8	8325102	OpenSea
cg07247167	-0.437596	1.35891e-08	1.57937e-05	chr19	51388111	OpenSea	LIM2;LIM2	TSS200;TSS200
cg03169242	-0.293842	1.36794e-08	1.58768e-05	chr11	9617072	Shelf
cg22685009	-0.360171	1.37392e-08	1.59229e-05	chr5	72301873	OpenSea
cg21774136	-0.357135	1.37569e-08	1.59229e-05	chr1	8533436	OpenSea
cg06629713	-0.445993	1.37851e-08	1.59337e-05	chr2	60353424	OpenSea
cg15215531	-0.401146	1.3828e-08	1.59615e-05	chr10	72245338	OpenSea
cg08425278	-0.398232	1.39419e-08	1.60535e-05	chr20	3799984	Shelf	CDC25B	TSS200
cg10325253	-0.258635	1.39458e-08	1.60535e-05	chr17	60088935	OpenSea	WFDC21P	TSS1500
cg00609227	-0.337484	1.39924e-08	1.60803e-05	chr1	226119532	Shore
cg10816539	-0.375679	1.40072e-08	1.60803e-05	chr3	56800820	Shore
cg16527411	-0.381022	1.40625e-08	1.61219e-05	chr12	92466272	OpenSea	LINC02397	TSS1500
cg03816240	-0.401509	1.4121e-08	1.61581e-05	chr13	46374075	OpenSea
cg15144123	-0.367251	1.41399e-08	1.61581e-05	chr3	47613908	OpenSea
cg24566566	-0.422613	1.41516e-08	1.61581e-05	chr8	10962317	OpenSea
cg11255687	-0.439381	1.42983e-08	1.62976e-05	chr9	112022204	OpenSea
cg17981790	-0.319966	1.43124e-08	1.62976e-05	chr2	16625966	OpenSea
cg09026371	-0.353837	1.43435e-08	1.6311e-05	chr5	181199233	Shelf
cg22760608	-0.421819	1.44475e-08	1.63877e-05	chr17	59846780	OpenSea
cg15264991	-0.200081	1.44613e-08	1.63877e-05	chr12	6957400	OpenSea
cg01417207	-0.356235	1.44692e-08	1.63877e-05	chr1	151994487	Shore	S100A10	TSS1500
cg00364074	-0.348802	1.45107e-08	1.64127e-05	chr4	70714710	OpenSea
cg17629820	-0.38011	1.4592e-08	1.64764e-05	chr1	204714931	OpenSea
cg25393376	-0.395655	1.46061e-08	1.64764e-05	chr1	205275266	OpenSea
cg14332524	-0.382507	1.46424e-08	1.64953e-05	chr14	65303507	OpenSea
cg05579731	-0.257861	1.46855e-08	1.65218e-05	chr11	61880660	OpenSea
cg02050700	-0.425262	1.47078e-08	1.65249e-05	chr1	226734761	Shelf
cg24212696	-0.404009	1.47405e-08	1.65299e-05	chr2	111055233	OpenSea
cg06869896	-0.367545	1.47675e-08	1.65299e-05	chr4	98203660	OpenSea
cg24566880	-0.331878	1.47711e-08	1.65299e-05	chr19	42513027	OpenSea
cg04953120	-0.313242	1.4839e-08	1.65777e-05	chr3	169841532	OpenSea
cg23618466	-0.370662	1.48531e-08	1.65777e-05	chr18	59072938	OpenSea
cg02711637	-0.260324	1.49013e-08	1.66095e-05	chr10	80196475	OpenSea
cg27567284	-0.521529	1.50554e-08	1.67591e-05	chr17	67813432	OpenSea
cg16043888	-0.383012	1.51806e-08	1.68655e-05	chr19	6670854	OpenSea	TNFSF14;TNFSF14;TNFSF14	TSS1500;TSS1500;TSS1500
cg26319641	-0.323326	1.51909e-08	1.68655e-05	chr19	18697131	Shelf
cg14270505	-0.373183	1.53021e-08	1.69529e-05	chr9	127154946	OpenSea
cg02895736	-0.302777	1.53098e-08	1.69529e-05	chr18	63207324	OpenSea
cg10150281	-0.47919	1.53491e-08	1.69742e-05	chr6	137871273	Shelf	TNFAIP3;TNFAIP3;TNFAIP3	exon_2;exon_2;exon_2
cg01063912	-0.397039	1.53832e-08	1.69896e-05	chr7	55527569	OpenSea	VOPP1	TSS1500
cg16280132	-0.551899	1.54182e-08	1.7006e-05	chr6	31572682	OpenSea	LOC100287329	exon_1
cg10368873	-0.307419	1.54421e-08	1.70101e-05	chr6	167103166	OpenSea
cg03324175	-0.272945	1.54735e-08	1.70225e-05	chr11	61356992	OpenSea	CYB561A3;CYB561A3	exon_1;5UTR
cg07145988	-0.407891	1.55665e-08	1.71025e-05	chr1	8632253	OpenSea
cg08314751	-0.3402	1.56459e-08	1.71674e-05	chr2	39008274	OpenSea
cg23900079	-0.355621	1.56734e-08	1.71752e-05	chr18	54182394	OpenSea
cg02088780	-0.394497	1.56989e-08	1.71809e-05	chr1	229664328	OpenSea
cg22500027	-0.383336	1.58618e-08	1.73029e-05	chr14	22466582	OpenSea
cg05870818	-0.404852	1.58808e-08	1.73029e-05	chr19	7700133	OpenSea	FCER2	TSS1500
cg00793342	-0.371959	1.59046e-08	1.73029e-05	chr11	67644822	OpenSea	ACY3	exon_7
cg22449918	-0.320678	1.59087e-08	1.73029e-05	chr1	178544765	Shore
cg16922246	-0.437373	1.59129e-08	1.73029e-05	chr11	115126744	OpenSea
cg03309738	-0.380134	1.59471e-08	1.73088e-05	chr6	13764010	OpenSea
cg01682400	-0.398808	1.59594e-08	1.73088e-05	chr4	108108389	OpenSea
cg01204715	-0.368336	1.5983e-08	1.73121e-05	chr1	111723627	OpenSea	INKA2;INKA2;INKA2;INKA2	3UTR;exon_2;3UTR;exon_2
cg19273102	-0.478704	1.60105e-08	1.73136e-05	chr14	22384670	OpenSea
cg09001896	-0.403245	1.60254e-08	1.73136e-05	chr3	71053767	OpenSea	FOXP1;FOXP1;FOXP1;FOXP1;FOXP1;FOXP1;FOXP1;FOXP1;FOXP1;FOXP1;FOXP1;FOXP1;FOXP1;FOXP1;FOXP1;FOXP1;FOXP1;FOXP1;FOXP1;FOXP1;FOXP1;FOXP1;FOXP1;FOXP1	exon_8;exon_8;exon_2;5UTR;exon_4;exon_3;5UTR;exon_7;exon_3;5UTR;exon_8;exon_7;exon_8;exon_3;5UTR;exon_3;5UTR;exon_2;5UTR;exon_3;5UTR;exon_8;exon_8;exon_8
cg23122901	-0.338349	1.61904e-08	1.74695e-05	chr22	19892612	OpenSea
cg17700352	-0.361033	1.62998e-08	1.75651e-05	chr17	64091377	OpenSea
cg13215049	-0.355619	1.6366e-08	1.76087e-05	chr3	33048456	OpenSea
cg03040821	-0.394351	1.6382e-08	1.76087e-05	chr1	212792867	Shore	NSL1;NSL1;NSL1;NSL1;NSL1	TSS1500;TSS1500;TSS1500;TSS1500;TSS1500
cg05830347	-0.342008	1.64196e-08	1.76267e-05	chr3	173978016	OpenSea
cg05305327	-0.233247	1.64443e-08	1.76307e-05	chr20	33568630	OpenSea
cg06732258	-0.426512	1.6615e-08	1.77912e-05	chr1	27106794	OpenSea
cg12897164	-0.392068	1.67314e-08	1.78931e-05	chr8	123517033	OpenSea
cg09237613	-0.562925	1.67545e-08	1.78938e-05	chr6	18491722	OpenSea
cg03309072	-0.430518	1.68339e-08	1.78938e-05	chr12	101932290	OpenSea
cg08029974	-0.391646	1.68342e-08	1.78938e-05	chr8	55935066	OpenSea
cg25536696	-0.354659	1.68346e-08	1.78938e-05	chr5	40033561	OpenSea
cg01835530	-0.392794	1.68381e-08	1.78938e-05	chr4	140719799	OpenSea
cg26800289	-0.509379	1.69886e-08	1.8031e-05	chr1	52139838	Shore
cg01905321	-0.385378	1.70478e-08	1.80711e-05	chr3	121593536	OpenSea
cg18065767	-0.389725	1.71203e-08	1.81251e-05	chr2	190718796	OpenSea
cg14412639	-0.377658	1.71417e-08	1.81251e-05	chr9	34098453	OpenSea	DCAF12	exon_5
cg02371473	-0.358211	1.71842e-08	1.81474e-05	chr13	41463165	OpenSea
cg06542565	-0.368519	1.73389e-08	1.82878e-05	chr9	123238646	OpenSea
cg07751669	-0.366789	1.75032e-08	1.84381e-05	chr9	111783967	OpenSea	SHOC1	TSS1500
cg02838542	-0.298709	1.75362e-08	1.84498e-05	chr9	136224985	OpenSea
cg16339042	-0.354104	1.76514e-08	1.85478e-05	chr5	119353943	Shore	TNFAIP8	TSS1500
cg21362426	-0.371784	1.77855e-08	1.86655e-05	chr16	30115347	OpenSea
cg25394863	-0.423407	1.78699e-08	1.86917e-05	chr20	51457452	OpenSea
cg09572816	-0.303083	1.78884e-08	1.86917e-05	chr14	101774575	OpenSea
cg16222367	-0.307467	1.7895e-08	1.86917e-05	chr7	2203832	OpenSea
cg11807814	-0.273436	1.7899e-08	1.86917e-05	chr5	40578948	OpenSea
cg06658591	-0.488534	1.79467e-08	1.8714e-05	chr14	91242960	OpenSea
cg25045881	-0.301461	1.79648e-08	1.8714e-05	chr20	20201916	OpenSea
cg05070544	-0.426069	1.80006e-08	1.87229e-05	chr6	90084230	OpenSea
cg20653773	-0.365064	1.80224e-08	1.87229e-05	chr15	77181370	OpenSea	PEAK1;PEAK1;PEAK1;PEAK1;PEAK1	exon_7;exon_6;exon_8;exon_7;exon_5
cg06616546	-0.376184	1.80399e-08	1.87229e-05	chr9	4208060	OpenSea
cg09500457	-0.580368	1.80822e-08	1.87438e-05	chr7	28524001	OpenSea
cg19889669	-0.347339	1.81319e-08	1.87722e-05	chr12	49665137	OpenSea
cg03597723	-0.436316	1.81985e-08	1.88181e-05	chr16	17414827	OpenSea
cg08639389	-0.330002	1.82305e-08	1.88282e-05	chr4	26994267	OpenSea
cg01754642	-0.377495	1.84321e-08	1.89576e-05	chr3	39108753	Shore	GORASP1;GORASP1;GORASP1;GORASP1;GORASP1	TSS1500;TSS1500;TSS1500;TSS1500;TSS1500
cg15579502	-0.355339	1.84425e-08	1.89576e-05	chr16	57339806	OpenSea
cg21840248	-0.321818	1.84448e-08	1.89576e-05	chr1	172639426	OpenSea
cg05209514	-0.403081	1.84457e-08	1.89576e-05	chr12	68959720	OpenSea
cg25404423	-0.437908	1.85502e-08	1.90418e-05	chr18	8673671	OpenSea
cg03006878	-0.323451	1.86952e-08	1.91673e-05	chr14	22476592	OpenSea
cg14454186	-0.403876	1.88066e-08	1.92367e-05	chr10	3758269	OpenSea
cg08357285	-0.427521	1.88085e-08	1.92367e-05	chr12	106754002	OpenSea
cg06376482	-0.510613	1.89363e-08	1.93433e-05	chr8	94663783	OpenSea
cg18428022	-0.430827	1.89586e-08	1.93433e-05	chr11	119051848	OpenSea	HYOU1;HYOU1	exon_12;exon_12
cg11211198	-0.260315	1.90092e-08	1.93715e-05	chr20	63625933	Shore	MHENCR;MHENCR	TSS1500;TSS1500
cg01519464	-0.399539	1.91563e-08	1.94979e-05	chr1	24535328	Island	RCAN3;RCAN3;RCAN3;RCAN3;RCAN3;RCAN3;RCAN3;RCAN3;RCAN3;RCAN3;RCAN3;RCAN3;RCAN3;RCAN3;RCAN3;RCAN3;RCAN3;RCAN3;RCAN3;RCAN3	exon_5;3UTR;exon_5;3UTR;exon_5;3UTR;exon_4;3UTR;exon_4;3UTR;exon_3;3UTR;exon_4;3UTR;exon_4;3UTR;exon_2;3UTR;exon_5;3UTR
cg09015278	-0.296329	1.91803e-08	1.94988e-05	chr8	134686212	OpenSea
cg27220401	-0.416089	1.92343e-08	1.95302e-05	chr12	47811663	Shore
cg20408175	-0.239694	1.9264e-08	1.95368e-05	chr12	53299385	Shore	PFDN5;PFDN5;PFDN5;PFDN5;MYG1	exon_6;3UTR;exon_4;3UTR;TSS1500
cg10249373	-0.408384	1.95098e-08	1.9761e-05	chr20	1952835	OpenSea
cg10951014	-0.249019	1.95319e-08	1.9761e-05	chr7	44097366	OpenSea
cg02505177	-0.419359	1.98057e-08	2.00035e-05	chr10	101814869	Shelf
cg20330126	-0.380816	1.9819e-08	2.00035e-05	chr22	35729006	OpenSea
cg04501020	-0.350328	1.98589e-08	2.00146e-05	chr13	80012447	OpenSea
cg02514475	-0.24097	1.98774e-08	2.00146e-05	chr2	20597471	OpenSea
cg24203690	-0.438892	1.99987e-08	2.01127e-05	chr6	137931941	OpenSea
cg03975787	-0.371522	2.01088e-08	2.01993e-05	chr2	197306317	Shelf
cg05048270	-0.491793	2.02483e-08	2.03153e-05	chr3	66267218	OpenSea
cg04444027	-0.334896	2.0327e-08	2.03589e-05	chr16	8892235	OpenSea	USP7;USP7;USP7;USP7;USP7;USP7;USP7;USP7;USP7	3UTR;exon_31;3UTR;exon_32;3UTR;exon_31;3UTR;exon_31;exon_31
cg25014229	-0.450351	2.03537e-08	2.03589e-05	chr8	60872467	OpenSea
cg23199006	-0.352189	2.03736e-08	2.03589e-05	chr12	3989261	OpenSea
cg27204405	-0.166183	2.03883e-08	2.03589e-05	chr1	161709529	OpenSea
cg22846816	-0.446852	2.04558e-08	2.04021e-05	chr10	62049098	OpenSea	ARID5B	TSS1500
cg03491195	-0.198137	2.05097e-08	2.04152e-05	chr5	107969250	OpenSea
cg09785387	-0.434503	2.05172e-08	2.04152e-05	chr20	38861225	OpenSea
cg12190325	-0.430798	2.05538e-08	2.04275e-05	chr7	130150867	OpenSea
cg22014687	-0.418615	2.05983e-08	2.04438e-05	chr2	30156249	OpenSea
cg24511992	-0.287471	2.06603e-08	2.04438e-05	chr7	151350949	OpenSea
cg26749761	-0.175333	2.0662e-08	2.04438e-05	chr19	13261216	OpenSea
cg15351030	-0.204995	2.068e-08	2.04438e-05	chr6	149481116	OpenSea
cg25918827	-0.43317	2.06914e-08	2.04438e-05	chr2	62306005	OpenSea
cg25436157	-0.386101	2.07361e-08	2.04483e-05	chr18	23438598	Shore	TMEM241;TMEM241;TMEM241;TMEM241;TMEM241;TMEM241;TMEM241;TMEM241;TMEM241	TSS1500;TSS1500;TSS1500;TSS1500;TSS1500;TSS1500;TSS1500;TSS1500;TSS1500
cg07842459	-0.431678	2.07444e-08	2.04483e-05	chr1	160545088	OpenSea	CD84;CD84;CD84;CD84;CD84;CD84;CD84;CD84;CD84;CD84	3UTR;exon_8;3UTR;exon_6;3UTR;exon_6;3UTR;exon_8;3UTR;exon_7
cg07262457	-0.286139	2.08533e-08	2.05317e-05	chr3	129058528	OpenSea
cg07248017	-0.414373	2.10644e-08	2.07153e-05	chr4	8228962	OpenSea
cg22001289	-0.265925	2.11325e-08	2.075e-05	chr2	74571041	OpenSea
cg03035167	-0.308513	2.11641e-08	2.075e-05	chr2	200471546	OpenSea
cg20172922	-0.415359	2.11734e-08	2.075e-05	chr10	4013739	OpenSea
cg21551432	-0.321574	2.13716e-08	2.09136e-05	chr16	57358581	OpenSea	CCL22	TSS1500
cg27590407	-0.175633	2.13899e-08	2.09136e-05	chr3	31981960	Shore	OSBPL10;OSBPL10	TSS1500;TSS1500
cg14847045	-0.422572	2.16025e-08	2.1097e-05	chr7	114919713	Shelf
cg26446062	-0.308161	2.17114e-08	2.11588e-05	chr2	96768157	OpenSea
cg20285482	-0.36897	2.17253e-08	2.11588e-05	chr15	40871992	Shore
cg12641739	-0.286392	2.1741e-08	2.11588e-05	chr1	234926788	OpenSea
cg19952521	-0.383764	2.18967e-08	2.12695e-05	chr14	100068152	OpenSea
cg19661902	-0.424342	2.19052e-08	2.12695e-05	chr1	197776165	Shore	DENND1B;DENND1B;DENND1B;DENND1B;DENND1B	TSS1500;TSS1500;TSS1500;TSS1500;TSS1500
cg14114461	-0.363522	2.19403e-08	2.12791e-05	chr9	111898418	Shore
cg09287933	-0.343474	2.20358e-08	2.12955e-05	chr6	33416696	Shore	CUTA;CUTA;CUTA;CUTA;CUTA	exon_6;exon_6;exon_6;exon_6;exon_5
cg18473733	-0.224715	2.20425e-08	2.12955e-05	chr19	16326551	Island
cg03057481	-0.396726	2.2054e-08	2.12955e-05	chr10	95837657	OpenSea
cg23529249	-0.35871	2.20582e-08	2.12955e-05	chr15	69574958	OpenSea
cg23181968	-0.327791	2.2122e-08	2.13327e-05	chr20	38181276	OpenSea
cg04213683	-0.397334	2.21655e-08	2.13503e-05	chr2	224957947	OpenSea
cg16073534	-0.348614	2.25359e-08	2.16814e-05	chr10	124733357	OpenSea
cg23228450	-0.349344	2.25606e-08	2.16814e-05	chr1	205648974	OpenSea
cg20786822	-0.352735	2.25958e-08	2.16905e-05	chr22	40765032	OpenSea
cg06627114	-0.349584	2.27103e-08	2.17756e-05	chr18	55423699	OpenSea	TCF4;TCF4;TCF4	TSS1500;TSS1500;TSS1500
cg17354858	-0.380645	2.27503e-08	2.17892e-05	chr9	37371325	OpenSea
cg16640008	-0.5289	2.29148e-08	2.19192e-05	chr6	159094372	OpenSea
cg06746816	0.184343	2.2938e-08	2.19192e-05	chr4	80017007	OpenSea
cg12556057	-0.294631	2.32951e-08	2.22353e-05	chr13	23268638	OpenSea
cg14021478	-0.543947	2.33247e-08	2.22384e-05	chr6	33416760	Shore	CUTA;CUTA;CUTA;CUTA;CUTA	exon_6;exon_6;exon_6;exon_6;exon_5
cg14437602	-0.314195	2.34335e-08	2.23169e-05	chr16	24668555	OpenSea
cg11639708	-0.438067	2.34852e-08	2.23409e-05	chr6	20208896	Shelf
cg13680196	-0.379645	2.35878e-08	2.23862e-05	chr1	116556696	OpenSea
cg13810195	-0.347571	2.35953e-08	2.23862e-05	chr4	105306643	OpenSea
cg27411072	-0.432291	2.36124e-08	2.23862e-05	chr11	16890408	OpenSea
cg06763464	-0.393601	2.36896e-08	2.24342e-05	chr5	54868658	OpenSea
cg02114912	-0.338724	2.37844e-08	2.24987e-05	chr5	181199247	Shelf
cg11380669	-0.451542	2.39101e-08	2.25923e-05	chr11	36569359	OpenSea
cg14690711	-0.370395	2.40068e-08	2.26583e-05	chr12	131770972	OpenSea
cg07900718	0.233215	2.41024e-08	2.27231e-05	chr7	72806019	OpenSea
cg20239639	-0.254309	2.41739e-08	2.27573e-05	chr1	32273892	Shore	LCK	TSS1500
cg20970369	-0.332153	2.42082e-08	2.27573e-05	chr1	111201486	Shelf	DENND2D	TSS1500
cg20732539	-0.37878	2.42196e-08	2.27573e-05	chr16	27404756	OpenSea
cg17638507	-0.367692	2.43492e-08	2.28536e-05	chr11	122412162	OpenSea
cg22581137	-0.401695	2.44661e-08	2.29151e-05	chr17	42116300	Shore
cg01757753	-0.376357	2.4482e-08	2.29151e-05	chr1	193396397	OpenSea
cg24452282	-0.337949	2.44961e-08	2.29151e-05	chr6	31574963	OpenSea	TNF	TSS1500
cg06977072	-0.416425	2.45515e-08	2.29415e-05	chr6	99342190	OpenSea
cg18506442	-0.339113	2.48619e-08	2.32058e-05	chr8	95229130	OpenSea
cg00872354	-0.388655	2.50136e-08	2.32995e-05	chr14	53613883	OpenSea
cg16348812	-0.312723	2.50176e-08	2.32995e-05	chr20	4949750	OpenSea
cg06632549	-0.365206	2.51418e-08	2.33894e-05	chr6	31562216	OpenSea
cg17427421	-0.334366	2.52287e-08	2.34387e-05	chr9	109967406	OpenSea
cg13976911	-0.401781	2.52504e-08	2.34387e-05	chr15	42734441	Shelf
cg04722585	-0.49455	2.52816e-08	2.34419e-05	chr8	60958107	OpenSea
cg20378505	-0.391399	2.53853e-08	2.35122e-05	chr2	197131112	OpenSea
cg23036613	-0.359817	2.54976e-08	2.35322e-05	chr13	49494350	Shore	SETDB2;SETDB2;SETDB2;SETDB2;SETDB2;SETDB2;SETDB2;SETDB2;SETDB2;SETDB2;SETDB2;SETDB2;SETDB2	exon_14;3UTR;exon_14;3UTR;exon_13;3UTR;exon_12;3UTR;exon_11;3UTR;exon_15;3UTR;exon_15
cg07400489	-0.324012	2.54978e-08	2.35322e-05	chr17	19703432	OpenSea
cg22476375	-0.339805	2.55157e-08	2.35322e-05	chr3	58355676	OpenSea
cg13769792	-0.33728	2.55344e-08	2.35322e-05	chr15	99718014	OpenSea
cg15985905	-0.44946	2.55463e-08	2.35322e-05	chr12	127593930	OpenSea
cg25386560	-0.247622	2.55884e-08	2.35453e-05	chr20	50844800	Shelf
cg14515004	-0.247616	2.56285e-08	2.35517e-05	chr12	52543148	OpenSea
cg10077311	-0.377646	2.56656e-08	2.35517e-05	chr2	167129952	OpenSea
cg19635302	-0.247292	2.56791e-08	2.35517e-05	chr14	68360382	OpenSea
cg15114651	-0.270565	2.57117e-08	2.3556e-05	chr19	46786153	Shore	SLC1A5	TSS1500
cg27297434	-0.241993	2.5835e-08	2.36359e-05	chr5	173829946	OpenSea
cg14036745	-0.36483	2.5855e-08	2.36359e-05	chr11	9597005	OpenSea
cg14655474	-0.395484	2.59808e-08	2.37252e-05	chr22	30023319	OpenSea
cg20138067	-0.325147	2.64016e-08	2.40834e-05	chr1	203304443	Shore	BTG2	TSS1500
cg08035913	-0.35343	2.6449e-08	2.40867e-05	chr11	113840121	OpenSea
cg12687824	-0.321703	2.64697e-08	2.40867e-05	chr8	127980629	OpenSea
cg16328992	-0.394807	2.64908e-08	2.40867e-05	chr15	52709826	OpenSea	FAM214A;FAM214A;FAM214A;FAM214A;FAM214A	TSS200;TSS200;TSS200;TSS200;TSS200
cg20716668	-0.248074	2.65294e-08	2.40958e-05	chr10	119284175	OpenSea
cg23863328	-0.397778	2.66971e-08	2.42221e-05	chr10	48671659	OpenSea
cg00310412	-0.281314	2.68023e-08	2.4286e-05	chr15	74432577	Shore
cg11328665	-0.403353	2.68371e-08	2.4286e-05	chr17	77450222	Shore	SEPTIN9;SEPTIN9	TSS1500;TSS1500
cg14162361	-0.354045	2.68538e-08	2.4286e-05	chr9	79834944	OpenSea
cg12959966	-0.329294	2.69082e-08	2.4309e-05	chr3	56725286	OpenSea
cg10358574	-0.316489	2.7005e-08	2.43697e-05	chr14	95265410	OpenSea
cg12152279	-0.313453	2.70331e-08	2.43697e-05	chr8	8950038	OpenSea
cg01856892	-0.469462	2.70802e-08	2.43861e-05	chr16	1338727	Shelf
cg10065763	-0.28354	2.72353e-08	2.44996e-05	chr6	126396434	OpenSea
cg14217091	-0.337986	2.73554e-08	2.45815e-05	chr14	102819419	OpenSea
cg24790800	-0.399568	2.74784e-08	2.46657e-05	chr7	25968861	OpenSea
cg08462194	-0.251498	2.75679e-08	2.46955e-05	chr6	33416402	Shore	PHF1;PHF1;PHF1;PHF1;PHF1	exon_14;3UTR;exon_15;3UTR;exon_15
cg02046245	-0.418165	2.7578e-08	2.46955e-05	chr1	226402377	OpenSea	PARP1	exon_2
cg07647691	-0.333642	2.75993e-08	2.46955e-05	chr3	191330719	Shore	UTS2B	TSS200
cg01278113	-0.348395	2.7673e-08	2.47351e-05	chr2	226970615	OpenSea
cg25145977	-0.349021	2.77187e-08	2.47498e-05	chr11	82997595	OpenSea
cg14207470	-0.275396	2.80184e-08	2.49909e-05	chr15	69920083	OpenSea
cg09648720	-0.405768	2.81481e-08	2.50801e-05	chr6	116087533	OpenSea
cg12215975	-0.272363	2.82097e-08	2.5103e-05	chr1	52641349	OpenSea
cg16965730	-0.39656	2.82333e-08	2.5103e-05	chr11	118887226	OpenSea
cg03194288	-0.371737	2.83211e-08	2.51477e-05	chr2	98028805	OpenSea
cg07818649	-0.217494	2.83432e-08	2.51477e-05	chr12	47837342	OpenSea
cg22470465	-0.385627	2.84526e-08	2.52182e-05	chr19	19167703	Shelf
cg00741986	-0.275973	2.85719e-08	2.52975e-05	chr4	2746605	OpenSea
cg00060796	-0.332034	2.86368e-08	2.53283e-05	chr13	98523560	OpenSea	STK24	TSS1500
cg15643983	-0.308965	2.89292e-08	2.55601e-05	chr3	114216282	OpenSea
cg21095280	-0.413813	2.89751e-08	2.55739e-05	chr6	36756259	OpenSea	CPNE5;CPNE5;CPNE5;CPNE5;CPNE5;CPNE5;CPNE5;CPNE5;CPNE5;CPNE5;CPNE5;CPNE5;CPNE5;CPNE5;CPNE5;CPNE5;CPNE5	exon_2;5UTR;exon_2;5UTR;exon_2;5UTR;exon_4;exon_14;exon_4;exon_2;5UTR;exon_2;5UTR;exon_2;exon_2;exon_2;exon_13
cg13353542	-0.473295	2.94459e-08	2.59623e-05	chr9	78211209	OpenSea
cg14379422	-0.340545	2.96686e-08	2.61065e-05	chr12	101744225	OpenSea
cg04812333	-0.326301	2.96714e-08	2.61065e-05	chr22	41746084	OpenSea
cg07464217	-0.293886	2.97199e-08	2.6122e-05	chr20	59008208	Shore	CTSZ	TSS1500
cg12063018	-0.300768	2.97707e-08	2.61394e-05	chr14	92543086	OpenSea
cg12520156	-0.377141	2.98959e-08	2.6222e-05	chr8	47362071	OpenSea
cg06219806	-0.385476	2.99318e-08	2.62263e-05	chr11	62541338	OpenSea
cg17127042	-0.395848	3.0257e-08	2.64749e-05	chr22	37120121	OpenSea
cg00916310	-0.302654	3.02925e-08	2.64749e-05	chr10	3810255	OpenSea
cg26902263	-0.419087	3.03334e-08	2.64749e-05	chr12	120202262	Shore	RPLP0;RPLP0	TSS1500;TSS1500
cg16420852	-0.341975	3.03411e-08	2.64749e-05	chr11	62542571	Shelf
cg00538293	-0.358876	3.0442e-08	2.65356e-05	chr1	32322791	OpenSea
cg01438428	-0.384906	3.04772e-08	2.65388e-05	chr10	110612474	OpenSea
cg10723736	-0.395088	3.06744e-08	2.6683e-05	chr11	19410340	OpenSea
cg10331852	-0.335309	3.09829e-08	2.69236e-05	chr6	158207656	OpenSea
cg10630015	-0.338175	3.10412e-08	2.69465e-05	chr6	403897	OpenSea
cg11301670	-0.334059	3.11869e-08	2.70411e-05	chr6	166949857	OpenSea
cg22995019	-0.370414	3.12797e-08	2.70411e-05	chr17	77492052	OpenSea
cg22763008	-0.305607	3.12951e-08	2.70411e-05	chr16	81785709	OpenSea
cg14755717	-0.401903	3.13158e-08	2.70411e-05	chr11	2393816	Shelf
cg23583312	-0.390503	3.13364e-08	2.70411e-05	chr18	55384809	OpenSea
cg17225613	-0.371133	3.13424e-08	2.70411e-05	chr8	47878472	OpenSea
cg03731316	-0.43315	3.14869e-08	2.7137e-05	chr6	148781198	OpenSea
cg01491603	-0.2457	3.15179e-08	2.7137e-05	chr8	30083517	Shore	SARAF;SARAF	TSS1500;TSS1500
cg26212321	-0.364304	3.15833e-08	2.71656e-05	chr6	685077	OpenSea
cg04919856	-0.39992	3.1678e-08	2.72099e-05	chr4	37766086	OpenSea
cg24763966	-0.421637	3.16994e-08	2.72099e-05	chr14	22476112	OpenSea
cg18814142	-0.336999	3.18321e-08	2.72913e-05	chr14	22495057	OpenSea
cg18460176	-0.318647	3.18588e-08	2.72913e-05	chr17	28888414	OpenSea
cg08528157	-0.425339	3.1929e-08	2.73157e-05	chr20	19935515	OpenSea
cg15892681	-0.385898	3.19521e-08	2.73157e-05	chr11	996018	Shelf
cg05310488	-0.348263	3.21724e-08	2.74704e-05	chr13	112908687	OpenSea
cg16295342	-0.413553	3.21981e-08	2.74704e-05	chr3	56789008	OpenSea
cg13736952	-0.308242	3.23667e-08	2.75545e-05	chr9	70411002	Shore
cg06756701	-0.247718	3.23804e-08	2.75545e-05	chr4	81566322	OpenSea
cg07998983	0.171619	3.24274e-08	2.75545e-05	chr7	132930775	OpenSea
cg20140034	-0.260263	3.24364e-08	2.75545e-05	chr11	111379630	OpenSea	POU2AF1	TSS1500
cg21381845	-0.566883	3.246e-08	2.75545e-05	chr7	602490	Shelf	PRKAR1B-AS1;PRKAR1B-AS1	TSS1500;TSS1500
cg03289764	-0.396046	3.24994e-08	2.75602e-05	chr12	9647262	Shore	LOC105369728;LOC374443;LOC374443;LOC374443;LOC374443;LOC374443;LOC374443	exon_2;TSS1500;TSS1500;TSS1500;TSS1500;TSS1500;TSS1500
cg11667021	-0.361492	3.25689e-08	2.75914e-05	chr7	127415414	OpenSea
cg07802484	-0.372785	3.26406e-08	2.76244e-05	chr3	33062036	OpenSea
cg26359045	-0.294359	3.29068e-08	2.78086e-05	chr16	53094441	OpenSea
cg13028554	-0.255173	3.29242e-08	2.78086e-05	chr19	35742992	Shore	IGFLR1;IGFLR1;IGFLR1;IGFLR1;IGFLR1;IGFLR1;IGFLR1;IGFLR1;IGFLR1;IGFLR1	TSS1500;TSS1500;TSS1500;TSS1500;TSS1500;TSS1500;TSS1500;TSS1500;TSS1500;TSS1500
cg26546838	-0.275204	3.33113e-08	2.80959e-05	chr22	49976821	OpenSea
cg07667374	-0.346214	3.33308e-08	2.80959e-05	chr5	9047988	OpenSea
cg11180972	-0.347849	3.33657e-08	2.80972e-05	chr12	104672690	OpenSea
cg22318806	-0.277839	3.35428e-08	2.82181e-05	chr6	31572634	OpenSea	LOC100287329	exon_1
cg09531659	-0.273711	3.37735e-08	2.83733e-05	chr6	157769355	OpenSea
cg07360573	-0.386291	3.3798e-08	2.83733e-05	chr16	66508676	OpenSea	TK2;TK2;TK2;TK2;TK2;TK2;TK2;TK2;TK2;TK2;TK2;TK2;TK2;TK2;TK2	3UTR;exon_10;3UTR;exon_9;3UTR;exon_9;3UTR;exon_11;3UTR;exon_8;3UTR;exon_10;3UTR;exon_10;exon_9
cg11709305	-0.358266	3.38607e-08	2.83733e-05	chr7	130898419	OpenSea
cg15296868	-0.280492	3.38924e-08	2.83733e-05	chr10	80203379	Shore
cg08715506	-0.322906	3.38954e-08	2.83733e-05	chr6	44258086	Shore	SLC35B2;SLC35B2;SLC35B2;SLC35B2;SLC35B2;SLC35B2;SLC35B2;SLC35B2;SLC35B2	TSS1500;TSS1500;TSS1500;TSS1500;TSS1500;TSS1500;TSS1500;TSS1500;TSS200
cg04292053	-0.389088	3.40158e-08	2.84459e-05	chr7	106916145	OpenSea
cg14149071	-0.279775	3.41304e-08	2.85135e-05	chr9	114989989	OpenSea
cg19352832	-0.373434	3.44239e-08	2.87302e-05	chr8	42753833	OpenSea
cg13523064	-0.278372	3.45525e-08	2.87979e-05	chr12	111433903	OpenSea	SH2B3	TSS1500
cg05406609	-0.317468	3.45732e-08	2.87979e-05	chr1	203650170	OpenSea
cg24479299	-0.365271	3.46283e-08	2.88153e-05	chr1	156149827	OpenSea	SEMA4A;SEMA4A;SEMA4A;SEMA4A;SEMA4A	TSS1500;TSS200;TSS200;TSS200;TSS200
cg06948222	-0.326158	3.47997e-08	2.89294e-05	chr16	87924887	OpenSea
cg03314365	-0.45682	3.48668e-08	2.89567e-05	chr8	122786584	Shelf
cg06762457	-0.372591	3.49607e-08	2.89881e-05	chr6	149485499	OpenSea	ZC3H12D	TSS1500
cg09333944	-0.38811	3.49904e-08	2.89881e-05	chr6	53627763	OpenSea	LINC01564	TSS1500
cg02835462	-0.279707	3.50078e-08	2.89881e-05	chr1	45925895	OpenSea
cg01835527	-0.456036	3.52559e-08	2.91491e-05	chr5	148834888	OpenSea
cg24319836	-0.28586	3.52988e-08	2.91491e-05	chr19	10102789	Shelf	ANGPTL6;ANGPTL6	TSS200;TSS200
cg26300517	-0.308606	3.53057e-08	2.91491e-05	chr4	38731040	OpenSea
cg01106056	-0.353532	3.54774e-08	2.92621e-05	chr11	48104589	OpenSea
cg18449516	-0.427851	3.56659e-08	2.93889e-05	chr22	22043982	OpenSea	PRAMENP	TSS200
cg17029023	-0.233741	3.58602e-08	2.95202e-05	chr19	17526931	OpenSea	NIBAN3;NIBAN3;NIBAN3;NIBAN3	TSS1500;TSS1500;TSS1500;TSS1500
cg09426937	-0.342314	3.59742e-08	2.95852e-05	chr16	70419282	OpenSea
cg07392482	-0.352778	3.60174e-08	2.95918e-05	chr18	10524913	Shore	NAPG	TSS1500
cg25922935	-0.3125	3.63427e-08	2.983e-05	chr3	157029702	OpenSea
cg12482109	-0.36569	3.64968e-08	2.9867e-05	chr8	42292790	OpenSea
cg06162116	-0.433756	3.65045e-08	2.9867e-05	chr5	88746700	OpenSea
cg20426592	-0.384505	3.65517e-08	2.9867e-05	chr15	56208495	OpenSea
cg24398894	-0.420272	3.65697e-08	2.9867e-05	chr19	32599389	OpenSea
cg26694502	-0.262677	3.65903e-08	2.9867e-05	chr1	52532698	OpenSea
cg17399143	-0.369429	3.66252e-08	2.9867e-05	chr7	42869535	OpenSea
cg05424718	-0.374741	3.66354e-08	2.9867e-05	chr3	122576749	Shore	PARP15;PARP15	TSS1500;TSS1500
cg00580089	-0.364603	3.67496e-08	2.99311e-05	chr8	11498053	OpenSea
cg24758443	-0.375483	3.68812e-08	3.00093e-05	chr7	55548401	OpenSea
cg09179958	-0.416772	3.69186e-08	3.00108e-05	chr6	13455876	OpenSea
cg12684820	-0.327984	3.72908e-08	3.02842e-05	chr1	23590702	OpenSea
cg13195185	-0.299925	3.73518e-08	3.03008e-05	chr17	16972282	OpenSea	TNFRSF13B	TSS200
cg22525634	-0.335321	3.7383e-08	3.03008e-05	chr17	40615170	OpenSea
cg00517080	-0.37461	3.75405e-08	3.03992e-05	chr11	134228689	Shelf
cg06154315	-0.369089	3.76648e-08	3.04707e-05	chr12	112999148	OpenSea
cg05205074	-0.367638	3.77192e-08	3.04854e-05	chr14	106851665	OpenSea	MIR5195	TSS1500
cg14098952	-0.32999	3.7769e-08	3.04965e-05	chr9	110110508	OpenSea
cg19477712	-0.35013	3.78157e-08	3.0505e-05	chr14	50083115	OpenSea
cg18122958	-0.459861	3.78728e-08	3.05218e-05	chr9	95820885	OpenSea
cg21993707	-0.367373	3.80306e-08	3.06198e-05	chr12	25332287	OpenSea
cg10610249	-0.359524	3.80809e-08	3.0631e-05	chr5	151141831	OpenSea	ANXA6	TSS200
cg07552374	-0.490505	3.81385e-08	3.0632e-05	chr11	6397736	OpenSea
cg04222196	-0.377882	3.81547e-08	3.0632e-05	chr1	203754667	OpenSea
cg17217296	-0.357692	3.81972e-08	3.0637e-05	chr1	159077147	OpenSea	AIM2;AIM2	TSS1500;TSS1500
cg21148010	-0.299131	3.82336e-08	3.0637e-05	chr16	12088253	OpenSea
cg06470727	-0.227042	3.82922e-08	3.06549e-05	chr2	26500194	Shelf
cg01083575	-0.373051	3.8407e-08	3.07177e-05	chr1	94274919	OpenSea
cg04364892	-0.333471	3.84651e-08	3.0735e-05	chr5	87299826	OpenSea
cg08631847	-0.406116	3.86556e-08	3.08431e-05	chr5	141634136	Shelf
cg02396703	-0.395126	3.87065e-08	3.08431e-05	chr18	59072885	OpenSea
cg12193892	-0.354515	3.87346e-08	3.08431e-05	chr13	40445281	OpenSea
cg01995548	-0.32318	3.8761e-08	3.08431e-05	chr16	89562391	Shore	RPL13;RPL13;RPL13	exon_5;exon_6;exon_4
cg17072067	-0.237372	3.87832e-08	3.08431e-05	chr11	128758125	OpenSea	FLI1;FLI1;FLI1;FLI1;FLI1;FLI1;FLI1	5UTR;exon_3;5UTR;exon_2;5UTR;exon_2;exon_2
cg04533166	-0.332577	3.89759e-08	3.09672e-05	chr7	122248916	OpenSea
cg16916604	-0.358586	3.90169e-08	3.09706e-05	chr11	47879739	OpenSea
cg25882873	-0.350421	3.90582e-08	3.09742e-05	chr22	17220657	OpenSea	ADA2;ADA2;ADA2;ADA2	TSS1500;TSS1500;TSS1500;TSS1500
cg21049825	-0.320485	3.91074e-08	3.09841e-05	chr12	101855055	OpenSea
cg21707219	-0.452169	3.92199e-08	3.10441e-05	chr16	72013196	OpenSea
cg21683914	-0.315093	3.9341e-08	3.10851e-05	chr4	85659192	OpenSea
cg01926616	-0.422316	3.93453e-08	3.10851e-05	chr11	115925349	OpenSea
cg22110158	-0.315093	3.94678e-08	3.11527e-05	chr11	130166647	OpenSea
cg05669179	-0.320014	3.95235e-08	3.11675e-05	chr3	150385846	OpenSea
cg16264807	-0.313272	3.95886e-08	3.11897e-05	chr17	58513368	Shore
cg06756692	-0.291343	3.98606e-08	3.13747e-05	chr4	81565639	OpenSea
cg18258830	-0.345641	3.99248e-08	3.13959e-05	chr12	123427220	OpenSea
cg11095416	-0.37746	4.00092e-08	3.14232e-05	chr11	78460578	OpenSea
cg10311882	-0.507649	4.00339e-08	3.14232e-05	chr7	142733478	OpenSea
cg10893268	-0.338252	4.00966e-08	3.14431e-05	chr1	93702892	OpenSea
cg16702313	-0.360786	4.022e-08	3.15106e-05	chr14	73785223	Shore
cg11746996	-0.240184	4.0503e-08	3.16757e-05	chr13	68885401	OpenSea	LINC00550	TSS200
cg10334489	-0.307145	4.05401e-08	3.16757e-05	chr17	27471852	OpenSea	KSR1	TSS200
cg19703701	-0.243645	4.05433e-08	3.16757e-05	chr14	74609430	Shore
cg20728699	-0.422319	4.06005e-08	3.1691e-05	chr9	132602092	OpenSea
cg05379312	-0.386134	4.07982e-08	3.18159e-05	chr12	89615152	OpenSea
cg12650716	-0.208521	4.10362e-08	3.19719e-05	chr16	30470895	Shelf
cg19687091	-0.357995	4.13156e-08	3.21599e-05	chr2	98010421	OpenSea
cg10813010	-0.430317	4.13618e-08	3.21662e-05	chr7	92731482	OpenSea
cg11876705	-0.239875	4.14844e-08	3.22318e-05	chr19	38427613	OpenSea	RASGRP4;RASGRP4;RASGRP4;RASGRP4;RASGRP4;RASGRP4;RASGRP4	TSS1500;TSS1500;TSS1500;TSS1500;TSS1500;TSS1500;TSS1500
cg08950751	-0.314283	4.1552e-08	3.22547e-05	chr11	67488021	OpenSea
cg22893009	-0.275015	4.17912e-08	3.23849e-05	chr8	102534741	OpenSea
cg14792357	-0.393343	4.17965e-08	3.23849e-05	chr1	147570036	OpenSea
cg22447679	-0.281395	4.19727e-08	3.24916e-05	chr1	225847555	OpenSea
cg10667810	-0.200112	4.21356e-08	3.25855e-05	chr19	36214020	Shore	ZNF146;ZNF146;ZNF146;ZNF565	TSS1500;TSS1500;TSS1500;TSS1500
cg12928133	-0.510326	4.22095e-08	3.25855e-05	chr3	44041752	OpenSea
cg14148514	-0.41442	4.22098e-08	3.25855e-05	chr9	114909032	OpenSea
cg00928816	-0.538872	4.2462e-08	3.27206e-05	chr10	62049339	OpenSea	ARID5B	TSS200
cg16952026	-0.354585	4.24689e-08	3.27206e-05	chr6	106520799	OpenSea	CRYBG1;CRYBG1	exon_4;exon_2
cg16513984	-0.410003	4.25013e-08	3.27206e-05	chr1	12201827	OpenSea
cg04762610	-0.393757	4.2833e-08	3.2946e-05	chr3	38210500	OpenSea
cg02982740	-0.309813	4.33384e-08	3.33043e-05	chr12	121991478	OpenSea
cg06273318	-0.315017	4.35825e-08	3.34316e-05	chr2	64326247	OpenSea
cg21340594	-0.390389	4.3595e-08	3.34316e-05	chr16	28923796	Shore
cg15962267	-0.334357	4.36229e-08	3.34316e-05	chr5	139277297	Shelf	SNORA74A	TSS1500
cg04529389	-0.371717	4.36692e-08	3.34367e-05	chr3	10226354	OpenSea
cg17970555	-0.468973	4.37341e-08	3.34561e-05	chr12	98754080	OpenSea
cg00224386	-0.430362	4.37911e-08	3.34693e-05	chr1	11144039	OpenSea
cg07524424	-0.345064	4.39301e-08	3.35452e-05	chr18	63106191	OpenSea
cg21412374	0.134045	4.41657e-08	3.36834e-05	chr8	143669268	OpenSea
cg07112604	-0.375852	4.42066e-08	3.36834e-05	chr14	91370010	OpenSea
cg25988470	-0.331076	4.42851e-08	3.36834e-05	chr5	78222362	OpenSea
cg25901127	-0.280789	4.4298e-08	3.36834e-05	chr17	1630837	Shore
cg00791136	-0.543945	4.43107e-08	3.36834e-05	chr8	37269152	OpenSea
cg16556156	-0.414856	4.43797e-08	3.37054e-05	chr16	11176184	Shore
cg18090634	-0.359882	4.45927e-08	3.38254e-05	chr11	47509159	OpenSea
cg17067489	-0.262319	4.46177e-08	3.38254e-05	chr11	128290445	OpenSea
cg07931336	0.178367	4.4776e-08	3.39149e-05	chr5	43619627	OpenSea
cg19910337	-0.408421	4.50277e-08	3.4075e-05	chr14	22486178	OpenSea
cg19952522	-0.226308	4.51233e-08	3.41167e-05	chr14	100068243	OpenSea
cg12761046	-0.365717	4.5226e-08	3.41637e-05	chr15	85691484	OpenSea
cg05539621	-0.268815	4.54051e-08	3.42684e-05	chr3	133491207	OpenSea	BFSP2-AS1;BFSP2-AS1	TSS200;TSS200
cg04513787	-0.321913	4.54627e-08	3.42811e-05	chr3	9168552	OpenSea
cg18252188	-0.313045	4.58076e-08	3.45104e-05	chr12	123076877	OpenSea
cg13868520	-0.355298	4.61136e-08	3.46791e-05	chr1	12079149	OpenSea
cg17241841	-0.394809	4.61137e-08	3.46791e-05	chr15	88615762	OpenSea
cg05959344	-0.392041	4.6218e-08	3.47174e-05	chr3	188092851	OpenSea
cg23471279	-0.361147	4.62994e-08	3.47174e-05	chr4	75683097	OpenSea
cg08736267	-0.503481	4.63599e-08	3.47174e-05	chr10	119702378	OpenSea
cg02143364	-0.302469	4.6364e-08	3.47174e-05	chr19	55647382	Shore	CCDC106;CCDC106;CCDC106;CCDC106;CCDC106;CCDC106	TSS1500;TSS1500;TSS1500;TSS1500;TSS1500;TSS200
cg11853729	-0.36926	4.63703e-08	3.47174e-05	chr6	34340533	OpenSea
cg17239271	-0.388316	4.65359e-08	3.48105e-05	chr5	78734246	OpenSea
cg17010880	-0.410591	4.65821e-08	3.48141e-05	chr11	122745285	OpenSea
cg05723179	-0.399126	4.69289e-08	3.50423e-05	chr7	137987047	OpenSea
cg16922732	-0.273025	4.70214e-08	3.50803e-05	chr17	77449866	Shore	SEPTIN9	TSS1500
cg16111231	-0.371421	4.70666e-08	3.5083e-05	chr6	159978668	OpenSea
cg04325591	-0.208519	4.72735e-08	3.51809e-05	chr16	74772111	Shelf
[truncated: 23,112 more rows]

## Sheet: 35_Burden_Chromosomal_Enrichmen
Chromosomal enrichment analysis results of FDR-significant hypomethylated CpGs with increasing tumor burden.
[truncated: 23 more rows]

[truncated: 11 more sheets: 36_Burden_Chromosomal_Enrichmen, 37_Burden_Island_Enrichment_Hyp, 38_Burden_Island_Enrichment_Hyp, 39_Burden_Genomic_Context_Enric, 40_Burden_Genomic_Context_Enric, 41_Burden_TF_Binding_Enrichment, 42_Burden_TF_Binding_Enrichment, 43_Burden_GO_Enrichment_Hypo, 44_Burden_KEGG_Enrichment_Hypo, 45_Burden_KEGG_Enrichment_Hyper, 46_Burden_GO_Enrichment_Hyper]
